# Supplementary material for: High-resolution global recombination mapping in C. elegans reveals sexual dimorphisms shaped by meiotic chromosomal features and structures
Source: PLoS Genet. 2026 Jul 14;22(7):e1012237. doi: 10.1371/journal.pgen.1012237 (PMC13387615; doi:10.1371/journal.pgen.1012237)
Supplement: S1 File — (CSV) [file pgen.1012237.s001.csv]

sample	chromosome	start	stop	chrom_id	length	germ_cell	is_double_CO	genotype	group
BSP-OR-001	IV	15669138	15672819	BSP-OR-001-4	3681	oocyte	0	WT	WT_oocyte
BSP-OR-001	V	2122282	2122633	BSP-OR-001-5	351	oocyte	0	WT	WT_oocyte
BSP-OR-002	I	14819177	14819806	BSP-OR-002-1	629	oocyte	0	WT	WT_oocyte
BSP-OR-002	II	2587074	2587324	BSP-OR-002-2	250	oocyte	0	WT	WT_oocyte
BSP-OR-003	I	12185988	12186112	BSP-OR-003-1	124	oocyte	0	WT	WT_oocyte
BSP-OR-003	II	12683381	12685104	BSP-OR-003-2	1723	oocyte	0	WT	WT_oocyte
BSP-OR-003	III	1602725	1603004	BSP-OR-003-3	279	oocyte	0	WT	WT_oocyte
BSP-OR-003	V	1399366	1400747	BSP-OR-003-5	1381	oocyte	0	WT	WT_oocyte
BSP-OR-003	X	16265898	16269578	BSP-OR-003-6	3680	oocyte	0	WT	WT_oocyte
BSP-OR-004	II	4181055	4181171	BSP-OR-004-2	116	oocyte	0	WT	WT_oocyte
BSP-OR-004	III	2347668	2347742	BSP-OR-004-3	74	oocyte	0	WT	WT_oocyte
BSP-OR-005	II	2760633	2760805	BSP-OR-005-2	172	oocyte	0	WT	WT_oocyte
BSP-OR-005	III	12491014	12492624	BSP-OR-005-3	1610	oocyte	0	WT	WT_oocyte
BSP-OR-005	IV	2149324	2149455	BSP-OR-005-4	131	oocyte	0	WT	WT_oocyte
BSP-OR-005	X	14794224	14795533	BSP-OR-005-6	1309	oocyte	0	WT	WT_oocyte
BSP-OR-006	III	12005611	12010817	BSP-OR-006-3	5206	oocyte	0	WT	WT_oocyte
BSP-OR-007	II	13226119	13226124	BSP-OR-007-2	5	oocyte	0	WT	WT_oocyte
BSP-OR-007	III	2974267	2974499	BSP-OR-007-3	232	oocyte	0	WT	WT_oocyte
BSP-OR-007	IV	14525610	14525865	BSP-OR-007-4	255	oocyte	0	WT	WT_oocyte
BSP-OR-007	X	2277067	2277639	BSP-OR-007-6	572	oocyte	0	WT	WT_oocyte
BSP-OR-008	IV	1080200	1080987	BSP-OR-008-4	787	oocyte	0	WT	WT_oocyte
BSP-OR-008	X	3431071	3434894	BSP-OR-008-6	3823	oocyte	0	WT	WT_oocyte
BSP-OR-009	I	11796973	11797137	BSP-OR-009-1	164	oocyte	0	WT	WT_oocyte
BSP-OR-009	II	3876646	3876670	BSP-OR-009-2	24	oocyte	0	WT	WT_oocyte
BSP-OR-009	V	17959999	17960145	BSP-OR-009-5	146	oocyte	0	WT	WT_oocyte
BSP-OR-010	I	1441067	1442202	BSP-OR-010-1	1135	oocyte	0	WT	WT_oocyte
BSP-OR-010	IV	4973392	4978608	BSP-OR-010-4	5216	oocyte	0	WT	WT_oocyte
BSP-OR-010	X	12088828	12104145	BSP-OR-010-6	15317	oocyte	0	WT	WT_oocyte
BSP-OR-011	I	11602455	11604096	BSP-OR-011-1	1641	oocyte	0	WT	WT_oocyte
BSP-OR-011	II	13565622	13566998	BSP-OR-011-2	1376	oocyte	0	WT	WT_oocyte
BSP-OR-011	III	3418356	3419042	BSP-OR-011-3	686	oocyte	0	WT	WT_oocyte
BSP-OR-011	IV	1660246	1660516	BSP-OR-011-4	270	oocyte	1	WT	WT_oocyte
BSP-OR-011	IV	16532717	16532958	BSP-OR-011-4	241	oocyte	1	WT	WT_oocyte
BSP-OR-011	X	13459369	13460830	BSP-OR-011-6	1461	oocyte	0	WT	WT_oocyte
BSP-OR-012	II	6572679	6573966	BSP-OR-012-2	1287	oocyte	0	WT	WT_oocyte
BSP-OR-012	III	2276043	2285923	BSP-OR-012-3	9880	oocyte	0	WT	WT_oocyte
BSP-OR-012	X	15642732	15643901	BSP-OR-012-6	1169	oocyte	0	WT	WT_oocyte
BSP-OR-013	I	1859141	1862626	BSP-OR-013-1	3485	oocyte	0	WT	WT_oocyte
BSP-OR-013	II	3206122	3206644	BSP-OR-013-2	522	oocyte	0	WT	WT_oocyte
BSP-OR-013	IV	4936372	4936796	BSP-OR-013-4	424	oocyte	0	WT	WT_oocyte
BSP-OR-013	V	7478877	7479028	BSP-OR-013-5	151	oocyte	0	WT	WT_oocyte
BSP-OR-014	II	13812088	13812953	BSP-OR-014-2	865	oocyte	0	WT	WT_oocyte
BSP-OR-015	II	3626891	3629550	BSP-OR-015-2	2659	oocyte	0	WT	WT_oocyte
BSP-OR-015	X	3896217	3897345	BSP-OR-015-6	1128	oocyte	0	WT	WT_oocyte
BSP-OR-016	II	13343900	13344761	BSP-OR-016-2	861	oocyte	0	WT	WT_oocyte
BSP-OR-016	IV	3694726	3704925	BSP-OR-016-4	10199	oocyte	0	WT	WT_oocyte
BSP-OR-016	V	4966411	4970989	BSP-OR-016-5	4578	oocyte	0	WT	WT_oocyte
BSP-OR-017	II	3100273	3101148	BSP-OR-017-2	875	oocyte	0	WT	WT_oocyte
BSP-OR-017	IV	13554520	13559921	BSP-OR-017-4	5401	oocyte	0	WT	WT_oocyte
BSP-OR-018	V	18043483	18043550	BSP-OR-018-5	67	oocyte	0	WT	WT_oocyte
BSP-OR-018	X	3374411	3380867	BSP-OR-018-6	6456	oocyte	0	WT	WT_oocyte
BSP-OR-019	I	14469454	14471641	BSP-OR-019-1	2187	oocyte	0	WT	WT_oocyte
BSP-OR-019	III	11592567	11592686	BSP-OR-019-3	119	oocyte	0	WT	WT_oocyte
BSP-OR-019	IV	1362594	1363156	BSP-OR-019-4	562	oocyte	0	WT	WT_oocyte
BSP-OR-020	II	12226417	12226487	BSP-OR-020-2	70	oocyte	0	WT	WT_oocyte
BSP-OR-020	III	12113454	12114093	BSP-OR-020-3	639	oocyte	0	WT	WT_oocyte
BSP-OR-020	IV	1021357	1021456	BSP-OR-020-4	99	oocyte	0	WT	WT_oocyte
BSP-OR-020	V	4369528	4371301	BSP-OR-020-5	1773	oocyte	0	WT	WT_oocyte
BSP-OR-020	X	1497457	1498018	BSP-OR-020-6	561	oocyte	0	WT	WT_oocyte
BSP-OR-021	II	13287034	13287523	BSP-OR-021-2	489	oocyte	0	WT	WT_oocyte
BSP-OR-021	III	2526366	2526904	BSP-OR-021-3	538	oocyte	0	WT	WT_oocyte
BSP-OR-021	V	16883793	16884785	BSP-OR-021-5	992	oocyte	0	WT	WT_oocyte
BSP-OR-022	IV	15230492	15230791	BSP-OR-022-4	299	oocyte	0	WT	WT_oocyte
BSP-OR-022	V	2332199	2337237	BSP-OR-022-5	5038	oocyte	0	WT	WT_oocyte
BSP-OR-023	X	2915676	2916257	BSP-OR-023-6	581	oocyte	0	WT	WT_oocyte
BSP-OR-024	I	2752393	2755852	BSP-OR-024-1	3459	oocyte	0	WT	WT_oocyte
BSP-OR-024	II	12534916	12535851	BSP-OR-024-2	935	oocyte	0	WT	WT_oocyte
BSP-OR-024	IV	15890018	15890583	BSP-OR-024-4	565	oocyte	0	WT	WT_oocyte
BSP-OR-024	V	4944319	4955400	BSP-OR-024-5	11081	oocyte	0	WT	WT_oocyte
BSP-OR-024	X	15491329	15492720	BSP-OR-024-6	1391	oocyte	0	WT	WT_oocyte
BSP-OR-025	II	848623	849756	BSP-OR-025-2	1133	oocyte	0	WT	WT_oocyte
BSP-OR-025	III	12240552	12240777	BSP-OR-025-3	225	oocyte	0	WT	WT_oocyte
BSP-OR-025	IV	16274988	16275321	BSP-OR-025-4	333	oocyte	0	WT	WT_oocyte
BSP-OR-026	I	14528022	14529035	BSP-OR-026-1	1013	oocyte	0	WT	WT_oocyte
BSP-OR-026	III	2928706	2929464	BSP-OR-026-3	758	oocyte	0	WT	WT_oocyte
BSP-OR-026	V	16298757	16298908	BSP-OR-026-5	151	oocyte	0	WT	WT_oocyte
BSP-OR-026	X	15318478	15320858	BSP-OR-026-6	2380	oocyte	0	WT	WT_oocyte
BSP-OR-028	II	13859202	13863723	BSP-OR-028-2	4521	oocyte	0	WT	WT_oocyte
BSP-OR-028	V	8809953	8910422	BSP-OR-028-5	100469	oocyte	0	WT	WT_oocyte
BSP-OR-029	IV	3639301	3640946	BSP-OR-029-4	1645	oocyte	0	WT	WT_oocyte
BSP-OR-029	X	12155792	12161743	BSP-OR-029-6	5951	oocyte	0	WT	WT_oocyte
BSP-OR-030	II	1369290	1374062	BSP-OR-030-2	4772	oocyte	0	WT	WT_oocyte
BSP-OR-031	V	20026025	20027575	BSP-OR-031-5	1550	oocyte	0	WT	WT_oocyte
BSP-OR-031	X	14367254	14368660	BSP-OR-031-6	1406	oocyte	0	WT	WT_oocyte
BSP-OR-032	II	4834817	4839611	BSP-OR-032-2	4794	oocyte	0	WT	WT_oocyte
BSP-OR-032	IV	681546	682662	BSP-OR-032-4	1116	oocyte	0	WT	WT_oocyte
BSP-OR-032	X	2447163	2449830	BSP-OR-032-6	2667	oocyte	0	WT	WT_oocyte
BSP-OR-033	I	13342460	13343089	BSP-OR-033-1	629	oocyte	0	WT	WT_oocyte
BSP-OR-033	II	13771017	13771107	BSP-OR-033-2	90	oocyte	0	WT	WT_oocyte
BSP-OR-033	IV	1545057	1545259	BSP-OR-033-4	202	oocyte	0	WT	WT_oocyte
BSP-OR-034	I	13275698	13277113	BSP-OR-034-1	1415	oocyte	0	WT	WT_oocyte
BSP-OR-034	V	1022589	1022633	BSP-OR-034-5	44	oocyte	0	WT	WT_oocyte
BSP-OR-035	II	10825376	10826202	BSP-OR-035-2	826	oocyte	0	WT	WT_oocyte
BSP-OR-035	V	1286751	1287021	BSP-OR-035-5	270	oocyte	0	WT	WT_oocyte
BSP-OR-036	II	2472302	2473120	BSP-OR-036-2	818	oocyte	0	WT	WT_oocyte
BSP-OR-036	III	11202953	11204483	BSP-OR-036-3	1530	oocyte	0	WT	WT_oocyte
BSP-OR-036	IV	14297032	14298272	BSP-OR-036-4	1240	oocyte	0	WT	WT_oocyte
BSP-OR-037	I	4347812	4352672	BSP-OR-037-1	4860	oocyte	0	WT	WT_oocyte
BSP-OR-037	IV	4043921	4045257	BSP-OR-037-4	1336	oocyte	0	WT	WT_oocyte
BSP-OR-037	X	11241476	11241853	BSP-OR-037-6	377	oocyte	0	WT	WT_oocyte
BSP-OR-038	IV	1822578	1822712	BSP-OR-038-4	134	oocyte	0	WT	WT_oocyte
BSP-OR-038	V	4909774	4919774	BSP-OR-038-5	10000	oocyte	0	WT	WT_oocyte
BSP-OR-039	I	14569372	14570389	BSP-OR-039-1	1017	oocyte	0	WT	WT_oocyte
BSP-OR-039	V	12755276	12756193	BSP-OR-039-5	917	oocyte	0	WT	WT_oocyte
BSP-OR-040	I	3687031	3688017	BSP-OR-040-1	986	oocyte	0	WT	WT_oocyte
BSP-OR-040	III	10857123	10857920	BSP-OR-040-3	797	oocyte	0	WT	WT_oocyte
BSP-OR-040	IV	15447027	15447121	BSP-OR-040-4	94	oocyte	0	WT	WT_oocyte
BSP-OR-040	V	18428115	18428329	BSP-OR-040-5	214	oocyte	0	WT	WT_oocyte
BSP-OR-041	I	11698888	11698931	BSP-OR-041-1	43	oocyte	0	WT	WT_oocyte
BSP-OR-041	III	1985306	1986023	BSP-OR-041-3	717	oocyte	0	WT	WT_oocyte
BSP-OR-041	IV	3625848	3627213	BSP-OR-041-4	1365	oocyte	0	WT	WT_oocyte
BSP-OR-041	V	14150158	14151621	BSP-OR-041-5	1463	oocyte	0	WT	WT_oocyte
BSP-OR-041	X	5395133	5395509	BSP-OR-041-6	376	oocyte	0	WT	WT_oocyte
BSP-OR-042	I	3698368	3699504	BSP-OR-042-1	1136	oocyte	0	WT	WT_oocyte
BSP-OR-042	IV	15447027	15447121	BSP-OR-042-4	94	oocyte	0	WT	WT_oocyte
BSP-OR-042	V	18510504	18510609	BSP-OR-042-5	105	oocyte	0	WT	WT_oocyte
BSP-OR-043	II	1701158	1701263	BSP-OR-043-2	105	oocyte	0	WT	WT_oocyte
BSP-OR-043	III	12256693	12258012	BSP-OR-043-3	1319	oocyte	0	WT	WT_oocyte
BSP-OR-043	V	4923014	4934613	BSP-OR-043-5	11599	oocyte	0	WT	WT_oocyte
BSP-OR-043	X	10283727	10284016	BSP-OR-043-6	289	oocyte	0	WT	WT_oocyte
BSP-OR-044	II	12520982	12521270	BSP-OR-044-2	288	oocyte	0	WT	WT_oocyte
BSP-OR-045	I	10651096	10652143	BSP-OR-045-1	1047	oocyte	0	WT	WT_oocyte
BSP-OR-045	X	14226093	14226287	BSP-OR-045-6	194	oocyte	0	WT	WT_oocyte
BSP-OR-046	I	3689831	3690373	BSP-OR-046-1	542	oocyte	0	WT	WT_oocyte
BSP-OR-046	IV	15443437	15443528	BSP-OR-046-4	91	oocyte	0	WT	WT_oocyte
BSP-OR-046	V	18428329	18428506	BSP-OR-046-5	177	oocyte	0	WT	WT_oocyte
BSP-OR-047	I	10561022	10562778	BSP-OR-047-1	1756	oocyte	0	WT	WT_oocyte
BSP-OR-047	IV	1064623	1067361	BSP-OR-047-4	2738	oocyte	0	WT	WT_oocyte
BSP-OR-047	X	14330118	14331786	BSP-OR-047-6	1668	oocyte	0	WT	WT_oocyte
BSP-OR-048	II	4589958	4589989	BSP-OR-048-2	31	oocyte	0	WT	WT_oocyte
BSP-OR-049	I	12345643	12345722	BSP-OR-049-1	79	oocyte	0	WT	WT_oocyte
BSP-OR-049	IV	3559197	3559418	BSP-OR-049-4	221	oocyte	0	WT	WT_oocyte
BSP-OR-049	X	6815485	6821779	BSP-OR-049-6	6294	oocyte	0	WT	WT_oocyte
BSP-OR-050	I	13234815	13234909	BSP-OR-050-1	94	oocyte	0	WT	WT_oocyte
BSP-OR-050	III	12809287	12815647	BSP-OR-050-3	6360	oocyte	0	WT	WT_oocyte
BSP-OR-050	IV	15692532	15694060	BSP-OR-050-4	1528	oocyte	0	WT	WT_oocyte
BSP-OR-050	X	5557205	5558063	BSP-OR-050-6	858	oocyte	0	WT	WT_oocyte
BSP-OR-051	II	2827656	2827715	BSP-OR-051-2	59	oocyte	0	WT	WT_oocyte
BSP-OR-051	IV	2085428	2085497	BSP-OR-051-4	69	oocyte	0	WT	WT_oocyte
BSP-OR-051	V	4454841	4456932	BSP-OR-051-5	2091	oocyte	0	WT	WT_oocyte
BSP-OR-052	III	1845245	1845601	BSP-OR-052-3	356	oocyte	0	WT	WT_oocyte
BSP-OR-052	IV	2208602	2209323	BSP-OR-052-4	721	oocyte	0	WT	WT_oocyte
BSP-OR-053	II	13354716	13354971	BSP-OR-053-2	255	oocyte	0	WT	WT_oocyte
BSP-OR-053	IV	1239698	1240440	BSP-OR-053-4	742	oocyte	0	WT	WT_oocyte
BSP-OR-053	X	2621622	2621986	BSP-OR-053-6	364	oocyte	0	WT	WT_oocyte
BSP-OR-054	II	3492112	3492119	BSP-OR-054-2	7	oocyte	0	WT	WT_oocyte
BSP-OR-054	IV	1819814	1821670	BSP-OR-054-4	1856	oocyte	0	WT	WT_oocyte
BSP-OR-054	X	14764498	14765792	BSP-OR-054-6	1294	oocyte	0	WT	WT_oocyte
BSP-OR-055	III	1715406	1715913	BSP-OR-055-3	507	oocyte	0	WT	WT_oocyte
BSP-OR-055	IV	1914318	1914982	BSP-OR-055-4	664	oocyte	0	WT	WT_oocyte
BSP-OR-056	III	9754918	9755243	BSP-OR-056-3	325	oocyte	0	WT	WT_oocyte
BSP-OR-056	IV	16414375	16414505	BSP-OR-056-4	130	oocyte	0	WT	WT_oocyte
BSP-OR-056	X	3602635	3603363	BSP-OR-056-6	728	oocyte	0	WT	WT_oocyte
BSP-OR-057	III	11437940	11438304	BSP-OR-057-3	364	oocyte	0	WT	WT_oocyte
BSP-OR-057	IV	4433068	4461409	BSP-OR-057-4	28341	oocyte	0	WT	WT_oocyte
BSP-OR-057	V	20065904	20066660	BSP-OR-057-5	756	oocyte	0	WT	WT_oocyte
BSP-OR-057	X	11323566	11323578	BSP-OR-057-6	12	oocyte	0	WT	WT_oocyte
BSP-OR-058	I	6134062	6139379	BSP-OR-058-1	5317	oocyte	0	WT	WT_oocyte
BSP-OR-058	II	4343309	4345679	BSP-OR-058-2	2370	oocyte	0	WT	WT_oocyte
BSP-OR-058	III	11887334	11887492	BSP-OR-058-3	158	oocyte	0	WT	WT_oocyte
BSP-OR-058	IV	2282878	2284960	BSP-OR-058-4	2082	oocyte	0	WT	WT_oocyte
BSP-OR-059	II	3632957	3635049	BSP-OR-059-2	2092	oocyte	0	WT	WT_oocyte
BSP-OR-059	III	12315601	12315860	BSP-OR-059-3	259	oocyte	0	WT	WT_oocyte
BSP-OR-059	IV	13472257	13472262	BSP-OR-059-4	5	oocyte	0	WT	WT_oocyte
BSP-OR-059	V	1764997	1765582	BSP-OR-059-5	585	oocyte	0	WT	WT_oocyte
BSP-OR-060	I	14463557	14463607	BSP-OR-060-1	50	oocyte	0	WT	WT_oocyte
BSP-OR-060	II	14210296	14210719	BSP-OR-060-2	423	oocyte	0	WT	WT_oocyte
BSP-OR-060	X	3259272	3266813	BSP-OR-060-6	7541	oocyte	0	WT	WT_oocyte
BSP-OR-061	III	11143180	11144000	BSP-OR-061-3	820	oocyte	0	WT	WT_oocyte
BSP-OR-062	II	13076871	13077691	BSP-OR-062-2	820	oocyte	0	WT	WT_oocyte
BSP-OR-062	III	2938446	2940251	BSP-OR-062-3	1805	oocyte	0	WT	WT_oocyte
BSP-OR-062	V	5662995	5663695	BSP-OR-062-5	700	oocyte	0	WT	WT_oocyte
BSP-OR-063	III	2185708	2186423	BSP-OR-063-3	715	oocyte	0	WT	WT_oocyte
BSP-OR-063	V	1493764	1494985	BSP-OR-063-5	1221	oocyte	0	WT	WT_oocyte
BSP-OR-063	X	5549855	5551445	BSP-OR-063-6	1590	oocyte	0	WT	WT_oocyte
BSP-OR-064	III	2346793	2346979	BSP-OR-064-3	186	oocyte	0	WT	WT_oocyte
BSP-OR-064	V	16388625	16389666	BSP-OR-064-5	1041	oocyte	0	WT	WT_oocyte
BSP-OR-064	X	10492003	10493473	BSP-OR-064-6	1470	oocyte	0	WT	WT_oocyte
BSP-OR-065	III	3331494	3332168	BSP-OR-065-3	674	oocyte	0	WT	WT_oocyte
BSP-OR-065	V	19817300	19817846	BSP-OR-065-5	546	oocyte	0	WT	WT_oocyte
BSP-OR-065	X	3727591	3730870	BSP-OR-065-6	3279	oocyte	0	WT	WT_oocyte
BSP-OR-066	X	748654	750199	BSP-OR-066-6	1545	oocyte	0	WT	WT_oocyte
BSP-OR-067	II	12261322	12262073	BSP-OR-067-2	751	oocyte	0	WT	WT_oocyte
BSP-OR-067	III	936158	936220	BSP-OR-067-3	62	oocyte	0	WT	WT_oocyte
BSP-OR-067	V	13265871	13265942	BSP-OR-067-5	71	oocyte	0	WT	WT_oocyte
BSP-OR-067	X	1091524	1091750	BSP-OR-067-6	226	oocyte	0	WT	WT_oocyte
BSP-OR-068	I	859165	859167	BSP-OR-068-1	2	oocyte	0	WT	WT_oocyte
BSP-OR-068	III	10632567	10632799	BSP-OR-068-3	232	oocyte	0	WT	WT_oocyte
BSP-OR-068	IV	14921657	14924427	BSP-OR-068-4	2770	oocyte	0	WT	WT_oocyte
BSP-OR-068	X	15147985	15149155	BSP-OR-068-6	1170	oocyte	0	WT	WT_oocyte
BSP-OR-069	I	12764193	12764565	BSP-OR-069-1	372	oocyte	0	WT	WT_oocyte
BSP-OR-069	II	13649370	13649641	BSP-OR-069-2	271	oocyte	0	WT	WT_oocyte
BSP-OR-069	IV	1895017	1895162	BSP-OR-069-4	145	oocyte	0	WT	WT_oocyte
BSP-OR-069	X	2164855	2166781	BSP-OR-069-6	1926	oocyte	0	WT	WT_oocyte
BSP-OR-070	III	12313713	12315601	BSP-OR-070-3	1888	oocyte	0	WT	WT_oocyte
BSP-OR-070	IV	2202003	2202903	BSP-OR-070-4	900	oocyte	0	WT	WT_oocyte
BSP-OR-070	X	15755146	15755371	BSP-OR-070-6	225	oocyte	0	WT	WT_oocyte
BSP-OR-071	I	6380417	6381510	BSP-OR-071-1	1093	oocyte	0	WT	WT_oocyte
BSP-OR-071	III	11332969	11333056	BSP-OR-071-3	87	oocyte	0	WT	WT_oocyte
BSP-OR-071	IV	1049259	1049829	BSP-OR-071-4	570	oocyte	0	WT	WT_oocyte
BSP-OR-071	V	2149663	2150857	BSP-OR-071-5	1194	oocyte	0	WT	WT_oocyte
BSP-OR-071	X	14209711	14210384	BSP-OR-071-6	673	oocyte	0	WT	WT_oocyte
BSP-OR-072	II	12078354	12078468	BSP-OR-072-2	114	oocyte	0	WT	WT_oocyte
BSP-OR-072	III	11227242	11228291	BSP-OR-072-3	1049	oocyte	0	WT	WT_oocyte
BSP-OR-072	V	10464434	10466917	BSP-OR-072-5	2483	oocyte	0	WT	WT_oocyte
BSP-OR-073	I	13057174	13057272	BSP-OR-073-1	98	oocyte	0	WT	WT_oocyte
BSP-OR-073	II	5452991	5453859	BSP-OR-073-2	868	oocyte	0	WT	WT_oocyte
BSP-OR-073	IV	1211718	1215816	BSP-OR-073-4	4098	oocyte	0	WT	WT_oocyte
BSP-OR-073	X	13691060	13691931	BSP-OR-073-6	871	oocyte	0	WT	WT_oocyte
BSP-OR-074	II	11987587	11989380	BSP-OR-074-2	1793	oocyte	0	WT	WT_oocyte
BSP-OR-074	X	14858815	14859804	BSP-OR-074-6	989	oocyte	0	WT	WT_oocyte
BSP-OR-075	V	16923594	16923789	BSP-OR-075-5	195	oocyte	0	WT	WT_oocyte
BSP-OR-075	X	4918032	4922359	BSP-OR-075-6	4327	oocyte	0	WT	WT_oocyte
BSP-OR-076	I	13387054	13387835	BSP-OR-076-1	781	oocyte	0	WT	WT_oocyte
BSP-OR-076	III	736383	737973	BSP-OR-076-3	1590	oocyte	0	WT	WT_oocyte
BSP-OR-076	IV	1799037	1804355	BSP-OR-076-4	5318	oocyte	0	WT	WT_oocyte
BSP-OR-076	V	6755772	6757387	BSP-OR-076-5	1615	oocyte	0	WT	WT_oocyte
BSP-OR-077	V	4466137	4470515	BSP-OR-077-5	4378	oocyte	0	WT	WT_oocyte
BSP-OR-078	I	14589159	14591368	BSP-OR-078-1	2209	oocyte	0	WT	WT_oocyte
BSP-OR-078	II	2840327	2840741	BSP-OR-078-2	414	oocyte	0	WT	WT_oocyte
BSP-OR-078	X	12289191	12289607	BSP-OR-078-6	416	oocyte	0	WT	WT_oocyte
BSP-OR-079	III	12272300	12274364	BSP-OR-079-3	2064	oocyte	0	WT	WT_oocyte
BSP-OR-079	IV	1095559	1113082	BSP-OR-079-4	17523	oocyte	0	WT	WT_oocyte
BSP-OR-079	V	1584647	1584954	BSP-OR-079-5	307	oocyte	0	WT	WT_oocyte
BSP-OR-080	V	3839699	3839832	BSP-OR-080-5	133	oocyte	0	WT	WT_oocyte
BSP-OR-080	X	14929071	14932629	BSP-OR-080-6	3558	oocyte	0	WT	WT_oocyte
BSP-OR-081	I	2338470	2338607	BSP-OR-081-1	137	oocyte	0	WT	WT_oocyte
BSP-OR-081	II	4336809	4341070	BSP-OR-081-2	4261	oocyte	0	WT	WT_oocyte
BSP-OR-081	III	1978890	1979729	BSP-OR-081-3	839	oocyte	0	WT	WT_oocyte
BSP-OR-081	V	1881906	1882724	BSP-OR-081-5	818	oocyte	0	WT	WT_oocyte
BSP-OR-082	III	12571173	12575023	BSP-OR-082-3	3850	oocyte	0	WT	WT_oocyte
BSP-OR-082	IV	1890985	1891213	BSP-OR-082-4	228	oocyte	0	WT	WT_oocyte
BSP-OR-082	V	3600326	3601098	BSP-OR-082-5	772	oocyte	0	WT	WT_oocyte
BSP-OR-082	X	2457850	2458210	BSP-OR-082-6	360	oocyte	0	WT	WT_oocyte
BSP-OR-083	III	11978607	11979076	BSP-OR-083-3	469	oocyte	0	WT	WT_oocyte
BSP-OR-084	I	14485225	14486467	BSP-OR-084-1	1242	oocyte	0	WT	WT_oocyte
BSP-OR-084	II	14120915	14121315	BSP-OR-084-2	400	oocyte	0	WT	WT_oocyte
BSP-OR-084	III	1551308	1553627	BSP-OR-084-3	2319	oocyte	0	WT	WT_oocyte
BSP-OR-084	IV	4352697	4352902	BSP-OR-084-4	205	oocyte	0	WT	WT_oocyte
BSP-OR-084	V	19195963	19196767	BSP-OR-084-5	804	oocyte	0	WT	WT_oocyte
BSP-OR-084	X	12706347	12709794	BSP-OR-084-6	3447	oocyte	0	WT	WT_oocyte
BSP-OR-085	I	11239590	11240102	BSP-OR-085-1	512	oocyte	0	WT	WT_oocyte
BSP-OR-085	III	3428977	3429117	BSP-OR-085-3	140	oocyte	0	WT	WT_oocyte
BSP-OR-085	V	10945546	10948184	BSP-OR-085-5	2638	oocyte	0	WT	WT_oocyte
BSP-OR-086	III	11488240	11489043	BSP-OR-086-3	803	oocyte	0	WT	WT_oocyte
BSP-OR-086	IV	986168	986483	BSP-OR-086-4	315	oocyte	0	WT	WT_oocyte
BSP-OR-087	IV	1883761	1888624	BSP-OR-087-4	4863	oocyte	0	WT	WT_oocyte
BSP-OR-087	V	15364854	15366176	BSP-OR-087-5	1322	oocyte	0	WT	WT_oocyte
BSP-OR-088	IV	3923348	3924771	BSP-OR-088-4	1423	oocyte	0	WT	WT_oocyte
BSP-OR-088	V	17963970	17965302	BSP-OR-088-5	1332	oocyte	0	WT	WT_oocyte
BSP-OR-089	II	5129295	5134843	BSP-OR-089-2	5548	oocyte	0	WT	WT_oocyte
BSP-OR-089	X	4431944	4432294	BSP-OR-089-6	350	oocyte	0	WT	WT_oocyte
BSP-OR-090	I	3037408	3038495	BSP-OR-090-1	1087	oocyte	0	WT	WT_oocyte
BSP-OR-090	II	12291492	12294568	BSP-OR-090-2	3076	oocyte	0	WT	WT_oocyte
BSP-OR-090	III	2715029	2715297	BSP-OR-090-3	268	oocyte	0	WT	WT_oocyte
BSP-OR-090	V	3712162	3713615	BSP-OR-090-5	1453	oocyte	0	WT	WT_oocyte
BSP-OR-091	I	13212857	13217101	BSP-OR-091-1	4244	oocyte	0	WT	WT_oocyte
BSP-OR-091	II	13671980	13672307	BSP-OR-091-2	327	oocyte	0	WT	WT_oocyte
BSP-OR-091	III	2091963	2091978	BSP-OR-091-3	15	oocyte	0	WT	WT_oocyte
BSP-OR-092	II	13566998	13567451	BSP-OR-092-2	453	oocyte	0	WT	WT_oocyte
BSP-OR-093	I	14645301	14647315	BSP-OR-093-1	2014	oocyte	0	WT	WT_oocyte
BSP-OR-093	IV	2302229	2302644	BSP-OR-093-4	415	oocyte	0	WT	WT_oocyte
BSP-OR-093	V	2710021	2710605	BSP-OR-093-5	584	oocyte	0	WT	WT_oocyte
BSP-OR-094	III	2372123	2372286	BSP-OR-094-3	163	oocyte	0	WT	WT_oocyte
BSP-OR-094	IV	13316208	13316434	BSP-OR-094-4	226	oocyte	0	WT	WT_oocyte
BSP-OR-095	III	1706799	1707265	BSP-OR-095-3	466	oocyte	0	WT	WT_oocyte
BSP-OR-096	I	13408838	13409843	BSP-OR-096-1	1005	oocyte	0	WT	WT_oocyte
BSP-OR-096	IV	7639033	7639709	BSP-OR-096-4	676	oocyte	0	WT	WT_oocyte
BSP-OR-096	X	14726207	14726383	BSP-OR-096-6	176	oocyte	0	WT	WT_oocyte
BSP-OR-097	X	15933909	15934094	BSP-OR-097-6	185	oocyte	0	WT	WT_oocyte
BSP-OR-098	III	12097542	12098400	BSP-OR-098-3	858	oocyte	0	WT	WT_oocyte
BSP-OR-098	X	2069882	2070357	BSP-OR-098-6	475	oocyte	1	WT	WT_oocyte
BSP-OR-098	X	15719950	15721330	BSP-OR-098-6	1380	oocyte	1	WT	WT_oocyte
BSP-OR-099	I	14139004	14139120	BSP-OR-099-1	116	oocyte	0	WT	WT_oocyte
BSP-OR-099	IV	1865246	1865621	BSP-OR-099-4	375	oocyte	0	WT	WT_oocyte
BSP-OR-099	X	2459604	2463303	BSP-OR-099-6	3699	oocyte	0	WT	WT_oocyte
BSP-OR-100	I	11753316	11754033	BSP-OR-100-1	717	oocyte	0	WT	WT_oocyte
BSP-OR-100	V	16640096	16640421	BSP-OR-100-5	325	oocyte	0	WT	WT_oocyte
BSP-OR-100	X	13292314	13292732	BSP-OR-100-6	418	oocyte	0	WT	WT_oocyte
BSP-OR-101	III	2818883	2820830	BSP-OR-101-3	1947	oocyte	0	WT	WT_oocyte
BSP-OR-101	IV	2769182	2769798	BSP-OR-101-4	616	oocyte	0	WT	WT_oocyte
BSP-OR-101	V	4131144	4133041	BSP-OR-101-5	1897	oocyte	0	WT	WT_oocyte
BSP-OR-101	X	12187167	12194227	BSP-OR-101-6	7060	oocyte	0	WT	WT_oocyte
BSP-OR-102	I	2509726	2510247	BSP-OR-102-1	521	oocyte	0	WT	WT_oocyte
BSP-OR-102	V	1807746	1807980	BSP-OR-102-5	234	oocyte	0	WT	WT_oocyte
BSP-OR-102	X	3862180	3862864	BSP-OR-102-6	684	oocyte	0	WT	WT_oocyte
BSP-OR-103	I	13876822	13877201	BSP-OR-103-1	379	oocyte	0	WT	WT_oocyte
BSP-OR-103	III	11244928	11248276	BSP-OR-103-3	3348	oocyte	0	WT	WT_oocyte
BSP-OR-103	X	14236006	14236077	BSP-OR-103-6	71	oocyte	0	WT	WT_oocyte
BSP-OR-104	II	12473687	12476012	BSP-OR-104-2	2325	oocyte	0	WT	WT_oocyte
BSP-OR-104	IV	15997430	15998074	BSP-OR-104-4	644	oocyte	0	WT	WT_oocyte
BSP-OR-105	III	3206979	3209667	BSP-OR-105-3	2688	oocyte	0	WT	WT_oocyte
BSP-OR-106	II	14573129	14573732	BSP-OR-106-2	603	oocyte	0	WT	WT_oocyte
BSP-OR-106	IV	13523216	13529720	BSP-OR-106-4	6504	oocyte	0	WT	WT_oocyte
BSP-OR-106	V	6212470	6213276	BSP-OR-106-5	806	oocyte	0	WT	WT_oocyte
BSP-OR-107	IV	1679333	1680499	BSP-OR-107-4	1166	oocyte	0	WT	WT_oocyte
BSP-OR-107	X	13459369	13460830	BSP-OR-107-6	1461	oocyte	0	WT	WT_oocyte
BSP-OR-108	III	3448626	3454769	BSP-OR-108-3	6143	oocyte	0	WT	WT_oocyte
BSP-OR-108	IV	13071293	13071684	BSP-OR-108-4	391	oocyte	0	WT	WT_oocyte
BSP-OR-108	X	13713665	13720460	BSP-OR-108-6	6795	oocyte	0	WT	WT_oocyte
BSP-OR-109	I	10652143	10656140	BSP-OR-109-1	3997	oocyte	0	WT	WT_oocyte
BSP-OR-109	II	13691984	13692037	BSP-OR-109-2	53	oocyte	0	WT	WT_oocyte
BSP-OR-109	III	1139785	1140478	BSP-OR-109-3	693	oocyte	0	WT	WT_oocyte
BSP-OR-109	IV	1301842	1302374	BSP-OR-109-4	532	oocyte	0	WT	WT_oocyte
BSP-OR-110	I	3655931	3656846	BSP-OR-110-1	915	oocyte	0	WT	WT_oocyte
BSP-OR-110	III	3967642	3968413	BSP-OR-110-3	771	oocyte	0	WT	WT_oocyte
BSP-OR-110	IV	12732500	12732501	BSP-OR-110-4	1	oocyte	0	WT	WT_oocyte
BSP-OR-110	X	2297885	2298986	BSP-OR-110-6	1101	oocyte	0	WT	WT_oocyte
BSP-OR-111	X	15778126	15778232	BSP-OR-111-6	106	oocyte	0	WT	WT_oocyte
BSP-OR-112	I	1595988	1598396	BSP-OR-112-1	2408	oocyte	0	WT	WT_oocyte
BSP-OR-112	III	2917123	2918698	BSP-OR-112-3	1575	oocyte	0	WT	WT_oocyte
BSP-OR-112	IV	3450187	3451505	BSP-OR-112-4	1318	oocyte	0	WT	WT_oocyte
BSP-OR-114	IV	3223916	3224862	BSP-OR-114-4	946	oocyte	0	WT	WT_oocyte
BSP-OR-114	V	5323213	5324197	BSP-OR-114-5	984	oocyte	0	WT	WT_oocyte
BSP-OR-115	III	12711976	12713366	BSP-OR-115-3	1390	oocyte	0	WT	WT_oocyte
BSP-OR-115	IV	2307413	2307710	BSP-OR-115-4	297	oocyte	1	WT	WT_oocyte
BSP-OR-115	IV	13566218	13566309	BSP-OR-115-4	91	oocyte	1	WT	WT_oocyte
BSP-OR-115	V	8254133	8267537	BSP-OR-115-5	13404	oocyte	0	WT	WT_oocyte
BSP-OR-116	I	14588947	14589159	BSP-OR-116-1	212	oocyte	0	WT	WT_oocyte
BSP-OR-116	II	1711582	1713334	BSP-OR-116-2	1752	oocyte	0	WT	WT_oocyte
BSP-OR-116	III	11835341	11835678	BSP-OR-116-3	337	oocyte	0	WT	WT_oocyte
BSP-OR-117	IV	14664138	14664612	BSP-OR-117-4	474	oocyte	0	WT	WT_oocyte
BSP-OR-118	IV	3805420	3806697	BSP-OR-118-4	1277	oocyte	0	WT	WT_oocyte
BSP-OR-119	I	14715744	14717732	BSP-OR-119-1	1988	oocyte	0	WT	WT_oocyte
BSP-OR-119	II	2866836	2867434	BSP-OR-119-2	598	oocyte	0	WT	WT_oocyte
BSP-OR-119	V	16279905	16280173	BSP-OR-119-5	268	oocyte	0	WT	WT_oocyte
BSP-OR-120	I	3005322	3005674	BSP-OR-120-1	352	oocyte	0	WT	WT_oocyte
BSP-OR-120	III	3287576	3291190	BSP-OR-120-3	3614	oocyte	0	WT	WT_oocyte
BSP-OR-120	V	8450734	8453428	BSP-OR-120-5	2694	oocyte	0	WT	WT_oocyte
BSP-OR-120	X	1870478	1872663	BSP-OR-120-6	2185	oocyte	0	WT	WT_oocyte
BSP-OR-121	II	13076871	13077691	BSP-OR-121-2	820	oocyte	0	WT	WT_oocyte
BSP-OR-121	III	330286	330376	BSP-OR-121-3	90	oocyte	0	WT	WT_oocyte
BSP-OR-121	IV	2313298	2314908	BSP-OR-121-4	1610	oocyte	0	WT	WT_oocyte
BSP-OR-121	V	16389666	16392023	BSP-OR-121-5	2357	oocyte	0	WT	WT_oocyte
BSP-OR-121	X	4170925	4171692	BSP-OR-121-6	767	oocyte	0	WT	WT_oocyte
BSP-OR-122	II	12738531	12741029	BSP-OR-122-2	2498	oocyte	0	WT	WT_oocyte
BSP-OR-122	IV	7967104	7971528	BSP-OR-122-4	4424	oocyte	0	WT	WT_oocyte
BSP-OR-122	V	18155930	18156131	BSP-OR-122-5	201	oocyte	0	WT	WT_oocyte
BSP-OR-122	X	6126036	6135026	BSP-OR-122-6	8990	oocyte	0	WT	WT_oocyte
BSP-OR-123	I	12860640	12861331	BSP-OR-123-1	691	oocyte	0	WT	WT_oocyte
BSP-OR-123	II	14193043	14201570	BSP-OR-123-2	8527	oocyte	0	WT	WT_oocyte
BSP-OR-123	V	19180564	19184385	BSP-OR-123-5	3821	oocyte	0	WT	WT_oocyte
BSP-OR-123	X	12882511	12887295	BSP-OR-123-6	4784	oocyte	0	WT	WT_oocyte
BSP-OR-124	II	9531941	9537122	BSP-OR-124-2	5181	oocyte	0	WT	WT_oocyte
BSP-OR-124	III	1066476	1067203	BSP-OR-124-3	727	oocyte	0	WT	WT_oocyte
BSP-OR-124	IV	15309786	15310647	BSP-OR-124-4	861	oocyte	0	WT	WT_oocyte
BSP-OR-126	I	2960579	2960756	BSP-OR-126-1	177	oocyte	0	WT	WT_oocyte
BSP-OR-126	V	17717668	17717932	BSP-OR-126-5	264	oocyte	0	WT	WT_oocyte
BSP-OR-127	II	13175253	13176240	BSP-OR-127-2	987	oocyte	0	WT	WT_oocyte
BSP-OR-127	III	2177852	2178273	BSP-OR-127-3	421	oocyte	0	WT	WT_oocyte
BSP-OR-127	IV	14728410	14729347	BSP-OR-127-4	937	oocyte	0	WT	WT_oocyte
BSP-OR-128	III	2700493	2703637	BSP-OR-128-3	3144	oocyte	0	WT	WT_oocyte
BSP-OR-128	IV	5128432	5129672	BSP-OR-128-4	1240	oocyte	0	WT	WT_oocyte
BSP-OR-128	V	18831958	18832130	BSP-OR-128-5	172	oocyte	0	WT	WT_oocyte
BSP-OR-128	X	3869268	3875068	BSP-OR-128-6	5800	oocyte	0	WT	WT_oocyte
BSP-OR-129	IV	3683915	3683940	BSP-OR-129-4	25	oocyte	0	WT	WT_oocyte
BSP-OR-129	V	1904955	1907025	BSP-OR-129-5	2070	oocyte	0	WT	WT_oocyte
BSP-OR-129	X	12924820	12929350	BSP-OR-129-6	4530	oocyte	0	WT	WT_oocyte
BSP-OR-130	IV	16451322	16451506	BSP-OR-130-4	184	oocyte	0	WT	WT_oocyte
BSP-OR-130	V	1925088	1925230	BSP-OR-130-5	142	oocyte	0	WT	WT_oocyte
BSP-OR-131	I	3285214	3285216	BSP-OR-131-1	2	oocyte	0	WT	WT_oocyte
BSP-OR-131	IV	2523568	2523610	BSP-OR-131-4	42	oocyte	0	WT	WT_oocyte
BSP-OR-132	II	2472302	2473120	BSP-OR-132-2	818	oocyte	0	WT	WT_oocyte
BSP-OR-132	V	4113972	4114831	BSP-OR-132-5	859	oocyte	0	WT	WT_oocyte
BSP-OR-132	X	5450543	5451042	BSP-OR-132-6	499	oocyte	0	WT	WT_oocyte
BSP-OR-133	I	11804433	11805497	BSP-OR-133-1	1064	oocyte	0	WT	WT_oocyte
BSP-OR-133	IV	1774496	1775368	BSP-OR-133-4	872	oocyte	0	WT	WT_oocyte
BSP-OR-133	V	5159455	5160061	BSP-OR-133-5	606	oocyte	0	WT	WT_oocyte
BSP-OR-134	II	2797372	2798300	BSP-OR-134-2	928	oocyte	0	WT	WT_oocyte
BSP-OR-134	III	1653332	1653384	BSP-OR-134-3	52	oocyte	0	WT	WT_oocyte
BSP-OR-134	IV	1305265	1305829	BSP-OR-134-4	564	oocyte	0	WT	WT_oocyte
BSP-OR-134	V	922908	922913	BSP-OR-134-5	5	oocyte	0	WT	WT_oocyte
BSP-OR-135	III	11282477	11283647	BSP-OR-135-3	1170	oocyte	0	WT	WT_oocyte
BSP-OR-136	V	2841579	2842062	BSP-OR-136-5	483	oocyte	0	WT	WT_oocyte
BSP-OR-137	II	4611375	4613861	BSP-OR-137-2	2486	oocyte	0	WT	WT_oocyte
BSP-OR-137	III	12370851	12371364	BSP-OR-137-3	513	oocyte	0	WT	WT_oocyte
BSP-OR-138	II	5740808	5750422	BSP-OR-138-2	9614	oocyte	0	WT	WT_oocyte
BSP-OR-138	IV	2189998	2190518	BSP-OR-138-4	520	oocyte	0	WT	WT_oocyte
BSP-OR-138	X	8514321	8515460	BSP-OR-138-6	1139	oocyte	0	WT	WT_oocyte
BSP-OR-139	I	10780524	10784816	BSP-OR-139-1	4292	oocyte	0	WT	WT_oocyte
BSP-OR-139	II	13429280	13429313	BSP-OR-139-2	33	oocyte	0	WT	WT_oocyte
BSP-OR-139	III	3490156	3490630	BSP-OR-139-3	474	oocyte	0	WT	WT_oocyte
BSP-OR-139	V	17046315	17046783	BSP-OR-139-5	468	oocyte	0	WT	WT_oocyte
BSP-OR-140	II	13093463	13094464	BSP-OR-140-2	1001	oocyte	0	WT	WT_oocyte
BSP-OR-140	III	3419042	3421543	BSP-OR-140-3	2501	oocyte	0	WT	WT_oocyte
BSP-OR-140	IV	4644718	4656775	BSP-OR-140-4	12057	oocyte	0	WT	WT_oocyte
BSP-OR-140	V	2715256	2716144	BSP-OR-140-5	888	oocyte	0	WT	WT_oocyte
BSP-OR-140	X	11386562	11392971	BSP-OR-140-6	6409	oocyte	0	WT	WT_oocyte
BSP-OR-141	I	13323551	13324664	BSP-OR-141-1	1113	oocyte	0	WT	WT_oocyte
BSP-OR-141	III	2743103	2743895	BSP-OR-141-3	792	oocyte	0	WT	WT_oocyte
BSP-OR-141	IV	961587	961785	BSP-OR-141-4	198	oocyte	0	WT	WT_oocyte
BSP-OR-141	V	2537923	2568119	BSP-OR-141-5	30196	oocyte	0	WT	WT_oocyte
BSP-OR-141	X	13822502	13824031	BSP-OR-141-6	1529	oocyte	0	WT	WT_oocyte
BSP-OR-142	III	1546650	1547460	BSP-OR-142-3	810	oocyte	0	WT	WT_oocyte
BSP-OR-142	IV	13150133	13153308	BSP-OR-142-4	3175	oocyte	0	WT	WT_oocyte
BSP-OR-142	V	17976184	17977092	BSP-OR-142-5	908	oocyte	0	WT	WT_oocyte
BSP-OR-143	II	13171169	13172628	BSP-OR-143-2	1459	oocyte	0	WT	WT_oocyte
BSP-OR-143	X	11316263	11318926	BSP-OR-143-6	2663	oocyte	0	WT	WT_oocyte
BSP-OR-144	X	14013328	14013680	BSP-OR-144-6	352	oocyte	0	WT	WT_oocyte
BSP-OR-145	I	12419933	12419978	BSP-OR-145-1	45	oocyte	0	WT	WT_oocyte
BSP-OR-145	II	12726901	12726902	BSP-OR-145-2	1	oocyte	0	WT	WT_oocyte
BSP-OR-145	IV	1119613	1119873	BSP-OR-145-4	260	oocyte	0	WT	WT_oocyte
BSP-OR-145	V	5379760	5379964	BSP-OR-145-5	204	oocyte	0	WT	WT_oocyte
BSP-OR-145	X	13971336	13973067	BSP-OR-145-6	1731	oocyte	0	WT	WT_oocyte
BSP-OR-146	III	3382992	3385330	BSP-OR-146-3	2338	oocyte	0	WT	WT_oocyte
BSP-OR-146	V	17636231	17636351	BSP-OR-146-5	120	oocyte	0	WT	WT_oocyte
BSP-OR-147	I	2994858	2995490	BSP-OR-147-1	632	oocyte	0	WT	WT_oocyte
BSP-OR-147	II	3142164	3142265	BSP-OR-147-2	101	oocyte	0	WT	WT_oocyte
BSP-OR-147	X	3257537	3259272	BSP-OR-147-6	1735	oocyte	0	WT	WT_oocyte
BSP-OR-148	I	2534171	2534585	BSP-OR-148-1	414	oocyte	0	WT	WT_oocyte
BSP-OR-148	II	3839348	3839803	BSP-OR-148-2	455	oocyte	0	WT	WT_oocyte
BSP-OR-148	III	2907457	2909162	BSP-OR-148-3	1705	oocyte	0	WT	WT_oocyte
BSP-OR-148	V	16751061	16751686	BSP-OR-148-5	625	oocyte	0	WT	WT_oocyte
BSP-OR-149	I	11988930	11989102	BSP-OR-149-1	172	oocyte	0	WT	WT_oocyte
BSP-OR-151	I	11674855	11675087	BSP-OR-151-1	232	oocyte	0	WT	WT_oocyte
BSP-OR-151	II	2939629	2939955	BSP-OR-151-2	326	oocyte	0	WT	WT_oocyte
BSP-OR-151	X	4529683	4532906	BSP-OR-151-6	3223	oocyte	0	WT	WT_oocyte
BSP-OR-152	II	12569699	12569929	BSP-OR-152-2	230	oocyte	0	WT	WT_oocyte
BSP-OR-152	IV	1044515	1044931	BSP-OR-152-4	416	oocyte	0	WT	WT_oocyte
BSP-OR-152	V	17970645	17971393	BSP-OR-152-5	748	oocyte	0	WT	WT_oocyte
BSP-OR-152	X	12818431	12818729	BSP-OR-152-6	298	oocyte	0	WT	WT_oocyte
BSP-OR-153	I	2441229	2441719	BSP-OR-153-1	490	oocyte	0	WT	WT_oocyte
BSP-OR-153	II	4181171	4182756	BSP-OR-153-2	1585	oocyte	0	WT	WT_oocyte
BSP-OR-153	III	12117381	12135793	BSP-OR-153-3	18412	oocyte	0	WT	WT_oocyte
BSP-OR-153	X	2845801	2847767	BSP-OR-153-6	1966	oocyte	0	WT	WT_oocyte
BSP-OR-154	I	3095908	3096213	BSP-OR-154-1	305	oocyte	0	WT	WT_oocyte
BSP-OR-154	III	1543582	1544182	BSP-OR-154-3	600	oocyte	0	WT	WT_oocyte
BSP-OR-155	I	2598604	2598715	BSP-OR-155-1	111	oocyte	0	WT	WT_oocyte
BSP-OR-155	II	13395143	13395437	BSP-OR-155-2	294	oocyte	0	WT	WT_oocyte
BSP-OR-155	III	11797757	11797882	BSP-OR-155-3	125	oocyte	0	WT	WT_oocyte
BSP-OR-155	IV	2468100	2469695	BSP-OR-155-4	1595	oocyte	0	WT	WT_oocyte
BSP-OR-156	I	1656604	1657920	BSP-OR-156-1	1316	oocyte	0	WT	WT_oocyte
BSP-OR-156	II	3532620	3536608	BSP-OR-156-2	3988	oocyte	0	WT	WT_oocyte
BSP-OR-156	III	2059634	2059985	BSP-OR-156-3	351	oocyte	0	WT	WT_oocyte
BSP-OR-156	IV	1199122	1211718	BSP-OR-156-4	12596	oocyte	0	WT	WT_oocyte
BSP-OR-156	X	4611558	4614576	BSP-OR-156-6	3018	oocyte	0	WT	WT_oocyte
BSP-OR-157	IV	7316843	7328522	BSP-OR-157-4	11679	oocyte	0	WT	WT_oocyte
BSP-OR-157	X	14652096	14652213	BSP-OR-157-6	117	oocyte	0	WT	WT_oocyte
BSP-OR-158	III	2369316	2369568	BSP-OR-158-3	252	oocyte	0	WT	WT_oocyte
BSP-OR-159	IV	3437310	3437325	BSP-OR-159-4	15	oocyte	0	WT	WT_oocyte
BSP-OR-160	III	12896155	12897460	BSP-OR-160-3	1305	oocyte	0	WT	WT_oocyte
BSP-OR-160	X	11177669	11178866	BSP-OR-160-6	1197	oocyte	0	WT	WT_oocyte
BSP-OR-161	II	4288066	4291600	BSP-OR-161-2	3534	oocyte	0	WT	WT_oocyte
BSP-OR-161	V	15093848	15093854	BSP-OR-161-5	6	oocyte	0	WT	WT_oocyte
BSP-OR-162	IV	2410686	2410847	BSP-OR-162-4	161	oocyte	0	WT	WT_oocyte
BSP-OR-162	V	18999390	19000020	BSP-OR-162-5	630	oocyte	0	WT	WT_oocyte
BSP-OR-163	III	12055497	12057853	BSP-OR-163-3	2356	oocyte	0	WT	WT_oocyte
BSP-OR-163	IV	16091957	16092311	BSP-OR-163-4	354	oocyte	0	WT	WT_oocyte
BSP-OR-164	I	13325773	13326278	BSP-OR-164-1	505	oocyte	0	WT	WT_oocyte
BSP-OR-164	II	13008657	13011803	BSP-OR-164-2	3146	oocyte	0	WT	WT_oocyte
BSP-OR-164	III	2661126	2663659	BSP-OR-164-3	2533	oocyte	0	WT	WT_oocyte
BSP-OR-165	I	2018054	2019152	BSP-OR-165-1	1098	oocyte	0	WT	WT_oocyte
BSP-OR-165	III	1341912	1344705	BSP-OR-165-3	2793	oocyte	0	WT	WT_oocyte
BSP-OR-165	IV	2479841	2480260	BSP-OR-165-4	419	oocyte	0	WT	WT_oocyte
BSP-OR-165	V	13798222	13801328	BSP-OR-165-5	3106	oocyte	0	WT	WT_oocyte
BSP-OR-165	X	2710009	2713557	BSP-OR-165-6	3548	oocyte	0	WT	WT_oocyte
BSP-OR-166	I	1138648	1138894	BSP-OR-166-1	246	oocyte	0	WT	WT_oocyte
BSP-OR-166	X	14257530	14257620	BSP-OR-166-6	90	oocyte	0	WT	WT_oocyte
BSP-OR-167	II	5506086	5508543	BSP-OR-167-2	2457	oocyte	0	WT	WT_oocyte
BSP-OR-167	V	4668036	4673569	BSP-OR-167-5	5533	oocyte	0	WT	WT_oocyte
BSP-OR-167	X	5035910	5036326	BSP-OR-167-6	416	oocyte	0	WT	WT_oocyte
BSP-OR-168	IV	2534622	2534956	BSP-OR-168-4	334	oocyte	0	WT	WT_oocyte
BSP-OR-168	V	4770038	4783474	BSP-OR-168-5	13436	oocyte	0	WT	WT_oocyte
BSP-OR-168	X	5071603	5072544	BSP-OR-168-6	941	oocyte	0	WT	WT_oocyte
BSP-OR-169	I	13063765	13064838	BSP-OR-169-1	1073	oocyte	0	WT	WT_oocyte
BSP-OR-169	IV	1171255	1171651	BSP-OR-169-4	396	oocyte	0	WT	WT_oocyte
BSP-OR-169	X	13700358	13701041	BSP-OR-169-6	683	oocyte	0	WT	WT_oocyte
BSP-OR-170	II	11896590	11896788	BSP-OR-170-2	198	oocyte	0	WT	WT_oocyte
BSP-OR-170	III	11972	12165	BSP-OR-170-3	193	oocyte	0	WT	WT_oocyte
BSP-OR-170	IV	13272259	13272490	BSP-OR-170-4	231	oocyte	0	WT	WT_oocyte
BSP-OR-170	X	2563913	2564481	BSP-OR-170-6	568	oocyte	0	WT	WT_oocyte
BSP-OR-171	I	5840748	5842199	BSP-OR-171-1	1451	oocyte	0	WT	WT_oocyte
BSP-OR-171	II	12517128	12518727	BSP-OR-171-2	1599	oocyte	0	WT	WT_oocyte
BSP-OR-171	III	11577341	11577342	BSP-OR-171-3	1	oocyte	0	WT	WT_oocyte
BSP-OR-172	I	2337237	2337270	BSP-OR-172-1	33	oocyte	0	WT	WT_oocyte
BSP-OR-172	X	423548	426172	BSP-OR-172-6	2624	oocyte	1	WT	WT_oocyte
BSP-OR-172	X	15709481	15709696	BSP-OR-172-6	215	oocyte	1	WT	WT_oocyte
BSP-OR-173	I	13273050	13275666	BSP-OR-173-1	2616	oocyte	0	WT	WT_oocyte
BSP-OR-173	X	10092269	10098833	BSP-OR-173-6	6564	oocyte	0	WT	WT_oocyte
BSP-OR-174	I	11778914	11779358	BSP-OR-174-1	444	oocyte	0	WT	WT_oocyte
BSP-OR-174	II	14269919	14269949	BSP-OR-174-2	30	oocyte	0	WT	WT_oocyte
BSP-OR-175	I	11891001	11891214	BSP-OR-175-1	213	oocyte	0	WT	WT_oocyte
BSP-OR-175	II	12668777	12668903	BSP-OR-175-2	126	oocyte	0	WT	WT_oocyte
BSP-OR-176	I	7977450	7978972	BSP-OR-176-1	1522	oocyte	0	WT	WT_oocyte
BSP-OR-176	III	12302556	12302653	BSP-OR-176-3	97	oocyte	0	WT	WT_oocyte
BSP-OR-176	IV	2270309	2270529	BSP-OR-176-4	220	oocyte	0	WT	WT_oocyte
BSP-OR-176	V	7885700	7887835	BSP-OR-176-5	2135	oocyte	0	WT	WT_oocyte
BSP-OR-176	X	1662183	1669172	BSP-OR-176-6	6989	oocyte	0	WT	WT_oocyte
BSP-OR-177	II	13924914	13924981	BSP-OR-177-2	67	oocyte	0	WT	WT_oocyte
BSP-OR-177	IV	2769855	2773061	BSP-OR-177-4	3206	oocyte	0	WT	WT_oocyte
BSP-OR-177	V	18793774	18796008	BSP-OR-177-5	2234	oocyte	0	WT	WT_oocyte
BSP-OR-178	II	13470776	13470795	BSP-OR-178-2	19	oocyte	0	WT	WT_oocyte
BSP-OR-178	III	2738760	2739074	BSP-OR-178-3	314	oocyte	0	WT	WT_oocyte
BSP-OR-178	IV	16571162	16571267	BSP-OR-178-4	105	oocyte	0	WT	WT_oocyte
BSP-OR-178	V	4232432	4233813	BSP-OR-178-5	1381	oocyte	0	WT	WT_oocyte
BSP-OR-178	X	9441884	9450782	BSP-OR-178-6	8898	oocyte	0	WT	WT_oocyte
BSP-OR-179	I	14905762	14905874	BSP-OR-179-1	112	oocyte	0	WT	WT_oocyte
BSP-OR-179	III	2547710	2548033	BSP-OR-179-3	323	oocyte	0	WT	WT_oocyte
BSP-OR-179	X	12710747	12714393	BSP-OR-179-6	3646	oocyte	0	WT	WT_oocyte
BSP-OR-180	V	2779664	2780180	BSP-OR-180-5	516	oocyte	0	WT	WT_oocyte
BSP-OR-180	X	9294897	9295005	BSP-OR-180-6	108	oocyte	0	WT	WT_oocyte
BSP-OR-181	II	12683381	12685104	BSP-OR-181-2	1723	oocyte	0	WT	WT_oocyte
BSP-OR-181	III	2329258	2330570	BSP-OR-181-3	1312	oocyte	0	WT	WT_oocyte
BSP-OR-181	V	19138932	19138935	BSP-OR-181-5	3	oocyte	0	WT	WT_oocyte
BSP-OR-182	IV	1688505	1691568	BSP-OR-182-4	3063	oocyte	0	WT	WT_oocyte
BSP-OR-183	II	2678056	2678213	BSP-OR-183-2	157	oocyte	0	WT	WT_oocyte
BSP-OR-184	I	13143458	13145353	BSP-OR-184-1	1895	oocyte	0	WT	WT_oocyte
BSP-OR-184	III	607267	608163	BSP-OR-184-3	896	oocyte	0	WT	WT_oocyte
BSP-OR-184	IV	15364149	15364167	BSP-OR-184-4	18	oocyte	0	WT	WT_oocyte
BSP-OR-184	X	10702847	10703270	BSP-OR-184-6	423	oocyte	0	WT	WT_oocyte
BSP-OR-185	III	3064100	3064177	BSP-OR-185-3	77	oocyte	0	WT	WT_oocyte
BSP-OR-185	IV	3073969	3074258	BSP-OR-185-4	289	oocyte	0	WT	WT_oocyte
BSP-OR-185	X	1825060	1826429	BSP-OR-185-6	1369	oocyte	0	WT	WT_oocyte
BSP-OR-186	II	11408137	11411773	BSP-OR-186-2	3636	oocyte	0	WT	WT_oocyte
BSP-OR-186	V	12907429	12912654	BSP-OR-186-5	5225	oocyte	0	WT	WT_oocyte
BSP-OR-187	II	3997797	4000296	BSP-OR-187-2	2499	oocyte	0	WT	WT_oocyte
BSP-OR-187	III	911078	916401	BSP-OR-187-3	5323	oocyte	0	WT	WT_oocyte
BSP-OR-187	IV	2356474	2357241	BSP-OR-187-4	767	oocyte	0	WT	WT_oocyte
BSP-OR-188	I	1323532	1323671	BSP-OR-188-1	139	oocyte	0	WT	WT_oocyte
BSP-OR-188	II	10864135	10864342	BSP-OR-188-2	207	oocyte	0	WT	WT_oocyte
BSP-OR-188	III	1684485	1689779	BSP-OR-188-3	5294	oocyte	0	WT	WT_oocyte
BSP-OR-188	V	19174595	19174635	BSP-OR-188-5	40	oocyte	0	WT	WT_oocyte
BSP-OR-188	X	3279821	3280906	BSP-OR-188-6	1085	oocyte	0	WT	WT_oocyte
BSP-OR-189	IV	2525304	2525445	BSP-OR-189-4	141	oocyte	0	WT	WT_oocyte
BSP-OR-189	X	4063280	4063501	BSP-OR-189-6	221	oocyte	0	WT	WT_oocyte
BSP-OR-190	II	13804688	13805565	BSP-OR-190-2	877	oocyte	0	WT	WT_oocyte
BSP-OR-190	III	2222909	2225772	BSP-OR-190-3	2863	oocyte	0	WT	WT_oocyte
BSP-OR-190	IV	16422641	16423151	BSP-OR-190-4	510	oocyte	0	WT	WT_oocyte
BSP-OR-190	V	18413911	18414132	BSP-OR-190-5	221	oocyte	0	WT	WT_oocyte
BSP-OR-191	II	13288511	13288516	BSP-OR-191-2	5	oocyte	0	WT	WT_oocyte
BSP-OR-191	III	2397730	2397809	BSP-OR-191-3	79	oocyte	0	WT	WT_oocyte
BSP-OR-191	V	2739612	2739769	BSP-OR-191-5	157	oocyte	0	WT	WT_oocyte
BSP-OR-192	I	12049327	12051091	BSP-OR-192-1	1764	oocyte	0	WT	WT_oocyte
BSP-OR-192	V	19646235	19647067	BSP-OR-192-5	832	oocyte	0	WT	WT_oocyte
BSP-OR-194	I	10755005	10755247	BSP-OR-194-1	242	oocyte	0	WT	WT_oocyte
BSP-OR-194	V	5505021	5508312	BSP-OR-194-5	3291	oocyte	0	WT	WT_oocyte
BSP-OR-194	X	13635409	13636852	BSP-OR-194-6	1443	oocyte	0	WT	WT_oocyte
BSP-OR-195	IV	14137386	14138398	BSP-OR-195-4	1012	oocyte	0	WT	WT_oocyte
BSP-OR-195	X	6272636	6273622	BSP-OR-195-6	986	oocyte	0	WT	WT_oocyte
BSP-OR-196	I	12834779	12835207	BSP-OR-196-1	428	oocyte	0	WT	WT_oocyte
BSP-OR-196	V	4936987	4943689	BSP-OR-196-5	6702	oocyte	0	WT	WT_oocyte
BSP-OR-197	II	13082634	13083107	BSP-OR-197-2	473	oocyte	0	WT	WT_oocyte
BSP-OR-197	IV	13263492	13263824	BSP-OR-197-4	332	oocyte	0	WT	WT_oocyte
BSP-OR-197	V	4640528	4642095	BSP-OR-197-5	1567	oocyte	0	WT	WT_oocyte
BSP-OR-197	X	11412877	11415205	BSP-OR-197-6	2328	oocyte	0	WT	WT_oocyte
BSP-OR-198	III	11783867	11784199	BSP-OR-198-3	332	oocyte	0	WT	WT_oocyte
BSP-OR-198	IV	15391540	15392838	BSP-OR-198-4	1298	oocyte	0	WT	WT_oocyte
BSP-OR-198	V	18054894	18055152	BSP-OR-198-5	258	oocyte	0	WT	WT_oocyte
BSP-OR-198	X	5459093	5459691	BSP-OR-198-6	598	oocyte	0	WT	WT_oocyte
BSP-OR-199	II	1488915	1488950	BSP-OR-199-2	35	oocyte	0	WT	WT_oocyte
BSP-OR-200	II	10395723	10399605	BSP-OR-200-2	3882	oocyte	0	WT	WT_oocyte
BSP-OR-200	IV	1199122	1211718	BSP-OR-200-4	12596	oocyte	0	WT	WT_oocyte
BSP-OR-200	V	4115240	4117191	BSP-OR-200-5	1951	oocyte	0	WT	WT_oocyte
BSP-OR-201	X	8385054	8387127	BSP-OR-201-6	2073	oocyte	0	WT	WT_oocyte
BSP-OR-202	II	2519953	2520419	BSP-OR-202-2	466	oocyte	0	WT	WT_oocyte
BSP-OR-202	III	12881260	12881421	BSP-OR-202-3	161	oocyte	0	WT	WT_oocyte
BSP-OR-202	IV	889912	892345	BSP-OR-202-4	2433	oocyte	0	WT	WT_oocyte
BSP-OR-202	V	2214626	2215571	BSP-OR-202-5	945	oocyte	0	WT	WT_oocyte
BSP-OR-203	I	2702662	2703712	BSP-OR-203-1	1050	oocyte	0	WT	WT_oocyte
BSP-OR-203	II	5143568	5144850	BSP-OR-203-2	1282	oocyte	0	WT	WT_oocyte
BSP-OR-203	III	2142360	2142773	BSP-OR-203-3	413	oocyte	0	WT	WT_oocyte
BSP-OR-204	I	11793535	11795436	BSP-OR-204-1	1901	oocyte	0	WT	WT_oocyte
BSP-OR-204	IV	4090430	4091376	BSP-OR-204-4	946	oocyte	0	WT	WT_oocyte
BSP-OR-205	II	1490505	1490554	BSP-OR-205-2	49	oocyte	0	WT	WT_oocyte
BSP-OR-205	IV	12631173	12631667	BSP-OR-205-4	494	oocyte	0	WT	WT_oocyte
BSP-OR-206	I	3335399	3336441	BSP-OR-206-1	1042	oocyte	0	WT	WT_oocyte
BSP-OR-206	II	12634258	12634337	BSP-OR-206-2	79	oocyte	0	WT	WT_oocyte
BSP-OR-207	I	14233886	14234230	BSP-OR-207-1	344	oocyte	0	WT	WT_oocyte
BSP-OR-207	V	19307094	19307239	BSP-OR-207-5	145	oocyte	0	WT	WT_oocyte
BSP-OR-208	III	12918226	12919251	BSP-OR-208-3	1025	oocyte	0	WT	WT_oocyte
BSP-OR-209	III	1338440	1339718	BSP-OR-209-3	1278	oocyte	0	WT	WT_oocyte
BSP-OR-209	IV	1506000	1507051	BSP-OR-209-4	1051	oocyte	0	WT	WT_oocyte
BSP-OR-209	V	3050951	3051902	BSP-OR-209-5	951	oocyte	0	WT	WT_oocyte
BSP-OR-209	X	12902127	12902666	BSP-OR-209-6	539	oocyte	0	WT	WT_oocyte
BSP-OR-210	I	12978696	12978891	BSP-OR-210-1	195	oocyte	0	WT	WT_oocyte
BSP-OR-210	IV	6735453	6735649	BSP-OR-210-4	196	oocyte	1	WT	WT_oocyte
BSP-OR-210	IV	15250769	15250786	BSP-OR-210-4	17	oocyte	1	WT	WT_oocyte
BSP-OR-211	II	12079077	12079112	BSP-OR-211-2	35	oocyte	0	WT	WT_oocyte
BSP-OR-211	III	12157722	12159309	BSP-OR-211-3	1587	oocyte	0	WT	WT_oocyte
BSP-OR-211	V	9305312	9305363	BSP-OR-211-5	51	oocyte	0	WT	WT_oocyte
BSP-OR-211	X	4006471	4011613	BSP-OR-211-6	5142	oocyte	0	WT	WT_oocyte
BSP-OR-212	IV	2231866	2231941	BSP-OR-212-4	75	oocyte	1	WT	WT_oocyte
BSP-OR-212	IV	13559921	13560123	BSP-OR-212-4	202	oocyte	1	WT	WT_oocyte
BSP-OR-213	IV	2011542	2011573	BSP-OR-213-4	31	oocyte	0	WT	WT_oocyte
BSP-OR-214	III	1907639	1908845	BSP-OR-214-3	1206	oocyte	0	WT	WT_oocyte
BSP-OR-214	IV	1888624	1890985	BSP-OR-214-4	2361	oocyte	0	WT	WT_oocyte
BSP-OR-214	V	10610833	10614885	BSP-OR-214-5	4052	oocyte	0	WT	WT_oocyte
BSP-OR-214	X	10840865	10843059	BSP-OR-214-6	2194	oocyte	0	WT	WT_oocyte
BSP-OR-215	III	2536306	2536309	BSP-OR-215-3	3	oocyte	0	WT	WT_oocyte
BSP-OR-215	IV	2193653	2195229	BSP-OR-215-4	1576	oocyte	1	WT	WT_oocyte
BSP-OR-215	IV	17362586	17362854	BSP-OR-215-4	268	oocyte	1	WT	WT_oocyte
BSP-OR-216	V	16413983	16414658	BSP-OR-216-5	675	oocyte	0	WT	WT_oocyte
BSP-OR-216	X	10820258	10822162	BSP-OR-216-6	1904	oocyte	0	WT	WT_oocyte
BSP-OR-217	I	12830844	12831840	BSP-OR-217-1	996	oocyte	0	WT	WT_oocyte
BSP-OR-217	II	2921215	2921346	BSP-OR-217-2	131	oocyte	0	WT	WT_oocyte
BSP-OR-217	III	11358315	11362140	BSP-OR-217-3	3825	oocyte	0	WT	WT_oocyte
BSP-OR-218	II	1297810	1298421	BSP-OR-218-2	611	oocyte	0	WT	WT_oocyte
BSP-OR-218	III	10410181	10411185	BSP-OR-218-3	1004	oocyte	0	WT	WT_oocyte
BSP-OR-218	IV	1092281	1095559	BSP-OR-218-4	3278	oocyte	0	WT	WT_oocyte
BSP-OR-219	I	14284244	14284256	BSP-OR-219-1	12	oocyte	0	WT	WT_oocyte
BSP-OR-219	II	13558462	13558464	BSP-OR-219-2	2	oocyte	0	WT	WT_oocyte
BSP-OR-219	IV	16446880	16449781	BSP-OR-219-4	2901	oocyte	0	WT	WT_oocyte
BSP-OR-219	V	17883999	17885074	BSP-OR-219-5	1075	oocyte	0	WT	WT_oocyte
BSP-OR-220	III	2518614	2520907	BSP-OR-220-3	2293	oocyte	0	WT	WT_oocyte
BSP-OR-221	I	14882720	14882722	BSP-OR-221-1	2	oocyte	0	WT	WT_oocyte
BSP-OR-221	III	727906	728283	BSP-OR-221-3	377	oocyte	0	WT	WT_oocyte
BSP-OR-221	IV	1239698	1240440	BSP-OR-221-4	742	oocyte	0	WT	WT_oocyte
BSP-OR-221	V	17943624	17944437	BSP-OR-221-5	813	oocyte	0	WT	WT_oocyte
BSP-OR-221	X	14104614	14110778	BSP-OR-221-6	6164	oocyte	0	WT	WT_oocyte
BSP-OR-222	III	4356204	4368681	BSP-OR-222-3	12477	oocyte	0	WT	WT_oocyte
BSP-OR-222	IV	3979626	3979977	BSP-OR-222-4	351	oocyte	0	WT	WT_oocyte
BSP-OR-222	V	1560809	1561427	BSP-OR-222-5	618	oocyte	0	WT	WT_oocyte
BSP-OR-223	III	2584776	2587993	BSP-OR-223-3	3217	oocyte	0	WT	WT_oocyte
BSP-OR-223	IV	927365	927597	BSP-OR-223-4	232	oocyte	0	WT	WT_oocyte
BSP-OR-224	II	4771916	4774216	BSP-OR-224-2	2300	oocyte	0	WT	WT_oocyte
BSP-OR-224	IV	3913139	3915531	BSP-OR-224-4	2392	oocyte	0	WT	WT_oocyte
BSP-OR-224	V	20049277	20050265	BSP-OR-224-5	988	oocyte	0	WT	WT_oocyte
BSP-OR-225	I	10644012	10644125	BSP-OR-225-1	113	oocyte	0	WT	WT_oocyte
BSP-OR-225	IV	1064623	1067361	BSP-OR-225-4	2738	oocyte	0	WT	WT_oocyte
BSP-OR-225	X	14333177	14333987	BSP-OR-225-6	810	oocyte	0	WT	WT_oocyte
BSP-OR-226	I	14562428	14563504	BSP-OR-226-1	1076	oocyte	0	WT	WT_oocyte
BSP-OR-226	III	12061385	12061397	BSP-OR-226-3	12	oocyte	0	WT	WT_oocyte
BSP-OR-226	IV	2466443	2466519	BSP-OR-226-4	76	oocyte	0	WT	WT_oocyte
BSP-OR-227	I	13243777	13244015	BSP-OR-227-1	238	oocyte	0	WT	WT_oocyte
BSP-OR-227	III	2768594	2768668	BSP-OR-227-3	74	oocyte	0	WT	WT_oocyte
BSP-OR-227	IV	6272228	6272256	BSP-OR-227-4	28	oocyte	0	WT	WT_oocyte
BSP-OR-227	X	10242626	10243170	BSP-OR-227-6	544	oocyte	0	WT	WT_oocyte
BSP-OR-228	I	11901212	11901764	BSP-OR-228-1	552	oocyte	0	WT	WT_oocyte
BSP-OR-228	II	10980733	10984725	BSP-OR-228-2	3992	oocyte	0	WT	WT_oocyte
BSP-OR-228	III	2534375	2534416	BSP-OR-228-3	41	oocyte	0	WT	WT_oocyte
BSP-OR-228	IV	4576324	4579413	BSP-OR-228-4	3089	oocyte	0	WT	WT_oocyte
BSP-OR-228	V	4095181	4096639	BSP-OR-228-5	1458	oocyte	0	WT	WT_oocyte
BSP-OR-228	X	10653470	10655082	BSP-OR-228-6	1612	oocyte	0	WT	WT_oocyte
BSP-OR-229	IV	3563591	3564304	BSP-OR-229-4	713	oocyte	0	WT	WT_oocyte
BSP-OR-229	X	6783603	6785105	BSP-OR-229-6	1502	oocyte	0	WT	WT_oocyte
BSP-OR-230	III	2927216	2928125	BSP-OR-230-3	909	oocyte	0	WT	WT_oocyte
BSP-OR-230	IV	1873717	1876438	BSP-OR-230-4	2721	oocyte	0	WT	WT_oocyte
BSP-OR-230	X	15260325	15261318	BSP-OR-230-6	993	oocyte	0	WT	WT_oocyte
BSP-OR-231	I	14554328	14554335	BSP-OR-231-1	7	oocyte	0	WT	WT_oocyte
BSP-OR-231	II	4665406	4670946	BSP-OR-231-2	5540	oocyte	0	WT	WT_oocyte
BSP-OR-231	III	1941300	1944325	BSP-OR-231-3	3025	oocyte	0	WT	WT_oocyte
BSP-OR-231	IV	16204295	16204338	BSP-OR-231-4	43	oocyte	0	WT	WT_oocyte
BSP-OR-232	I	4085082	4089612	BSP-OR-232-1	4530	oocyte	0	WT	WT_oocyte
BSP-OR-232	III	2416954	2418223	BSP-OR-232-3	1269	oocyte	0	WT	WT_oocyte
BSP-OR-233	I	11085316	11085707	BSP-OR-233-1	391	oocyte	0	WT	WT_oocyte
BSP-OR-234	I	2556761	2556962	BSP-OR-234-1	201	oocyte	0	WT	WT_oocyte
BSP-OR-234	IV	1260469	1260843	BSP-OR-234-4	374	oocyte	0	WT	WT_oocyte
BSP-OR-235	III	11569590	11570880	BSP-OR-235-3	1290	oocyte	0	WT	WT_oocyte
BSP-OR-236	I	1477543	1478190	BSP-OR-236-1	647	oocyte	0	WT	WT_oocyte
BSP-OR-236	III	2073629	2073812	BSP-OR-236-3	183	oocyte	0	WT	WT_oocyte
BSP-OR-236	IV	3322153	3322597	BSP-OR-236-4	444	oocyte	0	WT	WT_oocyte
BSP-OR-236	V	2581841	2582678	BSP-OR-236-5	837	oocyte	0	WT	WT_oocyte
BSP-OR-236	X	4283323	4283832	BSP-OR-236-6	509	oocyte	0	WT	WT_oocyte
BSP-OR-237	I	12830006	12830683	BSP-OR-237-1	677	oocyte	0	WT	WT_oocyte
BSP-OR-237	III	1531397	1533574	BSP-OR-237-3	2177	oocyte	0	WT	WT_oocyte
BSP-OR-237	V	12096675	12096717	BSP-OR-237-5	42	oocyte	0	WT	WT_oocyte
BSP-OR-237	X	2566644	2568932	BSP-OR-237-6	2288	oocyte	0	WT	WT_oocyte
BSP-OR-238	III	12113454	12114093	BSP-OR-238-3	639	oocyte	0	WT	WT_oocyte
BSP-OR-239	I	1467139	1467151	BSP-OR-239-1	12	oocyte	0	WT	WT_oocyte
BSP-OR-239	II	13372170	13372171	BSP-OR-239-2	1	oocyte	0	WT	WT_oocyte
BSP-OR-239	IV	4996535	4996830	BSP-OR-239-4	295	oocyte	0	WT	WT_oocyte
BSP-OR-239	V	17981730	17982772	BSP-OR-239-5	1042	oocyte	0	WT	WT_oocyte
BSP-OR-239	X	4880490	4882253	BSP-OR-239-6	1763	oocyte	0	WT	WT_oocyte
BSP-OR-240	V	11080925	11085880	BSP-OR-240-5	4955	oocyte	0	WT	WT_oocyte
BSP-OR-241	I	14622086	14622812	BSP-OR-241-1	726	oocyte	0	WT	WT_oocyte
BSP-OR-241	II	13417681	13417682	BSP-OR-241-2	1	oocyte	0	WT	WT_oocyte
BSP-OR-241	IV	1852923	1857141	BSP-OR-241-4	4218	oocyte	0	WT	WT_oocyte
BSP-OR-242	I	12954784	12955149	BSP-OR-242-1	365	oocyte	0	WT	WT_oocyte
BSP-OR-242	II	14317963	14318430	BSP-OR-242-2	467	oocyte	0	WT	WT_oocyte
BSP-OR-242	III	10531878	10532137	BSP-OR-242-3	259	oocyte	0	WT	WT_oocyte
BSP-OR-242	IV	2472405	2473062	BSP-OR-242-4	657	oocyte	0	WT	WT_oocyte
BSP-OR-243	I	2079134	2079309	BSP-OR-243-1	175	oocyte	0	WT	WT_oocyte
BSP-OR-243	X	13188796	13220612	BSP-OR-243-6	31816	oocyte	0	WT	WT_oocyte
BSP-OR-244	I	14147631	14148364	BSP-OR-244-1	733	oocyte	0	WT	WT_oocyte
BSP-OR-244	II	13343900	13344761	BSP-OR-244-2	861	oocyte	0	WT	WT_oocyte
BSP-OR-245	I	2785330	2785918	BSP-OR-245-1	588	oocyte	0	WT	WT_oocyte
BSP-OR-245	III	2897629	2900247	BSP-OR-245-3	2618	oocyte	0	WT	WT_oocyte
BSP-OR-245	X	1562254	1562479	BSP-OR-245-6	225	oocyte	0	WT	WT_oocyte
BSP-OR-246	III	2539639	2540058	BSP-OR-246-3	419	oocyte	0	WT	WT_oocyte
BSP-OR-246	IV	16276989	16277077	BSP-OR-246-4	88	oocyte	0	WT	WT_oocyte
BSP-OR-246	V	1496880	1497736	BSP-OR-246-5	856	oocyte	0	WT	WT_oocyte
BSP-OR-247	III	2700493	2703637	BSP-OR-247-3	3144	oocyte	0	WT	WT_oocyte
BSP-OR-247	X	4667615	4667749	BSP-OR-247-6	134	oocyte	0	WT	WT_oocyte
BSP-OR-248	I	1876757	1877585	BSP-OR-248-1	828	oocyte	0	WT	WT_oocyte
BSP-OR-248	II	12396994	12397433	BSP-OR-248-2	439	oocyte	0	WT	WT_oocyte
BSP-OR-248	III	1795244	1800493	BSP-OR-248-3	5249	oocyte	0	WT	WT_oocyte
BSP-OR-248	IV	2425169	2429021	BSP-OR-248-4	3852	oocyte	0	WT	WT_oocyte
BSP-OR-248	V	18096123	18096415	BSP-OR-248-5	292	oocyte	0	WT	WT_oocyte
BSP-OR-248	X	14262741	14262937	BSP-OR-248-6	196	oocyte	0	WT	WT_oocyte
BSP-OR-249	I	14847050	14849603	BSP-OR-249-1	2553	oocyte	0	WT	WT_oocyte
BSP-OR-249	IV	1055813	1055920	BSP-OR-249-4	107	oocyte	0	WT	WT_oocyte
BSP-OR-249	V	4201811	4201964	BSP-OR-249-5	153	oocyte	0	WT	WT_oocyte
BSP-OR-250	II	13410970	13412499	BSP-OR-250-2	1529	oocyte	0	WT	WT_oocyte
BSP-OR-250	III	10676334	10677088	BSP-OR-250-3	754	oocyte	0	WT	WT_oocyte
BSP-OR-251	I	12818115	12818133	BSP-OR-251-1	18	oocyte	0	WT	WT_oocyte
BSP-OR-251	II	3099734	3100155	BSP-OR-251-2	421	oocyte	0	WT	WT_oocyte
BSP-OR-251	IV	1016484	1017164	BSP-OR-251-4	680	oocyte	0	WT	WT_oocyte
BSP-OR-251	X	14711093	14713843	BSP-OR-251-6	2750	oocyte	0	WT	WT_oocyte
BSP-OR-252	I	10479576	10487245	BSP-OR-252-1	7669	oocyte	0	WT	WT_oocyte
BSP-OR-252	IV	14761816	14763105	BSP-OR-252-4	1289	oocyte	0	WT	WT_oocyte
BSP-OR-252	X	14965480	14968654	BSP-OR-252-6	3174	oocyte	0	WT	WT_oocyte
BSP-OR-253	V	4707774	4708097	BSP-OR-253-5	323	oocyte	0	WT	WT_oocyte
BSP-OR-254	I	14521140	14521284	BSP-OR-254-1	144	oocyte	0	WT	WT_oocyte
BSP-OR-254	II	13120988	13121350	BSP-OR-254-2	362	oocyte	0	WT	WT_oocyte
BSP-OR-254	III	11704276	11704741	BSP-OR-254-3	465	oocyte	0	WT	WT_oocyte
BSP-OR-255	I	14570389	14571082	BSP-OR-255-1	693	oocyte	0	WT	WT_oocyte
BSP-OR-255	III	10588277	10588853	BSP-OR-255-3	576	oocyte	0	WT	WT_oocyte
BSP-OR-256	II	3285736	3286074	BSP-OR-256-2	338	oocyte	0	WT	WT_oocyte
BSP-OR-256	IV	1608910	1610396	BSP-OR-256-4	1486	oocyte	0	WT	WT_oocyte
BSP-OR-256	X	14356548	14357190	BSP-OR-256-6	642	oocyte	0	WT	WT_oocyte
BSP-OR-257	I	3068758	3068930	BSP-OR-257-1	172	oocyte	0	WT	WT_oocyte
BSP-OR-257	II	417878	418077	BSP-OR-257-2	199	oocyte	0	WT	WT_oocyte
BSP-OR-257	III	10015923	10017170	BSP-OR-257-3	1247	oocyte	0	WT	WT_oocyte
BSP-OR-257	V	10692933	10693785	BSP-OR-257-5	852	oocyte	0	WT	WT_oocyte
BSP-OR-258	II	13139797	13140654	BSP-OR-258-2	857	oocyte	0	WT	WT_oocyte
BSP-OR-258	III	1661875	1666296	BSP-OR-258-3	4421	oocyte	0	WT	WT_oocyte
BSP-OR-258	IV	4991864	4992517	BSP-OR-258-4	653	oocyte	0	WT	WT_oocyte
BSP-OR-258	V	18200210	18201365	BSP-OR-258-5	1155	oocyte	0	WT	WT_oocyte
BSP-OR-258	X	7333091	7334005	BSP-OR-258-6	914	oocyte	0	WT	WT_oocyte
BSP-OR-259	II	3053515	3056424	BSP-OR-259-2	2909	oocyte	0	WT	WT_oocyte
BSP-OR-259	V	18417230	18417490	BSP-OR-259-5	260	oocyte	0	WT	WT_oocyte
BSP-OR-260	V	16713680	16714482	BSP-OR-260-5	802	oocyte	0	WT	WT_oocyte
BSP-OR-260	X	3090786	3092259	BSP-OR-260-6	1473	oocyte	0	WT	WT_oocyte
BSP-OR-261	I	13893897	13894096	BSP-OR-261-1	199	oocyte	0	WT	WT_oocyte
BSP-OR-261	III	3481015	3482623	BSP-OR-261-3	1608	oocyte	0	WT	WT_oocyte
BSP-OR-261	IV	15724510	15725564	BSP-OR-261-4	1054	oocyte	0	WT	WT_oocyte
BSP-OR-262	II	13993567	13995226	BSP-OR-262-2	1659	oocyte	0	WT	WT_oocyte
BSP-OR-262	V	18419595	18419946	BSP-OR-262-5	351	oocyte	0	WT	WT_oocyte
BSP-OR-262	X	13049487	13051022	BSP-OR-262-6	1535	oocyte	0	WT	WT_oocyte
BSP-OR-263	II	3428347	3428518	BSP-OR-263-2	171	oocyte	0	WT	WT_oocyte
BSP-OR-263	III	876078	876621	BSP-OR-263-3	543	oocyte	0	WT	WT_oocyte
BSP-OR-263	V	6909312	6910267	BSP-OR-263-5	955	oocyte	0	WT	WT_oocyte
BSP-OR-264	IV	2010218	2010880	BSP-OR-264-4	662	oocyte	0	WT	WT_oocyte
BSP-OR-264	V	15259714	15260326	BSP-OR-264-5	612	oocyte	0	WT	WT_oocyte
BSP-OR-265	II	12580623	12580696	BSP-OR-265-2	73	oocyte	0	WT	WT_oocyte
BSP-OR-265	X	13897817	13898805	BSP-OR-265-6	988	oocyte	0	WT	WT_oocyte
BSP-OR-266	IV	3684500	3684663	BSP-OR-266-4	163	oocyte	0	WT	WT_oocyte
BSP-OR-267	II	1432099	1432141	BSP-OR-267-2	42	oocyte	0	WT	WT_oocyte
BSP-OR-267	IV	4322323	4322361	BSP-OR-267-4	38	oocyte	0	WT	WT_oocyte
BSP-OR-267	X	509563	516372	BSP-OR-267-6	6809	oocyte	0	WT	WT_oocyte
BSP-OR-268	III	11903512	11905103	BSP-OR-268-3	1591	oocyte	0	WT	WT_oocyte
BSP-OR-268	V	19632605	19632701	BSP-OR-268-5	96	oocyte	0	WT	WT_oocyte
BSP-OR-269	I	3487227	3487505	BSP-OR-269-1	278	oocyte	0	WT	WT_oocyte
BSP-OR-269	III	12341595	12341991	BSP-OR-269-3	396	oocyte	0	WT	WT_oocyte
BSP-OR-270	I	12819067	12819178	BSP-OR-270-1	111	oocyte	0	WT	WT_oocyte
BSP-OR-270	II	14453652	14456406	BSP-OR-270-2	2754	oocyte	0	WT	WT_oocyte
BSP-OR-270	III	11870858	11871514	BSP-OR-270-3	656	oocyte	0	WT	WT_oocyte
BSP-OR-271	I	14571082	14573206	BSP-OR-271-1	2124	oocyte	0	WT	WT_oocyte
BSP-OR-271	IV	2274961	2275033	BSP-OR-271-4	72	oocyte	0	WT	WT_oocyte
BSP-OR-271	X	12488680	12492630	BSP-OR-271-6	3950	oocyte	0	WT	WT_oocyte
BSP-OR-272	III	2786494	2787479	BSP-OR-272-3	985	oocyte	0	WT	WT_oocyte
BSP-OR-273	II	1314432	1314850	BSP-OR-273-2	418	oocyte	0	WT	WT_oocyte
BSP-OR-273	IV	3495617	3495618	BSP-OR-273-4	1	oocyte	0	WT	WT_oocyte
BSP-OR-274	I	1946268	1946502	BSP-OR-274-1	234	oocyte	0	WT	WT_oocyte
BSP-OR-274	II	13558498	13559311	BSP-OR-274-2	813	oocyte	0	WT	WT_oocyte
BSP-OR-274	IV	1543007	1543020	BSP-OR-274-4	13	oocyte	0	WT	WT_oocyte
BSP-OR-275	I	2871957	2872671	BSP-OR-275-1	714	oocyte	0	WT	WT_oocyte
BSP-OR-275	V	18597671	18598139	BSP-OR-275-5	468	oocyte	0	WT	WT_oocyte
BSP-OR-276	I	13318125	13318721	BSP-OR-276-1	596	oocyte	0	WT	WT_oocyte
BSP-OR-276	IV	11900749	11907029	BSP-OR-276-4	6280	oocyte	0	WT	WT_oocyte
BSP-OR-276	V	6368674	6369188	BSP-OR-276-5	514	oocyte	0	WT	WT_oocyte
BSP-OR-276	X	15224653	15227761	BSP-OR-276-6	3108	oocyte	0	WT	WT_oocyte
BSP-OR-277	X	1408526	1408607	BSP-OR-277-6	81	oocyte	0	WT	WT_oocyte
BSP-OR-278	II	3501130	3501139	BSP-OR-278-2	9	oocyte	0	WT	WT_oocyte
BSP-OR-278	IV	2467668	2468100	BSP-OR-278-4	432	oocyte	0	WT	WT_oocyte
BSP-OR-278	V	4117191	4117829	BSP-OR-278-5	638	oocyte	0	WT	WT_oocyte
BSP-OR-278	X	15680097	15683707	BSP-OR-278-6	3610	oocyte	0	WT	WT_oocyte
BSP-OR-279	II	3142265	3143120	BSP-OR-279-2	855	oocyte	0	WT	WT_oocyte
BSP-OR-279	III	1195661	1198212	BSP-OR-279-3	2551	oocyte	0	WT	WT_oocyte
BSP-OR-279	X	11395692	11395976	BSP-OR-279-6	284	oocyte	0	WT	WT_oocyte
BSP-OR-280	I	11834038	11834211	BSP-OR-280-1	173	oocyte	0	WT	WT_oocyte
BSP-OR-281	I	14353324	14354706	BSP-OR-281-1	1382	oocyte	0	WT	WT_oocyte
BSP-OR-281	II	3581021	3581237	BSP-OR-281-2	216	oocyte	0	WT	WT_oocyte
BSP-OR-281	III	1155534	1158031	BSP-OR-281-3	2497	oocyte	0	WT	WT_oocyte
BSP-OR-282	III	2674445	2677223	BSP-OR-282-3	2778	oocyte	0	WT	WT_oocyte
BSP-OR-282	V	2109710	2110375	BSP-OR-282-5	665	oocyte	0	WT	WT_oocyte
BSP-OR-282	X	9586656	9595468	BSP-OR-282-6	8812	oocyte	0	WT	WT_oocyte
BSP-OR-283	I	11609432	11609634	BSP-OR-283-1	202	oocyte	0	WT	WT_oocyte
BSP-OR-283	V	16326999	16327566	BSP-OR-283-5	567	oocyte	0	WT	WT_oocyte
BSP-OR-284	II	4452280	4452985	BSP-OR-284-2	705	oocyte	0	WT	WT_oocyte
BSP-OR-284	III	950168	950199	BSP-OR-284-3	31	oocyte	0	WT	WT_oocyte
BSP-OR-284	IV	16542811	16543770	BSP-OR-284-4	959	oocyte	0	WT	WT_oocyte
BSP-OR-285	I	10308702	10309163	BSP-OR-285-1	461	oocyte	0	WT	WT_oocyte
BSP-OR-285	II	3042107	3042848	BSP-OR-285-2	741	oocyte	0	WT	WT_oocyte
BSP-OR-285	IV	12139095	12143062	BSP-OR-285-4	3967	oocyte	0	WT	WT_oocyte
BSP-OR-286	I	14077153	14086271	BSP-OR-286-1	9118	oocyte	0	WT	WT_oocyte
BSP-OR-286	II	12274364	12277414	BSP-OR-286-2	3050	oocyte	0	WT	WT_oocyte
BSP-OR-286	III	2710184	2710190	BSP-OR-286-3	6	oocyte	0	WT	WT_oocyte
BSP-OR-286	X	4088713	4089797	BSP-OR-286-6	1084	oocyte	0	WT	WT_oocyte
BSP-OR-287	I	13286644	13286787	BSP-OR-287-1	143	oocyte	0	WT	WT_oocyte
BSP-OR-287	IV	6053078	6053219	BSP-OR-287-4	141	oocyte	0	WT	WT_oocyte
BSP-OR-287	X	15815859	15816675	BSP-OR-287-6	816	oocyte	0	WT	WT_oocyte
BSP-OR-288	III	3149191	3149678	BSP-OR-288-3	487	oocyte	0	WT	WT_oocyte
BSP-OR-288	X	16079523	16081294	BSP-OR-288-6	1771	oocyte	0	WT	WT_oocyte
BSP-OR-289	I	14390047	14390365	BSP-OR-289-1	318	oocyte	0	WT	WT_oocyte
BSP-OR-289	IV	2235659	2235880	BSP-OR-289-4	221	oocyte	0	WT	WT_oocyte
BSP-OR-289	V	1175053	1175376	BSP-OR-289-5	323	oocyte	0	WT	WT_oocyte
BSP-OR-289	X	12714393	12727422	BSP-OR-289-6	13029	oocyte	0	WT	WT_oocyte
BSP-OR-290	III	1957334	1958990	BSP-OR-290-3	1656	oocyte	0	WT	WT_oocyte
BSP-OR-290	IV	16524499	16527975	BSP-OR-290-4	3476	oocyte	0	WT	WT_oocyte
BSP-OR-290	V	3751189	3751864	BSP-OR-290-5	675	oocyte	0	WT	WT_oocyte
BSP-OR-290	X	16003880	16007310	BSP-OR-290-6	3430	oocyte	0	WT	WT_oocyte
BSP-OR-291	II	3270960	3270999	BSP-OR-291-2	39	oocyte	0	WT	WT_oocyte
BSP-OR-291	IV	805427	806337	BSP-OR-291-4	910	oocyte	0	WT	WT_oocyte
BSP-OR-291	V	12544239	12545013	BSP-OR-291-5	774	oocyte	0	WT	WT_oocyte
BSP-OR-292	I	3549901	3553658	BSP-OR-292-1	3757	oocyte	0	WT	WT_oocyte
BSP-OR-292	III	3598276	3600390	BSP-OR-292-3	2114	oocyte	0	WT	WT_oocyte
BSP-OR-292	IV	1211718	1215816	BSP-OR-292-4	4098	oocyte	0	WT	WT_oocyte
BSP-OR-292	V	11830512	11832389	BSP-OR-292-5	1877	oocyte	0	WT	WT_oocyte
BSP-OR-292	X	15945303	15945593	BSP-OR-292-6	290	oocyte	0	WT	WT_oocyte
BSP-OR-293	I	14831531	14834582	BSP-OR-293-1	3051	oocyte	0	WT	WT_oocyte
BSP-OR-293	III	2936068	2936234	BSP-OR-293-3	166	oocyte	0	WT	WT_oocyte
BSP-OR-293	IV	15461228	15461232	BSP-OR-293-4	4	oocyte	0	WT	WT_oocyte
BSP-OR-293	V	17820612	17820803	BSP-OR-293-5	191	oocyte	0	WT	WT_oocyte
BSP-OR-293	X	15382418	15383422	BSP-OR-293-6	1004	oocyte	0	WT	WT_oocyte
BSP-OR-294	II	13184830	13186609	BSP-OR-294-2	1779	oocyte	0	WT	WT_oocyte
BSP-OR-294	III	11305701	11305881	BSP-OR-294-3	180	oocyte	0	WT	WT_oocyte
BSP-OR-294	IV	2367017	2367118	BSP-OR-294-4	101	oocyte	0	WT	WT_oocyte
BSP-OR-294	X	13885612	13885636	BSP-OR-294-6	24	oocyte	0	WT	WT_oocyte
BSP-OR-295	II	1048309	1048645	BSP-OR-295-2	336	oocyte	0	WT	WT_oocyte
BSP-OR-295	III	5853696	5859935	BSP-OR-295-3	6239	oocyte	0	WT	WT_oocyte
BSP-OR-295	V	4450446	4452473	BSP-OR-295-5	2027	oocyte	0	WT	WT_oocyte
BSP-OR-296	III	11506745	11508567	BSP-OR-296-3	1822	oocyte	0	WT	WT_oocyte
BSP-OR-296	V	4849260	4854158	BSP-OR-296-5	4898	oocyte	0	WT	WT_oocyte
BSP-OR-296	X	10545305	10547087	BSP-OR-296-6	1782	oocyte	0	WT	WT_oocyte
BSP-OR-297	I	3186052	3187526	BSP-OR-297-1	1474	oocyte	0	WT	WT_oocyte
BSP-OR-297	III	1730628	1730639	BSP-OR-297-3	11	oocyte	0	WT	WT_oocyte
BSP-OR-297	IV	16460817	16460969	BSP-OR-297-4	152	oocyte	0	WT	WT_oocyte
BSP-OR-297	X	3005821	3006322	BSP-OR-297-6	501	oocyte	0	WT	WT_oocyte
BSP-OR-298	X	14662413	14662482	BSP-OR-298-6	69	oocyte	0	WT	WT_oocyte
BSP-OR-299	I	14327008	14327646	BSP-OR-299-1	638	oocyte	0	WT	WT_oocyte
BSP-OR-299	II	3603415	3607456	BSP-OR-299-2	4041	oocyte	0	WT	WT_oocyte
BSP-OR-299	III	1231834	1238031	BSP-OR-299-3	6197	oocyte	0	WT	WT_oocyte
BSP-OR-299	IV	12537803	12539092	BSP-OR-299-4	1289	oocyte	0	WT	WT_oocyte
BSP-SR-001	I	1222237	1222908	BSP-SR-001-1	671	spermatocyte	0	WT	WT_spermatocyte
BSP-SR-001	III	12701411	12701709	BSP-SR-001-3	298	spermatocyte	0	WT	WT_spermatocyte
BSP-SR-001	V	13346992	13347409	BSP-SR-001-5	417	spermatocyte	0	WT	WT_spermatocyte
BSP-SR-002	IV	14141033	14141102	BSP-SR-002-4	69	spermatocyte	0	WT	WT_spermatocyte
BSP-SR-003	I	3565467	3565763	BSP-SR-003-1	296	spermatocyte	0	WT	WT_spermatocyte
BSP-SR-003	II	13906164	13906649	BSP-SR-003-2	485	spermatocyte	0	WT	WT_spermatocyte
BSP-SR-003	III	11349330	11351493	BSP-SR-003-3	2163	spermatocyte	0	WT	WT_spermatocyte
BSP-SR-003	V	6517833	6517872	BSP-SR-003-5	39	spermatocyte	0	WT	WT_spermatocyte
BSP-SR-004	I	11195677	11196225	BSP-SR-004-1	548	spermatocyte	0	WT	WT_spermatocyte
BSP-SR-005	IV	1315992	1316161	BSP-SR-005-4	169	spermatocyte	0	WT	WT_spermatocyte
BSP-SR-005	V	1750834	1751330	BSP-SR-005-5	496	spermatocyte	0	WT	WT_spermatocyte
BSP-SR-006	I	12839652	12839704	BSP-SR-006-1	52	spermatocyte	0	WT	WT_spermatocyte
BSP-SR-007	I	12928454	12929503	BSP-SR-007-1	1049	spermatocyte	0	WT	WT_spermatocyte
BSP-SR-007	III	11903512	11905103	BSP-SR-007-3	1591	spermatocyte	0	WT	WT_spermatocyte
BSP-SR-007	V	18062867	18063565	BSP-SR-007-5	698	spermatocyte	0	WT	WT_spermatocyte
BSP-SR-008	II	14391001	14392827	BSP-SR-008-2	1826	spermatocyte	0	WT	WT_spermatocyte
BSP-SR-008	IV	3518240	3518909	BSP-SR-008-4	669	spermatocyte	0	WT	WT_spermatocyte
BSP-SR-009	II	14296163	14296629	BSP-SR-009-2	466	spermatocyte	0	WT	WT_spermatocyte
BSP-SR-009	III	2462719	2462859	BSP-SR-009-3	140	spermatocyte	0	WT	WT_spermatocyte
BSP-SR-009	IV	3585020	3585497	BSP-SR-009-4	477	spermatocyte	0	WT	WT_spermatocyte
BSP-SR-010	II	2824881	2824946	BSP-SR-010-2	65	spermatocyte	0	WT	WT_spermatocyte
BSP-SR-010	III	12251635	12253538	BSP-SR-010-3	1903	spermatocyte	0	WT	WT_spermatocyte
BSP-SR-011	I	3373526	3374708	BSP-SR-011-1	1182	spermatocyte	0	WT	WT_spermatocyte
BSP-SR-011	III	11596674	11596785	BSP-SR-011-3	111	spermatocyte	0	WT	WT_spermatocyte
BSP-SR-011	IV	16164590	16164680	BSP-SR-011-4	90	spermatocyte	0	WT	WT_spermatocyte
BSP-SR-012	I	3650611	3651430	BSP-SR-012-1	819	spermatocyte	0	WT	WT_spermatocyte
BSP-SR-012	II	14106036	14106228	BSP-SR-012-2	192	spermatocyte	0	WT	WT_spermatocyte
BSP-SR-012	IV	15465167	15465345	BSP-SR-012-4	178	spermatocyte	0	WT	WT_spermatocyte
BSP-SR-013	I	1101495	1102368	BSP-SR-013-1	873	spermatocyte	0	WT	WT_spermatocyte
BSP-SR-014	I	14758527	14758599	BSP-SR-014-1	72	spermatocyte	0	WT	WT_spermatocyte
BSP-SR-015	I	3112259	3112306	BSP-SR-015-1	47	spermatocyte	0	WT	WT_spermatocyte
BSP-SR-015	II	11974067	11974393	BSP-SR-015-2	326	spermatocyte	0	WT	WT_spermatocyte
BSP-SR-015	III	12251569	12251635	BSP-SR-015-3	66	spermatocyte	0	WT	WT_spermatocyte
BSP-SR-015	V	819261	819888	BSP-SR-015-5	627	spermatocyte	0	WT	WT_spermatocyte
BSP-SR-016	I	13419855	13419890	BSP-SR-016-1	35	spermatocyte	0	WT	WT_spermatocyte
BSP-SR-016	IV	10906460	10909590	BSP-SR-016-4	3130	spermatocyte	0	WT	WT_spermatocyte
BSP-SR-017	V	14450895	14452581	BSP-SR-017-5	1686	spermatocyte	0	WT	WT_spermatocyte
BSP-SR-018	III	12718299	12719299	BSP-SR-018-3	1000	spermatocyte	0	WT	WT_spermatocyte
BSP-SR-018	IV	2311324	2311716	BSP-SR-018-4	392	spermatocyte	1	WT	WT_spermatocyte
BSP-SR-018	IV	13560433	13564761	BSP-SR-018-4	4328	spermatocyte	1	WT	WT_spermatocyte
BSP-SR-018	V	8250404	8254133	BSP-SR-018-5	3729	spermatocyte	0	WT	WT_spermatocyte
BSP-SR-019	I	1197005	1199541	BSP-SR-019-1	2536	spermatocyte	0	WT	WT_spermatocyte
BSP-SR-019	II	12607284	12607502	BSP-SR-019-2	218	spermatocyte	0	WT	WT_spermatocyte
BSP-SR-019	III	10676334	10677088	BSP-SR-019-3	754	spermatocyte	0	WT	WT_spermatocyte
BSP-SR-019	V	1768706	1768832	BSP-SR-019-5	126	spermatocyte	0	WT	WT_spermatocyte
BSP-SR-020	III	870982	873471	BSP-SR-020-3	2489	spermatocyte	0	WT	WT_spermatocyte
BSP-SR-021	III	2633637	2633822	BSP-SR-021-3	185	spermatocyte	0	WT	WT_spermatocyte
BSP-SR-022	I	14606422	14606738	BSP-SR-022-1	316	spermatocyte	0	WT	WT_spermatocyte
BSP-SR-022	IV	17392308	17392835	BSP-SR-022-4	527	spermatocyte	0	WT	WT_spermatocyte
BSP-SR-023	I	2459799	2460751	BSP-SR-023-1	952	spermatocyte	1	WT	WT_spermatocyte
BSP-SR-023	I	13017872	13017873	BSP-SR-023-1	1	spermatocyte	1	WT	WT_spermatocyte
BSP-SR-024	V	18022637	18022980	BSP-SR-024-5	343	spermatocyte	0	WT	WT_spermatocyte
BSP-SR-025	III	1067875	1068596	BSP-SR-025-3	721	spermatocyte	0	WT	WT_spermatocyte
BSP-SR-025	IV	1300711	1301803	BSP-SR-025-4	1092	spermatocyte	0	WT	WT_spermatocyte
BSP-SR-026	I	10048413	10051796	BSP-SR-026-1	3383	spermatocyte	0	WT	WT_spermatocyte
BSP-SR-026	IV	690010	692513	BSP-SR-026-4	2503	spermatocyte	0	WT	WT_spermatocyte
BSP-SR-026	V	3650865	3651656	BSP-SR-026-5	791	spermatocyte	0	WT	WT_spermatocyte
BSP-SR-027	II	8799464	8805096	BSP-SR-027-2	5632	spermatocyte	0	WT	WT_spermatocyte
BSP-SR-027	V	16067337	16067598	BSP-SR-027-5	261	spermatocyte	0	WT	WT_spermatocyte
BSP-SR-028	I	1763404	1763936	BSP-SR-028-1	532	spermatocyte	0	WT	WT_spermatocyte
BSP-SR-028	III	10797341	10797417	BSP-SR-028-3	76	spermatocyte	0	WT	WT_spermatocyte
BSP-SR-029	I	10963884	10966307	BSP-SR-029-1	2423	spermatocyte	0	WT	WT_spermatocyte
BSP-SR-030	I	3428918	3429481	BSP-SR-030-1	563	spermatocyte	0	WT	WT_spermatocyte
BSP-SR-030	III	2165629	2165654	BSP-SR-030-3	25	spermatocyte	0	WT	WT_spermatocyte
BSP-SR-031	I	3022568	3023997	BSP-SR-031-1	1429	spermatocyte	1	WT	WT_spermatocyte
BSP-SR-031	I	11910093	11910308	BSP-SR-031-1	215	spermatocyte	1	WT	WT_spermatocyte
BSP-SR-031	II	600456	602524	BSP-SR-031-2	2068	spermatocyte	0	WT	WT_spermatocyte
BSP-SR-031	V	5427313	5428331	BSP-SR-031-5	1018	spermatocyte	0	WT	WT_spermatocyte
BSP-SR-032	I	2864392	2864815	BSP-SR-032-1	423	spermatocyte	0	WT	WT_spermatocyte
BSP-SR-032	III	3635722	3635875	BSP-SR-032-3	153	spermatocyte	0	WT	WT_spermatocyte
BSP-SR-032	V	4550133	4550197	BSP-SR-032-5	64	spermatocyte	0	WT	WT_spermatocyte
BSP-SR-033	I	14581964	14583082	BSP-SR-033-1	1118	spermatocyte	0	WT	WT_spermatocyte
BSP-SR-033	III	11345324	11345836	BSP-SR-033-3	512	spermatocyte	0	WT	WT_spermatocyte
BSP-SR-033	IV	1172775	1172866	BSP-SR-033-4	91	spermatocyte	0	WT	WT_spermatocyte
BSP-SR-034	IV	2208459	2208503	BSP-SR-034-4	44	spermatocyte	0	WT	WT_spermatocyte
BSP-SR-034	V	18003032	18003459	BSP-SR-034-5	427	spermatocyte	0	WT	WT_spermatocyte
BSP-SR-035	III	2833115	2833218	BSP-SR-035-3	103	spermatocyte	0	WT	WT_spermatocyte
BSP-SR-035	IV	2231866	2231941	BSP-SR-035-4	75	spermatocyte	0	WT	WT_spermatocyte
BSP-SR-036	I	1151670	1152555	BSP-SR-036-1	885	spermatocyte	0	WT	WT_spermatocyte
BSP-SR-036	II	11617617	11618141	BSP-SR-036-2	524	spermatocyte	0	WT	WT_spermatocyte
BSP-SR-036	III	4894403	4899095	BSP-SR-036-3	4692	spermatocyte	0	WT	WT_spermatocyte
BSP-SR-036	V	2712584	2712700	BSP-SR-036-5	116	spermatocyte	0	WT	WT_spermatocyte
BSP-SR-037	I	11359645	11360184	BSP-SR-037-1	539	spermatocyte	0	WT	WT_spermatocyte
BSP-SR-037	III	12869705	12869784	BSP-SR-037-3	79	spermatocyte	0	WT	WT_spermatocyte
BSP-SR-037	V	19186914	19188985	BSP-SR-037-5	2071	spermatocyte	0	WT	WT_spermatocyte
BSP-SR-038	I	9453118	9454725	BSP-SR-038-1	1607	spermatocyte	0	WT	WT_spermatocyte
BSP-SR-038	III	10796156	10796788	BSP-SR-038-3	632	spermatocyte	0	WT	WT_spermatocyte
BSP-SR-038	V	16044263	16045327	BSP-SR-038-5	1064	spermatocyte	0	WT	WT_spermatocyte
BSP-SR-039	II	13207277	13207805	BSP-SR-039-2	528	spermatocyte	0	WT	WT_spermatocyte
BSP-SR-039	V	3565447	3566161	BSP-SR-039-5	714	spermatocyte	0	WT	WT_spermatocyte
BSP-SR-040	I	3895291	3900393	BSP-SR-040-1	5102	spermatocyte	0	WT	WT_spermatocyte
BSP-SR-040	III	1497042	1499679	BSP-SR-040-3	2637	spermatocyte	0	WT	WT_spermatocyte
BSP-SR-040	IV	1289488	1290074	BSP-SR-040-4	586	spermatocyte	0	WT	WT_spermatocyte
BSP-SR-040	V	4673569	4685783	BSP-SR-040-5	12214	spermatocyte	0	WT	WT_spermatocyte
BSP-SR-042	IV	879007	879306	BSP-SR-042-4	299	spermatocyte	0	WT	WT_spermatocyte
BSP-SR-043	II	4297023	4297239	BSP-SR-043-2	216	spermatocyte	0	WT	WT_spermatocyte
BSP-SR-043	III	12706059	12706107	BSP-SR-043-3	48	spermatocyte	0	WT	WT_spermatocyte
BSP-SR-044	III	10544653	10545132	BSP-SR-044-3	479	spermatocyte	0	WT	WT_spermatocyte
BSP-SR-045	III	11025870	11025899	BSP-SR-045-3	29	spermatocyte	0	WT	WT_spermatocyte
BSP-SR-045	V	2680595	2681197	BSP-SR-045-5	602	spermatocyte	0	WT	WT_spermatocyte
BSP-SR-047	I	3107485	3108416	BSP-SR-047-1	931	spermatocyte	0	WT	WT_spermatocyte
BSP-SR-047	V	11617885	11621459	BSP-SR-047-5	3574	spermatocyte	0	WT	WT_spermatocyte
BSP-SR-048	V	1227569	1227880	BSP-SR-048-5	311	spermatocyte	0	WT	WT_spermatocyte
BSP-SR-049	III	2173123	2173265	BSP-SR-049-3	142	spermatocyte	0	WT	WT_spermatocyte
BSP-SR-049	V	18668849	18669383	BSP-SR-049-5	534	spermatocyte	0	WT	WT_spermatocyte
BSP-SR-050	I	3603379	3603605	BSP-SR-050-1	226	spermatocyte	0	WT	WT_spermatocyte
BSP-SR-050	II	4012625	4013390	BSP-SR-050-2	765	spermatocyte	0	WT	WT_spermatocyte
BSP-SR-050	III	1209589	1210340	BSP-SR-050-3	751	spermatocyte	0	WT	WT_spermatocyte
BSP-SR-051	I	2160187	2161052	BSP-SR-051-1	865	spermatocyte	0	WT	WT_spermatocyte
BSP-SR-051	II	13354338	13354716	BSP-SR-051-2	378	spermatocyte	0	WT	WT_spermatocyte
BSP-SR-051	III	595648	599594	BSP-SR-051-3	3946	spermatocyte	1	WT	WT_spermatocyte
BSP-SR-051	III	10953118	10954196	BSP-SR-051-3	1078	spermatocyte	1	WT	WT_spermatocyte
BSP-SR-051	V	5273740	5276298	BSP-SR-051-5	2558	spermatocyte	0	WT	WT_spermatocyte
BSP-SR-052	II	5644974	5646041	BSP-SR-052-2	1067	spermatocyte	0	WT	WT_spermatocyte
BSP-SR-052	III	3332736	3333075	BSP-SR-052-3	339	spermatocyte	0	WT	WT_spermatocyte
BSP-SR-052	V	8439307	8440147	BSP-SR-052-5	840	spermatocyte	0	WT	WT_spermatocyte
BSP-SR-053	II	13605858	13606272	BSP-SR-053-2	414	spermatocyte	0	WT	WT_spermatocyte
BSP-SR-053	III	11122249	11124841	BSP-SR-053-3	2592	spermatocyte	0	WT	WT_spermatocyte
BSP-SR-053	IV	13285780	13288923	BSP-SR-053-4	3143	spermatocyte	0	WT	WT_spermatocyte
BSP-SR-054	III	12224925	12224935	BSP-SR-054-3	10	spermatocyte	0	WT	WT_spermatocyte
BSP-SR-054	IV	1651449	1651592	BSP-SR-054-4	143	spermatocyte	0	WT	WT_spermatocyte
BSP-SR-055	III	12344929	12345708	BSP-SR-055-3	779	spermatocyte	0	WT	WT_spermatocyte
BSP-SR-056	II	2915801	2917319	BSP-SR-056-2	1518	spermatocyte	0	WT	WT_spermatocyte
BSP-SR-056	III	8926238	8926627	BSP-SR-056-3	389	spermatocyte	0	WT	WT_spermatocyte
BSP-SR-056	IV	2518579	2518709	BSP-SR-056-4	130	spermatocyte	0	WT	WT_spermatocyte
BSP-SR-056	V	1973266	1974547	BSP-SR-056-5	1281	spermatocyte	0	WT	WT_spermatocyte
BSP-SR-057	II	14284556	14284856	BSP-SR-057-2	300	spermatocyte	0	WT	WT_spermatocyte
BSP-SR-057	IV	1864279	1864391	BSP-SR-057-4	112	spermatocyte	0	WT	WT_spermatocyte
BSP-SR-058	I	4328935	4333778	BSP-SR-058-1	4843	spermatocyte	0	WT	WT_spermatocyte
BSP-SR-058	IV	4370378	4371784	BSP-SR-058-4	1406	spermatocyte	0	WT	WT_spermatocyte
BSP-SR-059	I	2606840	2608375	BSP-SR-059-1	1535	spermatocyte	0	WT	WT_spermatocyte
BSP-SR-059	III	11758389	11760738	BSP-SR-059-3	2349	spermatocyte	0	WT	WT_spermatocyte
BSP-SR-060	I	3698368	3699504	BSP-SR-060-1	1136	spermatocyte	0	WT	WT_spermatocyte
BSP-SR-060	II	9579458	9580478	BSP-SR-060-2	1020	spermatocyte	0	WT	WT_spermatocyte
BSP-SR-060	III	1215333	1217688	BSP-SR-060-3	2355	spermatocyte	0	WT	WT_spermatocyte
BSP-SR-061	II	4140298	4140533	BSP-SR-061-2	235	spermatocyte	0	WT	WT_spermatocyte
BSP-SR-062	I	3357559	3357633	BSP-SR-062-1	74	spermatocyte	0	WT	WT_spermatocyte
BSP-SR-062	V	9562582	9562698	BSP-SR-062-5	116	spermatocyte	0	WT	WT_spermatocyte
BSP-SR-063	II	4703940	4705372	BSP-SR-063-2	1432	spermatocyte	0	WT	WT_spermatocyte
BSP-SR-063	V	8613397	8619016	BSP-SR-063-5	5619	spermatocyte	0	WT	WT_spermatocyte
BSP-SR-064	I	8351863	8356329	BSP-SR-064-1	4466	spermatocyte	0	WT	WT_spermatocyte
BSP-SR-064	III	2729295	2730020	BSP-SR-064-3	725	spermatocyte	0	WT	WT_spermatocyte
BSP-SR-064	V	4733034	4743785	BSP-SR-064-5	10751	spermatocyte	0	WT	WT_spermatocyte
BSP-SR-065	I	3243931	3247160	BSP-SR-065-1	3229	spermatocyte	0	WT	WT_spermatocyte
BSP-SR-065	V	15113067	15114343	BSP-SR-065-5	1276	spermatocyte	0	WT	WT_spermatocyte
BSP-SR-066	I	13020410	13020704	BSP-SR-066-1	294	spermatocyte	0	WT	WT_spermatocyte
BSP-SR-066	IV	2535833	2537580	BSP-SR-066-4	1747	spermatocyte	0	WT	WT_spermatocyte
BSP-SR-066	V	1781360	1782235	BSP-SR-066-5	875	spermatocyte	0	WT	WT_spermatocyte
BSP-SR-067	I	1994387	1994642	BSP-SR-067-1	255	spermatocyte	0	WT	WT_spermatocyte
BSP-SR-067	II	13184830	13186609	BSP-SR-067-2	1779	spermatocyte	0	WT	WT_spermatocyte
BSP-SR-067	III	1494734	1494769	BSP-SR-067-3	35	spermatocyte	0	WT	WT_spermatocyte
BSP-SR-068	V	1745034	1745467	BSP-SR-068-5	433	spermatocyte	0	WT	WT_spermatocyte
BSP-SR-069	I	1897005	1897374	BSP-SR-069-1	369	spermatocyte	0	WT	WT_spermatocyte
BSP-SR-069	II	13592182	13592606	BSP-SR-069-2	424	spermatocyte	0	WT	WT_spermatocyte
BSP-SR-069	III	4098251	4099487	BSP-SR-069-3	1236	spermatocyte	0	WT	WT_spermatocyte
BSP-SR-069	IV	15469135	15469585	BSP-SR-069-4	450	spermatocyte	0	WT	WT_spermatocyte
BSP-SR-070	I	3251010	3251041	BSP-SR-070-1	31	spermatocyte	0	WT	WT_spermatocyte
BSP-SR-070	II	13801178	13801743	BSP-SR-070-2	565	spermatocyte	0	WT	WT_spermatocyte
BSP-SR-070	III	1622415	1622579	BSP-SR-070-3	164	spermatocyte	0	WT	WT_spermatocyte
BSP-SR-070	IV	15525179	15526612	BSP-SR-070-4	1433	spermatocyte	0	WT	WT_spermatocyte
BSP-SR-071	I	316273	316729	BSP-SR-071-1	456	spermatocyte	0	WT	WT_spermatocyte
BSP-SR-071	III	11986862	11987038	BSP-SR-071-3	176	spermatocyte	0	WT	WT_spermatocyte
BSP-SR-071	IV	13377725	13380133	BSP-SR-071-4	2408	spermatocyte	0	WT	WT_spermatocyte
BSP-SR-072	I	14560336	14562428	BSP-SR-072-1	2092	spermatocyte	0	WT	WT_spermatocyte
BSP-SR-072	III	11300114	11300254	BSP-SR-072-3	140	spermatocyte	0	WT	WT_spermatocyte
BSP-SR-073	I	14530701	14531722	BSP-SR-073-1	1021	spermatocyte	0	WT	WT_spermatocyte
BSP-SR-073	IV	15336001	15337533	BSP-SR-073-4	1532	spermatocyte	0	WT	WT_spermatocyte
BSP-SR-074	I	12780697	12780990	BSP-SR-074-1	293	spermatocyte	0	WT	WT_spermatocyte
BSP-SR-074	IV	2880701	2884066	BSP-SR-074-4	3365	spermatocyte	0	WT	WT_spermatocyte
BSP-SR-074	V	18113025	18113185	BSP-SR-074-5	160	spermatocyte	0	WT	WT_spermatocyte
BSP-SR-075	I	14835998	14836225	BSP-SR-075-1	227	spermatocyte	0	WT	WT_spermatocyte
BSP-SR-075	III	2260104	2261545	BSP-SR-075-3	1441	spermatocyte	0	WT	WT_spermatocyte
BSP-SR-075	V	18753063	18755381	BSP-SR-075-5	2318	spermatocyte	0	WT	WT_spermatocyte
BSP-SR-076	I	3586205	3586232	BSP-SR-076-1	27	spermatocyte	0	WT	WT_spermatocyte
BSP-SR-076	II	13557212	13557340	BSP-SR-076-2	128	spermatocyte	0	WT	WT_spermatocyte
BSP-SR-076	III	1768131	1768979	BSP-SR-076-3	848	spermatocyte	0	WT	WT_spermatocyte
BSP-SR-076	IV	2678735	2679767	BSP-SR-076-4	1032	spermatocyte	0	WT	WT_spermatocyte
BSP-SR-076	V	3775446	3775495	BSP-SR-076-5	49	spermatocyte	0	WT	WT_spermatocyte
BSP-SR-077	I	3044055	3044171	BSP-SR-077-1	116	spermatocyte	0	WT	WT_spermatocyte
BSP-SR-077	II	13908390	13908448	BSP-SR-077-2	58	spermatocyte	0	WT	WT_spermatocyte
BSP-SR-077	IV	12879852	12882582	BSP-SR-077-4	2730	spermatocyte	0	WT	WT_spermatocyte
BSP-SR-077	V	6267389	6269444	BSP-SR-077-5	2055	spermatocyte	0	WT	WT_spermatocyte
BSP-SR-078	I	2327983	2328745	BSP-SR-078-1	762	spermatocyte	0	WT	WT_spermatocyte
BSP-SR-078	V	2712700	2712957	BSP-SR-078-5	257	spermatocyte	0	WT	WT_spermatocyte
BSP-SR-080	II	13008562	13008657	BSP-SR-080-2	95	spermatocyte	0	WT	WT_spermatocyte
BSP-SR-080	IV	1693632	1695766	BSP-SR-080-4	2134	spermatocyte	0	WT	WT_spermatocyte
BSP-SR-081	I	1932497	1932564	BSP-SR-081-1	67	spermatocyte	0	WT	WT_spermatocyte
BSP-SR-081	III	2143627	2143868	BSP-SR-081-3	241	spermatocyte	0	WT	WT_spermatocyte
BSP-SR-082	I	2007387	2007719	BSP-SR-082-1	332	spermatocyte	0	WT	WT_spermatocyte
BSP-SR-082	II	13928032	13928969	BSP-SR-082-2	937	spermatocyte	0	WT	WT_spermatocyte
BSP-SR-082	IV	1027789	1029667	BSP-SR-082-4	1878	spermatocyte	1	WT	WT_spermatocyte
BSP-SR-082	IV	16560812	16561367	BSP-SR-082-4	555	spermatocyte	1	WT	WT_spermatocyte
BSP-SR-082	V	10253855	10256965	BSP-SR-082-5	3110	spermatocyte	0	WT	WT_spermatocyte
BSP-SR-083	I	1934907	1940933	BSP-SR-083-1	6026	spermatocyte	0	WT	WT_spermatocyte
BSP-SR-083	V	18550970	18551710	BSP-SR-083-5	740	spermatocyte	0	WT	WT_spermatocyte
BSP-SR-084	I	12042725	12042803	BSP-SR-084-1	78	spermatocyte	0	WT	WT_spermatocyte
BSP-SR-085	I	2162727	2162905	BSP-SR-085-1	178	spermatocyte	0	WT	WT_spermatocyte
BSP-SR-085	II	10917405	10918120	BSP-SR-085-2	715	spermatocyte	0	WT	WT_spermatocyte
BSP-SR-085	V	14823975	14830598	BSP-SR-085-5	6623	spermatocyte	0	WT	WT_spermatocyte
BSP-SR-086	III	12553372	12553726	BSP-SR-086-3	354	spermatocyte	0	WT	WT_spermatocyte
BSP-SR-087	I	7117300	7124514	BSP-SR-087-1	7214	spermatocyte	0	WT	WT_spermatocyte
BSP-SR-087	III	2193267	2193429	BSP-SR-087-3	162	spermatocyte	0	WT	WT_spermatocyte
BSP-SR-087	IV	1996645	1996955	BSP-SR-087-4	310	spermatocyte	1	WT	WT_spermatocyte
BSP-SR-087	IV	15034997	15035961	BSP-SR-087-4	964	spermatocyte	1	WT	WT_spermatocyte
BSP-SR-087	V	10020655	10024050	BSP-SR-087-5	3395	spermatocyte	0	WT	WT_spermatocyte
BSP-SR-088	V	8910422	8912804	BSP-SR-088-5	2382	spermatocyte	0	WT	WT_spermatocyte
BSP-SR-089	I	3100669	3100916	BSP-SR-089-1	247	spermatocyte	0	WT	WT_spermatocyte
BSP-SR-089	II	15303106	15307099	BSP-SR-089-2	3993	spermatocyte	0	WT	WT_spermatocyte
BSP-SR-089	IV	1172895	1172957	BSP-SR-089-4	62	spermatocyte	0	WT	WT_spermatocyte
BSP-SR-091	III	11202948	11202953	BSP-SR-091-3	5	spermatocyte	0	WT	WT_spermatocyte
BSP-SR-092	II	13773403	13773454	BSP-SR-092-2	51	spermatocyte	0	WT	WT_spermatocyte
BSP-SR-092	III	1818445	1818683	BSP-SR-092-3	238	spermatocyte	0	WT	WT_spermatocyte
BSP-SR-092	IV	875512	875590	BSP-SR-092-4	78	spermatocyte	0	WT	WT_spermatocyte
BSP-SR-092	V	4569918	4570577	BSP-SR-092-5	659	spermatocyte	0	WT	WT_spermatocyte
BSP-SR-093	I	14430727	14430866	BSP-SR-093-1	139	spermatocyte	0	WT	WT_spermatocyte
BSP-SR-093	II	1425536	1426125	BSP-SR-093-2	589	spermatocyte	1	WT	WT_spermatocyte
BSP-SR-093	II	14545701	14546079	BSP-SR-093-2	378	spermatocyte	1	WT	WT_spermatocyte
BSP-SR-093	V	2076282	2076711	BSP-SR-093-5	429	spermatocyte	0	WT	WT_spermatocyte
BSP-SR-094	IV	2311324	2311716	BSP-SR-094-4	392	spermatocyte	0	WT	WT_spermatocyte
BSP-SR-095	II	13779319	13779598	BSP-SR-095-2	279	spermatocyte	0	WT	WT_spermatocyte
BSP-SR-095	III	2501276	2502493	BSP-SR-095-3	1217	spermatocyte	0	WT	WT_spermatocyte
BSP-SR-095	IV	13489599	13489755	BSP-SR-095-4	156	spermatocyte	0	WT	WT_spermatocyte
BSP-SR-096	II	4111452	4112335	BSP-SR-096-2	883	spermatocyte	0	WT	WT_spermatocyte
BSP-SR-097	I	1028470	1028667	BSP-SR-097-1	197	spermatocyte	0	WT	WT_spermatocyte
BSP-SR-097	V	5066073	5067881	BSP-SR-097-5	1808	spermatocyte	0	WT	WT_spermatocyte
BSP-SR-098	III	2502952	2503085	BSP-SR-098-3	133	spermatocyte	0	WT	WT_spermatocyte
BSP-SR-098	V	1775818	1776611	BSP-SR-098-5	793	spermatocyte	1	WT	WT_spermatocyte
BSP-SR-098	V	16731468	16731469	BSP-SR-098-5	1	spermatocyte	1	WT	WT_spermatocyte
BSP-SR-099	III	9535801	9555723	BSP-SR-099-3	19922	spermatocyte	0	WT	WT_spermatocyte
BSP-SR-099	V	1820494	1823492	BSP-SR-099-5	2998	spermatocyte	0	WT	WT_spermatocyte
BSP-SR-100	IV	13265486	13265558	BSP-SR-100-4	72	spermatocyte	0	WT	WT_spermatocyte
BSP-SR-101	I	1519061	1520020	BSP-SR-101-1	959	spermatocyte	0	WT	WT_spermatocyte
BSP-SR-101	II	12620998	12621155	BSP-SR-101-2	157	spermatocyte	0	WT	WT_spermatocyte
BSP-SR-101	IV	14126537	14131467	BSP-SR-101-4	4930	spermatocyte	0	WT	WT_spermatocyte
BSP-SR-102	II	15303008	15303106	BSP-SR-102-2	98	spermatocyte	0	WT	WT_spermatocyte
BSP-SR-104	II	13342682	13343783	BSP-SR-104-2	1101	spermatocyte	0	WT	WT_spermatocyte
BSP-SR-104	III	12375783	12375979	BSP-SR-104-3	196	spermatocyte	0	WT	WT_spermatocyte
BSP-SR-104	V	1174017	1175053	BSP-SR-104-5	1036	spermatocyte	0	WT	WT_spermatocyte
BSP-SR-105	I	8407240	8409825	BSP-SR-105-1	2585	spermatocyte	0	WT	WT_spermatocyte
BSP-SR-105	II	6432469	6435245	BSP-SR-105-2	2776	spermatocyte	0	WT	WT_spermatocyte
BSP-SR-105	V	5662190	5662326	BSP-SR-105-5	136	spermatocyte	0	WT	WT_spermatocyte
BSP-SR-106	I	1540191	1541164	BSP-SR-106-1	973	spermatocyte	0	WT	WT_spermatocyte
BSP-SR-106	III	10437337	10437548	BSP-SR-106-3	211	spermatocyte	0	WT	WT_spermatocyte
BSP-SR-106	IV	16250369	16251834	BSP-SR-106-4	1465	spermatocyte	0	WT	WT_spermatocyte
BSP-SR-107	III	2353647	2354097	BSP-SR-107-3	450	spermatocyte	0	WT	WT_spermatocyte
BSP-SR-108	III	12803377	12805293	BSP-SR-108-3	1916	spermatocyte	0	WT	WT_spermatocyte
BSP-SR-108	IV	14107446	14107736	BSP-SR-108-4	290	spermatocyte	0	WT	WT_spermatocyte
BSP-SR-109	III	2438635	2440702	BSP-SR-109-3	2067	spermatocyte	0	WT	WT_spermatocyte
BSP-SR-109	IV	13606226	13606889	BSP-SR-109-4	663	spermatocyte	0	WT	WT_spermatocyte
BSP-SR-109	V	19860962	19862214	BSP-SR-109-5	1252	spermatocyte	0	WT	WT_spermatocyte
BSP-SR-110	I	1066857	1067930	BSP-SR-110-1	1073	spermatocyte	1	WT	WT_spermatocyte
BSP-SR-110	I	13307021	13308443	BSP-SR-110-1	1422	spermatocyte	1	WT	WT_spermatocyte
BSP-SR-110	II	13470776	13470795	BSP-SR-110-2	19	spermatocyte	0	WT	WT_spermatocyte
BSP-SR-111	I	14955774	14956154	BSP-SR-111-1	380	spermatocyte	0	WT	WT_spermatocyte
BSP-SR-111	II	12317330	12317607	BSP-SR-111-2	277	spermatocyte	0	WT	WT_spermatocyte
BSP-SR-111	III	1988525	1990479	BSP-SR-111-3	1954	spermatocyte	0	WT	WT_spermatocyte
BSP-SR-111	IV	4461409	4472496	BSP-SR-111-4	11087	spermatocyte	0	WT	WT_spermatocyte
BSP-SR-112	II	13216554	13217725	BSP-SR-112-2	1171	spermatocyte	0	WT	WT_spermatocyte
BSP-SR-112	III	12610143	12610145	BSP-SR-112-3	2	spermatocyte	0	WT	WT_spermatocyte
BSP-SR-112	IV	5528858	5531533	BSP-SR-112-4	2675	spermatocyte	0	WT	WT_spermatocyte
BSP-SR-113	I	3235393	3235578	BSP-SR-113-1	185	spermatocyte	0	WT	WT_spermatocyte
BSP-SR-113	III	11192349	11193212	BSP-SR-113-3	863	spermatocyte	0	WT	WT_spermatocyte
BSP-SR-113	V	8729937	8736380	BSP-SR-113-5	6443	spermatocyte	0	WT	WT_spermatocyte
BSP-SR-115	III	1509951	1511200	BSP-SR-115-3	1249	spermatocyte	0	WT	WT_spermatocyte
BSP-SR-115	IV	16485195	16485362	BSP-SR-115-4	167	spermatocyte	0	WT	WT_spermatocyte
BSP-SR-115	V	15445973	15446435	BSP-SR-115-5	462	spermatocyte	0	WT	WT_spermatocyte
BSP-SR-116	I	1448984	1449240	BSP-SR-116-1	256	spermatocyte	0	WT	WT_spermatocyte
BSP-SR-116	III	3314483	3314919	BSP-SR-116-3	436	spermatocyte	0	WT	WT_spermatocyte
BSP-SR-116	IV	13005245	13005586	BSP-SR-116-4	341	spermatocyte	0	WT	WT_spermatocyte
BSP-SR-117	I	3251041	3251765	BSP-SR-117-1	724	spermatocyte	0	WT	WT_spermatocyte
BSP-SR-117	V	4512942	4513674	BSP-SR-117-5	732	spermatocyte	0	WT	WT_spermatocyte
BSP-SR-118	III	3094698	3094848	BSP-SR-118-3	150	spermatocyte	0	WT	WT_spermatocyte
BSP-SR-118	IV	1597433	1597817	BSP-SR-118-4	384	spermatocyte	0	WT	WT_spermatocyte
BSP-SR-119	II	2106839	2108211	BSP-SR-119-2	1372	spermatocyte	0	WT	WT_spermatocyte
BSP-SR-119	IV	3169246	3170155	BSP-SR-119-4	909	spermatocyte	0	WT	WT_spermatocyte
BSP-SR-119	V	4355105	4355487	BSP-SR-119-5	382	spermatocyte	0	WT	WT_spermatocyte
BSP-SR-120	I	3255177	3256146	BSP-SR-120-1	969	spermatocyte	0	WT	WT_spermatocyte
BSP-SR-120	II	2903526	2903593	BSP-SR-120-2	67	spermatocyte	0	WT	WT_spermatocyte
BSP-SR-120	III	11069586	11073468	BSP-SR-120-3	3882	spermatocyte	0	WT	WT_spermatocyte
BSP-SR-121	II	13352400	13353130	BSP-SR-121-2	730	spermatocyte	0	WT	WT_spermatocyte
BSP-SR-121	III	3254887	3255335	BSP-SR-121-3	448	spermatocyte	0	WT	WT_spermatocyte
BSP-SR-121	IV	3576843	3577102	BSP-SR-121-4	259	spermatocyte	0	WT	WT_spermatocyte
BSP-SR-122	I	1375574	1377983	BSP-SR-122-1	2409	spermatocyte	0	WT	WT_spermatocyte
BSP-SR-122	II	12626909	12626920	BSP-SR-122-2	11	spermatocyte	0	WT	WT_spermatocyte
BSP-SR-122	III	3583625	3585191	BSP-SR-122-3	1566	spermatocyte	0	WT	WT_spermatocyte
BSP-SR-123	I	2622948	2623152	BSP-SR-123-1	204	spermatocyte	0	WT	WT_spermatocyte
BSP-SR-123	II	3770551	3770569	BSP-SR-123-2	18	spermatocyte	0	WT	WT_spermatocyte
BSP-SR-123	V	7746381	7747340	BSP-SR-123-5	959	spermatocyte	0	WT	WT_spermatocyte
BSP-SR-124	II	13050216	13050338	BSP-SR-124-2	122	spermatocyte	0	WT	WT_spermatocyte
BSP-SR-124	IV	524631	548608	BSP-SR-124-4	23977	spermatocyte	1	WT	WT_spermatocyte
BSP-SR-124	IV	15095892	15095932	BSP-SR-124-4	40	spermatocyte	1	WT	WT_spermatocyte
BSP-SR-125	IV	3406353	3406768	BSP-SR-125-4	415	spermatocyte	0	WT	WT_spermatocyte
BSP-SR-125	V	3630984	3631005	BSP-SR-125-5	21	spermatocyte	0	WT	WT_spermatocyte
BSP-SR-126	I	3234159	3235389	BSP-SR-126-1	1230	spermatocyte	0	WT	WT_spermatocyte
BSP-SR-126	III	10857123	10857920	BSP-SR-126-3	797	spermatocyte	0	WT	WT_spermatocyte
BSP-SR-127	I	1611252	1611408	BSP-SR-127-1	156	spermatocyte	0	WT	WT_spermatocyte
BSP-SR-127	II	3733628	3733651	BSP-SR-127-2	23	spermatocyte	0	WT	WT_spermatocyte
BSP-SR-127	V	7357411	7357730	BSP-SR-127-5	319	spermatocyte	0	WT	WT_spermatocyte
BSP-SR-128	II	12277856	12278612	BSP-SR-128-2	756	spermatocyte	0	WT	WT_spermatocyte
BSP-SR-128	IV	1411029	1414927	BSP-SR-128-4	3898	spermatocyte	1	WT	WT_spermatocyte
BSP-SR-128	IV	16120671	16122706	BSP-SR-128-4	2035	spermatocyte	1	WT	WT_spermatocyte
BSP-SR-129	I	1138894	1140279	BSP-SR-129-1	1385	spermatocyte	0	WT	WT_spermatocyte
BSP-SR-129	III	1211575	1212014	BSP-SR-129-3	439	spermatocyte	0	WT	WT_spermatocyte
BSP-SR-129	IV	1411029	1414927	BSP-SR-129-4	3898	spermatocyte	0	WT	WT_spermatocyte
BSP-SR-130	II	4304547	4304652	BSP-SR-130-2	105	spermatocyte	0	WT	WT_spermatocyte
BSP-SR-130	IV	1313922	1314348	BSP-SR-130-4	426	spermatocyte	0	WT	WT_spermatocyte
BSP-SR-130	V	6785124	6785487	BSP-SR-130-5	363	spermatocyte	0	WT	WT_spermatocyte
BSP-SR-131	III	1427435	1427442	BSP-SR-131-3	7	spermatocyte	0	WT	WT_spermatocyte
BSP-SR-131	IV	2260566	2261388	BSP-SR-131-4	822	spermatocyte	0	WT	WT_spermatocyte
BSP-SR-132	II	13337494	13338379	BSP-SR-132-2	885	spermatocyte	0	WT	WT_spermatocyte
BSP-SR-133	IV	12787145	12787256	BSP-SR-133-4	111	spermatocyte	0	WT	WT_spermatocyte
BSP-SR-134	II	2472302	2473120	BSP-SR-134-2	818	spermatocyte	0	WT	WT_spermatocyte
BSP-SR-135	I	2948481	2948768	BSP-SR-135-1	287	spermatocyte	0	WT	WT_spermatocyte
BSP-SR-135	IV	1657468	1657497	BSP-SR-135-4	29	spermatocyte	0	WT	WT_spermatocyte
BSP-SR-136	I	2123025	2124842	BSP-SR-136-1	1817	spermatocyte	0	WT	WT_spermatocyte
BSP-SR-136	II	14224860	14225690	BSP-SR-136-2	830	spermatocyte	0	WT	WT_spermatocyte
BSP-SR-136	III	2594391	2594760	BSP-SR-136-3	369	spermatocyte	0	WT	WT_spermatocyte
BSP-SR-136	IV	15250838	15250841	BSP-SR-136-4	3	spermatocyte	0	WT	WT_spermatocyte
BSP-SR-137	II	12154857	12155104	BSP-SR-137-2	247	spermatocyte	0	WT	WT_spermatocyte
BSP-SR-137	III	3090888	3092498	BSP-SR-137-3	1610	spermatocyte	0	WT	WT_spermatocyte
BSP-SR-137	V	2698981	2699112	BSP-SR-137-5	131	spermatocyte	0	WT	WT_spermatocyte
BSP-SR-138	I	3078240	3078241	BSP-SR-138-1	1	spermatocyte	0	WT	WT_spermatocyte
BSP-SR-138	III	2622170	2623065	BSP-SR-138-3	895	spermatocyte	0	WT	WT_spermatocyte
BSP-SR-138	V	17965962	17967806	BSP-SR-138-5	1844	spermatocyte	0	WT	WT_spermatocyte
BSP-SR-139	I	9738193	9738408	BSP-SR-139-1	215	spermatocyte	0	WT	WT_spermatocyte
BSP-SR-139	II	10477508	10478127	BSP-SR-139-2	619	spermatocyte	0	WT	WT_spermatocyte
BSP-SR-139	III	11888630	11888716	BSP-SR-139-3	86	spermatocyte	0	WT	WT_spermatocyte
BSP-SR-140	I	13015747	13016368	BSP-SR-140-1	621	spermatocyte	0	WT	WT_spermatocyte
BSP-SR-140	III	2354097	2354178	BSP-SR-140-3	81	spermatocyte	0	WT	WT_spermatocyte
BSP-SR-140	IV	5024624	5024956	BSP-SR-140-4	332	spermatocyte	0	WT	WT_spermatocyte
BSP-SR-140	V	2079943	2080536	BSP-SR-140-5	593	spermatocyte	0	WT	WT_spermatocyte
BSP-SR-141	I	3082157	3082411	BSP-SR-141-1	254	spermatocyte	0	WT	WT_spermatocyte
BSP-SR-141	III	5610618	5612058	BSP-SR-141-3	1440	spermatocyte	0	WT	WT_spermatocyte
BSP-SR-141	V	19726163	19726693	BSP-SR-141-5	530	spermatocyte	0	WT	WT_spermatocyte
BSP-SR-142	I	10258056	10263043	BSP-SR-142-1	4987	spermatocyte	0	WT	WT_spermatocyte
BSP-SR-142	II	14050867	14051525	BSP-SR-142-2	658	spermatocyte	0	WT	WT_spermatocyte
BSP-SR-142	III	11082753	11084695	BSP-SR-142-3	1942	spermatocyte	0	WT	WT_spermatocyte
BSP-SR-142	V	1657111	1659215	BSP-SR-142-5	2104	spermatocyte	0	WT	WT_spermatocyte
BSP-SR-143	I	4438013	4439273	BSP-SR-143-1	1260	spermatocyte	0	WT	WT_spermatocyte
BSP-SR-143	IV	3370407	3370429	BSP-SR-143-4	22	spermatocyte	1	WT	WT_spermatocyte
BSP-SR-143	IV	13491142	13492497	BSP-SR-143-4	1355	spermatocyte	1	WT	WT_spermatocyte
BSP-SR-143	V	1477525	1478304	BSP-SR-143-5	779	spermatocyte	0	WT	WT_spermatocyte
BSP-SR-144	I	1632899	1633125	BSP-SR-144-1	226	spermatocyte	0	WT	WT_spermatocyte
BSP-SR-144	II	12831090	12831465	BSP-SR-144-2	375	spermatocyte	0	WT	WT_spermatocyte
BSP-SR-145	I	2499290	2499634	BSP-SR-145-1	344	spermatocyte	1	WT	WT_spermatocyte
BSP-SR-145	I	13392625	13393598	BSP-SR-145-1	973	spermatocyte	1	WT	WT_spermatocyte
BSP-SR-146	II	1217148	1218449	BSP-SR-146-2	1301	spermatocyte	0	WT	WT_spermatocyte
BSP-SR-146	III	12245418	12247417	BSP-SR-146-3	1999	spermatocyte	0	WT	WT_spermatocyte
BSP-SR-146	IV	1172957	1172958	BSP-SR-146-4	1	spermatocyte	0	WT	WT_spermatocyte
BSP-SR-147	I	1632779	1632792	BSP-SR-147-1	13	spermatocyte	0	WT	WT_spermatocyte
BSP-SR-147	II	13098627	13098739	BSP-SR-147-2	112	spermatocyte	0	WT	WT_spermatocyte
BSP-SR-147	III	12658176	12658384	BSP-SR-147-3	208	spermatocyte	0	WT	WT_spermatocyte
BSP-SR-148	IV	3092429	3092692	BSP-SR-148-4	263	spermatocyte	0	WT	WT_spermatocyte
BSP-SR-149	I	1863922	1865898	BSP-SR-149-1	1976	spermatocyte	0	WT	WT_spermatocyte
BSP-SR-149	II	7510924	7513541	BSP-SR-149-2	2617	spermatocyte	0	WT	WT_spermatocyte
BSP-SR-149	III	1933644	1934347	BSP-SR-149-3	703	spermatocyte	0	WT	WT_spermatocyte
BSP-SR-149	IV	16097314	16097645	BSP-SR-149-4	331	spermatocyte	0	WT	WT_spermatocyte
BSP-SR-150	I	2104551	2105012	BSP-SR-150-1	461	spermatocyte	0	WT	WT_spermatocyte
BSP-SR-150	III	11793866	11795544	BSP-SR-150-3	1678	spermatocyte	0	WT	WT_spermatocyte
BSP-SR-151	I	734822	736851	BSP-SR-151-1	2029	spermatocyte	0	WT	WT_spermatocyte
BSP-SR-151	II	12114283	12116897	BSP-SR-151-2	2614	spermatocyte	0	WT	WT_spermatocyte
BSP-SR-151	III	11859336	11859658	BSP-SR-151-3	322	spermatocyte	0	WT	WT_spermatocyte
BSP-SR-152	I	13035827	13036239	BSP-SR-152-1	412	spermatocyte	0	WT	WT_spermatocyte
BSP-SR-152	II	13760591	13760626	BSP-SR-152-2	35	spermatocyte	0	WT	WT_spermatocyte
BSP-SR-152	III	6559628	6559789	BSP-SR-152-3	161	spermatocyte	0	WT	WT_spermatocyte
BSP-SR-154	IV	15468736	15468926	BSP-SR-154-4	190	spermatocyte	0	WT	WT_spermatocyte
BSP-SR-154	V	1014877	1017938	BSP-SR-154-5	3061	spermatocyte	0	WT	WT_spermatocyte
BSP-SR-155	I	12828226	12829643	BSP-SR-155-1	1417	spermatocyte	0	WT	WT_spermatocyte
BSP-SR-156	I	13402082	13402169	BSP-SR-156-1	87	spermatocyte	0	WT	WT_spermatocyte
BSP-SR-156	II	14280144	14280748	BSP-SR-156-2	604	spermatocyte	0	WT	WT_spermatocyte
BSP-SR-156	V	4970989	4971463	BSP-SR-156-5	474	spermatocyte	0	WT	WT_spermatocyte
BSP-SR-158	I	12901453	12902220	BSP-SR-158-1	767	spermatocyte	0	WT	WT_spermatocyte
BSP-SR-158	III	3040298	3042416	BSP-SR-158-3	2118	spermatocyte	0	WT	WT_spermatocyte
BSP-SR-158	V	17949587	17950039	BSP-SR-158-5	452	spermatocyte	0	WT	WT_spermatocyte
BSP-SR-159	I	1023164	1023327	BSP-SR-159-1	163	spermatocyte	0	WT	WT_spermatocyte
BSP-SR-159	II	1709548	1709724	BSP-SR-159-2	176	spermatocyte	0	WT	WT_spermatocyte
BSP-SR-160	I	2734366	2734524	BSP-SR-160-1	158	spermatocyte	0	WT	WT_spermatocyte
BSP-SR-160	II	11818050	11820170	BSP-SR-160-2	2120	spermatocyte	0	WT	WT_spermatocyte
BSP-SR-160	IV	828149	828799	BSP-SR-160-4	650	spermatocyte	0	WT	WT_spermatocyte
BSP-SR-160	V	16823945	16827292	BSP-SR-160-5	3347	spermatocyte	0	WT	WT_spermatocyte
BSP-SR-161	II	15285384	15286100	BSP-SR-161-2	716	spermatocyte	0	WT	WT_spermatocyte
BSP-SR-161	III	6013259	6028510	BSP-SR-161-3	15251	spermatocyte	1	WT	WT_spermatocyte
BSP-SR-161	III	12065062	12066226	BSP-SR-161-3	1164	spermatocyte	1	WT	WT_spermatocyte
BSP-SR-161	IV	10883409	10896387	BSP-SR-161-4	12978	spermatocyte	0	WT	WT_spermatocyte
BSP-SR-162	II	12627724	12627776	BSP-SR-162-2	52	spermatocyte	0	WT	WT_spermatocyte
BSP-SR-162	III	1823807	1823879	BSP-SR-162-3	72	spermatocyte	0	WT	WT_spermatocyte
BSP-SR-162	V	12460951	12460969	BSP-SR-162-5	18	spermatocyte	0	WT	WT_spermatocyte
BSP-SR-164	V	16910662	16910944	BSP-SR-164-5	282	spermatocyte	0	WT	WT_spermatocyte
BSP-SR-165	I	1767221	1767247	BSP-SR-165-1	26	spermatocyte	0	WT	WT_spermatocyte
BSP-SR-165	III	30082	30092	BSP-SR-165-3	10	spermatocyte	0	WT	WT_spermatocyte
BSP-SR-165	IV	3272182	3272280	BSP-SR-165-4	98	spermatocyte	0	WT	WT_spermatocyte
BSP-SR-165	V	20515738	20515751	BSP-SR-165-5	13	spermatocyte	0	WT	WT_spermatocyte
BSP-SR-166	I	1767173	1767221	BSP-SR-166-1	48	spermatocyte	0	WT	WT_spermatocyte
BSP-SR-167	I	12992931	12993692	BSP-SR-167-1	761	spermatocyte	0	WT	WT_spermatocyte
BSP-SR-167	V	4456932	4460067	BSP-SR-167-5	3135	spermatocyte	0	WT	WT_spermatocyte
BSP-SR-168	I	12844546	12845333	BSP-SR-168-1	787	spermatocyte	0	WT	WT_spermatocyte
BSP-SR-168	II	13410070	13410182	BSP-SR-168-2	112	spermatocyte	0	WT	WT_spermatocyte
BSP-SR-169	I	3857341	3857865	BSP-SR-169-1	524	spermatocyte	0	WT	WT_spermatocyte
BSP-SR-169	II	13130192	13130481	BSP-SR-169-2	289	spermatocyte	0	WT	WT_spermatocyte
BSP-SR-169	IV	6208501	6209265	BSP-SR-169-4	764	spermatocyte	0	WT	WT_spermatocyte
BSP-SR-170	I	13397828	13397895	BSP-SR-170-1	67	spermatocyte	0	WT	WT_spermatocyte
BSP-SR-170	IV	16130836	16130904	BSP-SR-170-4	68	spermatocyte	0	WT	WT_spermatocyte
BSP-SR-170	V	1540230	1540807	BSP-SR-170-5	577	spermatocyte	0	WT	WT_spermatocyte
BSP-SR-171	I	1205393	1205411	BSP-SR-171-1	18	spermatocyte	0	WT	WT_spermatocyte
BSP-SR-171	III	10860407	10860506	BSP-SR-171-3	99	spermatocyte	0	WT	WT_spermatocyte
BSP-SR-171	IV	4765407	4766162	BSP-SR-171-4	755	spermatocyte	0	WT	WT_spermatocyte
BSP-SR-172	II	14963810	14963986	BSP-SR-172-2	176	spermatocyte	0	WT	WT_spermatocyte
BSP-SR-172	IV	3939067	3939068	BSP-SR-172-4	1	spermatocyte	1	WT	WT_spermatocyte
BSP-SR-172	IV	13881676	13883709	BSP-SR-172-4	2033	spermatocyte	1	WT	WT_spermatocyte
BSP-SR-172	V	20059227	20059685	BSP-SR-172-5	458	spermatocyte	0	WT	WT_spermatocyte
BSP-SR-173	II	12763964	12764525	BSP-SR-173-2	561	spermatocyte	0	WT	WT_spermatocyte
BSP-SR-173	IV	3306987	3307061	BSP-SR-173-4	74	spermatocyte	0	WT	WT_spermatocyte
BSP-SR-173	V	2930518	2930736	BSP-SR-173-5	218	spermatocyte	0	WT	WT_spermatocyte
BSP-SR-174	IV	1005102	1005137	BSP-SR-174-4	35	spermatocyte	0	WT	WT_spermatocyte
BSP-SR-175	I	1823413	1823839	BSP-SR-175-1	426	spermatocyte	1	WT	WT_spermatocyte
BSP-SR-175	I	12750810	12751412	BSP-SR-175-1	602	spermatocyte	1	WT	WT_spermatocyte
BSP-SR-175	II	1050981	1051086	BSP-SR-175-2	105	spermatocyte	0	WT	WT_spermatocyte
BSP-SR-175	III	1866433	1867022	BSP-SR-175-3	589	spermatocyte	0	WT	WT_spermatocyte
BSP-SR-176	I	13100354	13105871	BSP-SR-176-1	5517	spermatocyte	0	WT	WT_spermatocyte
BSP-SR-177	I	3466023	3466629	BSP-SR-177-1	606	spermatocyte	0	WT	WT_spermatocyte
BSP-SR-177	III	10247800	10247861	BSP-SR-177-3	61	spermatocyte	0	WT	WT_spermatocyte
BSP-SR-177	IV	3118146	3120537	BSP-SR-177-4	2391	spermatocyte	0	WT	WT_spermatocyte
BSP-SR-177	V	19661598	19662230	BSP-SR-177-5	632	spermatocyte	0	WT	WT_spermatocyte
BSP-SR-178	I	1868253	1869459	BSP-SR-178-1	1206	spermatocyte	0	WT	WT_spermatocyte
BSP-SR-180	IV	16975928	16976933	BSP-SR-180-4	1005	spermatocyte	0	WT	WT_spermatocyte
BSP-SR-180	V	2796570	2796864	BSP-SR-180-5	294	spermatocyte	0	WT	WT_spermatocyte
BSP-SR-181	I	1932564	1934177	BSP-SR-181-1	1613	spermatocyte	0	WT	WT_spermatocyte
BSP-SR-181	III	2833763	2833852	BSP-SR-181-3	89	spermatocyte	0	WT	WT_spermatocyte
BSP-SR-181	IV	3884641	3884833	BSP-SR-181-4	192	spermatocyte	0	WT	WT_spermatocyte
BSP-SR-182	II	13182651	13184701	BSP-SR-182-2	2050	spermatocyte	0	WT	WT_spermatocyte
BSP-SR-182	IV	1314980	1314992	BSP-SR-182-4	12	spermatocyte	0	WT	WT_spermatocyte
BSP-SR-184	II	12957302	12957406	BSP-SR-184-2	104	spermatocyte	0	WT	WT_spermatocyte
BSP-SR-184	IV	1067361	1068519	BSP-SR-184-4	1158	spermatocyte	0	WT	WT_spermatocyte
BSP-SR-185	I	11963536	11964236	BSP-SR-185-1	700	spermatocyte	0	WT	WT_spermatocyte
BSP-SR-185	III	9658972	9659749	BSP-SR-185-3	777	spermatocyte	0	WT	WT_spermatocyte
BSP-SR-185	IV	13486451	13487634	BSP-SR-185-4	1183	spermatocyte	0	WT	WT_spermatocyte
BSP-SR-186	I	14465384	14466100	BSP-SR-186-1	716	spermatocyte	0	WT	WT_spermatocyte
BSP-SR-186	III	11715448	11716802	BSP-SR-186-3	1354	spermatocyte	0	WT	WT_spermatocyte
BSP-SR-186	IV	3522693	3523819	BSP-SR-186-4	1126	spermatocyte	0	WT	WT_spermatocyte
BSP-SR-187	I	12769214	12769505	BSP-SR-187-1	291	spermatocyte	0	WT	WT_spermatocyte
BSP-SR-187	III	2982133	2982198	BSP-SR-187-3	65	spermatocyte	0	WT	WT_spermatocyte
BSP-SR-188	II	13558234	13558449	BSP-SR-188-2	215	spermatocyte	0	WT	WT_spermatocyte
BSP-SR-188	III	96123	96172	BSP-SR-188-3	49	spermatocyte	1	WT	WT_spermatocyte
BSP-SR-188	III	10059771	10060290	BSP-SR-188-3	519	spermatocyte	1	WT	WT_spermatocyte
BSP-SR-189	III	2222909	2225772	BSP-SR-189-3	2863	spermatocyte	0	WT	WT_spermatocyte
BSP-SR-189	IV	963518	965283	BSP-SR-189-4	1765	spermatocyte	0	WT	WT_spermatocyte
BSP-SR-190	I	14271167	14271505	BSP-SR-190-1	338	spermatocyte	0	WT	WT_spermatocyte
BSP-SR-190	III	2149124	2149218	BSP-SR-190-3	94	spermatocyte	0	WT	WT_spermatocyte
BSP-SR-191	III	1988525	1990479	BSP-SR-191-3	1954	spermatocyte	0	WT	WT_spermatocyte
BSP-SR-191	IV	10664239	10667082	BSP-SR-191-4	2843	spermatocyte	0	WT	WT_spermatocyte
BSP-SR-191	V	19681210	19681289	BSP-SR-191-5	79	spermatocyte	0	WT	WT_spermatocyte
BSP-SR-192	III	11147822	11148612	BSP-SR-192-3	790	spermatocyte	0	WT	WT_spermatocyte
BSP-SR-192	V	4436876	4437764	BSP-SR-192-5	888	spermatocyte	0	WT	WT_spermatocyte
BSP-SR-193	I	9321335	9322526	BSP-SR-193-1	1191	spermatocyte	0	WT	WT_spermatocyte
BSP-SR-193	V	18105288	18106260	BSP-SR-193-5	972	spermatocyte	0	WT	WT_spermatocyte
BSP-SR-194	I	2923996	2924357	BSP-SR-194-1	361	spermatocyte	0	WT	WT_spermatocyte
BSP-SR-194	II	3080322	3080473	BSP-SR-194-2	151	spermatocyte	0	WT	WT_spermatocyte
BSP-SR-194	III	11612206	11612901	BSP-SR-194-3	695	spermatocyte	0	WT	WT_spermatocyte
BSP-SR-195	II	2914105	2915801	BSP-SR-195-2	1696	spermatocyte	0	WT	WT_spermatocyte
BSP-SR-195	III	3044273	3047366	BSP-SR-195-3	3093	spermatocyte	0	WT	WT_spermatocyte
BSP-SR-195	V	16483647	16483648	BSP-SR-195-5	1	spermatocyte	0	WT	WT_spermatocyte
BSP-SR-196	I	1762133	1763310	BSP-SR-196-1	1177	spermatocyte	0	WT	WT_spermatocyte
BSP-SR-196	II	2915801	2917319	BSP-SR-196-2	1518	spermatocyte	0	WT	WT_spermatocyte
BSP-SR-196	IV	740655	776733	BSP-SR-196-4	36078	spermatocyte	0	WT	WT_spermatocyte
BSP-SR-196	V	3509373	3509671	BSP-SR-196-5	298	spermatocyte	1	WT	WT_spermatocyte
BSP-SR-196	V	10741656	10742616	BSP-SR-196-5	960	spermatocyte	1	WT	WT_spermatocyte
BSP-SR-197	I	4518517	4518605	BSP-SR-197-1	88	spermatocyte	0	WT	WT_spermatocyte
BSP-SR-197	II	12654027	12655364	BSP-SR-197-2	1337	spermatocyte	0	WT	WT_spermatocyte
BSP-SR-197	III	3027568	3040013	BSP-SR-197-3	12445	spermatocyte	0	WT	WT_spermatocyte
BSP-SR-198	II	4598233	4601633	BSP-SR-198-2	3400	spermatocyte	0	WT	WT_spermatocyte
BSP-SR-198	III	3090850	3090888	BSP-SR-198-3	38	spermatocyte	0	WT	WT_spermatocyte
BSP-SR-198	IV	3925202	3925762	BSP-SR-198-4	560	spermatocyte	0	WT	WT_spermatocyte
BSP-SR-199	I	13015219	13015422	BSP-SR-199-1	203	spermatocyte	0	WT	WT_spermatocyte
BSP-SR-199	II	3931394	3931483	BSP-SR-199-2	89	spermatocyte	0	WT	WT_spermatocyte
BSP-SR-199	III	1413525	1413577	BSP-SR-199-3	52	spermatocyte	1	WT	WT_spermatocyte
BSP-SR-199	III	12703145	12703634	BSP-SR-199-3	489	spermatocyte	1	WT	WT_spermatocyte
BSP-SR-199	IV	823799	823956	BSP-SR-199-4	157	spermatocyte	0	WT	WT_spermatocyte
BSP-SR-200	III	11995067	11996271	BSP-SR-200-3	1204	spermatocyte	0	WT	WT_spermatocyte
BSP-SR-200	IV	3533993	3535784	BSP-SR-200-4	1791	spermatocyte	0	WT	WT_spermatocyte
BSP-SR-201	I	1766873	1767017	BSP-SR-201-1	144	spermatocyte	0	WT	WT_spermatocyte
BSP-SR-201	II	2729671	2729800	BSP-SR-201-2	129	spermatocyte	0	WT	WT_spermatocyte
BSP-SR-201	IV	3365345	3368791	BSP-SR-201-4	3446	spermatocyte	0	WT	WT_spermatocyte
BSP-SR-202	III	12342110	12344191	BSP-SR-202-3	2081	spermatocyte	0	WT	WT_spermatocyte
BSP-SR-202	IV	1900688	1902185	BSP-SR-202-4	1497	spermatocyte	0	WT	WT_spermatocyte
BSP-SR-203	I	2385076	2385219	BSP-SR-203-1	143	spermatocyte	0	WT	WT_spermatocyte
BSP-SR-203	II	262598	262968	BSP-SR-203-2	370	spermatocyte	0	WT	WT_spermatocyte
BSP-SR-204	I	645764	646119	BSP-SR-204-1	355	spermatocyte	0	WT	WT_spermatocyte
BSP-SR-204	II	12891532	12892597	BSP-SR-204-2	1065	spermatocyte	0	WT	WT_spermatocyte
BSP-SR-204	III	2355511	2355531	BSP-SR-204-3	20	spermatocyte	0	WT	WT_spermatocyte
BSP-SR-204	IV	2335617	2336597	BSP-SR-204-4	980	spermatocyte	0	WT	WT_spermatocyte
BSP-SR-204	V	6128762	6128823	BSP-SR-204-5	61	spermatocyte	0	WT	WT_spermatocyte
BSP-SR-205	I	14778161	14779181	BSP-SR-205-1	1020	spermatocyte	0	WT	WT_spermatocyte
BSP-SR-205	II	12319500	12321262	BSP-SR-205-2	1762	spermatocyte	0	WT	WT_spermatocyte
BSP-SR-205	IV	1491833	1493323	BSP-SR-205-4	1490	spermatocyte	0	WT	WT_spermatocyte
BSP-SR-206	I	13981793	13981864	BSP-SR-206-1	71	spermatocyte	0	WT	WT_spermatocyte
BSP-SR-206	II	2692796	2693028	BSP-SR-206-2	232	spermatocyte	0	WT	WT_spermatocyte
BSP-SR-206	III	2712252	2712261	BSP-SR-206-3	9	spermatocyte	0	WT	WT_spermatocyte
BSP-SR-206	IV	2285589	2285752	BSP-SR-206-4	163	spermatocyte	0	WT	WT_spermatocyte
BSP-SR-207	II	13330942	13331345	BSP-SR-207-2	403	spermatocyte	0	WT	WT_spermatocyte
BSP-SR-207	III	11192349	11193212	BSP-SR-207-3	863	spermatocyte	0	WT	WT_spermatocyte
BSP-SR-208	I	1919425	1919554	BSP-SR-208-1	129	spermatocyte	0	WT	WT_spermatocyte
BSP-SR-208	III	12522100	12522637	BSP-SR-208-3	537	spermatocyte	0	WT	WT_spermatocyte
BSP-SR-208	IV	16602423	16603494	BSP-SR-208-4	1071	spermatocyte	0	WT	WT_spermatocyte
BSP-SR-208	V	15833840	15834201	BSP-SR-208-5	361	spermatocyte	0	WT	WT_spermatocyte
BSP-SR-209	II	2715864	2716012	BSP-SR-209-2	148	spermatocyte	0	WT	WT_spermatocyte
BSP-SR-209	IV	3684500	3684663	BSP-SR-209-4	163	spermatocyte	0	WT	WT_spermatocyte
BSP-SR-209	V	2769270	2769616	BSP-SR-209-5	346	spermatocyte	0	WT	WT_spermatocyte
BSP-SR-210	I	10644125	10647537	BSP-SR-210-1	3412	spermatocyte	0	WT	WT_spermatocyte
BSP-SR-210	IV	15521756	15521817	BSP-SR-210-4	61	spermatocyte	0	WT	WT_spermatocyte
BSP-SR-210	V	5448437	5449286	BSP-SR-210-5	849	spermatocyte	0	WT	WT_spermatocyte
BSP-SR-211	I	11897898	11898090	BSP-SR-211-1	192	spermatocyte	0	WT	WT_spermatocyte
BSP-SR-211	III	12245418	12247417	BSP-SR-211-3	1999	spermatocyte	0	WT	WT_spermatocyte
BSP-SR-212	IV	2926847	2927670	BSP-SR-212-4	823	spermatocyte	0	WT	WT_spermatocyte
BSP-SR-213	II	3737306	3737345	BSP-SR-213-2	39	spermatocyte	0	WT	WT_spermatocyte
BSP-SR-213	III	11427602	11427715	BSP-SR-213-3	113	spermatocyte	0	WT	WT_spermatocyte
BSP-SR-213	IV	1418151	1418795	BSP-SR-213-4	644	spermatocyte	0	WT	WT_spermatocyte
BSP-SR-213	V	1498295	1500232	BSP-SR-213-5	1937	spermatocyte	0	WT	WT_spermatocyte
BSP-SR-214	I	1767247	1767275	BSP-SR-214-1	28	spermatocyte	0	WT	WT_spermatocyte
BSP-SR-214	IV	3383194	3384111	BSP-SR-214-4	917	spermatocyte	0	WT	WT_spermatocyte
BSP-SR-215	III	2582832	2583200	BSP-SR-215-3	368	spermatocyte	0	WT	WT_spermatocyte
BSP-SR-215	V	2878157	2878659	BSP-SR-215-5	502	spermatocyte	0	WT	WT_spermatocyte
BSP-SR-216	III	1509840	1509951	BSP-SR-216-3	111	spermatocyte	0	WT	WT_spermatocyte
BSP-SR-216	V	563358	563389	BSP-SR-216-5	31	spermatocyte	0	WT	WT_spermatocyte
BSP-SR-217	III	2186423	2186789	BSP-SR-217-3	366	spermatocyte	0	WT	WT_spermatocyte
BSP-SR-218	I	5169878	5169908	BSP-SR-218-1	30	spermatocyte	0	WT	WT_spermatocyte
BSP-SR-218	II	13909129	13909433	BSP-SR-218-2	304	spermatocyte	0	WT	WT_spermatocyte
BSP-SR-219	III	11887334	11887492	BSP-SR-219-3	158	spermatocyte	0	WT	WT_spermatocyte
BSP-SR-219	IV	1503576	1505983	BSP-SR-219-4	2407	spermatocyte	0	WT	WT_spermatocyte
BSP-SR-219	V	18011332	18011436	BSP-SR-219-5	104	spermatocyte	0	WT	WT_spermatocyte
BSP-SR-220	IV	7506543	7507658	BSP-SR-220-4	1115	spermatocyte	0	WT	WT_spermatocyte
BSP-SR-220	V	17558570	17559049	BSP-SR-220-5	479	spermatocyte	0	WT	WT_spermatocyte
BSP-SR-221	III	11879831	11879917	BSP-SR-221-3	86	spermatocyte	0	WT	WT_spermatocyte
BSP-SR-221	IV	1503015	1503049	BSP-SR-221-4	34	spermatocyte	0	WT	WT_spermatocyte
BSP-SR-221	V	17995465	17995539	BSP-SR-221-5	74	spermatocyte	0	WT	WT_spermatocyte
BSP-SR-222	III	11879648	11879831	BSP-SR-222-3	183	spermatocyte	0	WT	WT_spermatocyte
BSP-SR-222	IV	1509471	1510093	BSP-SR-222-4	622	spermatocyte	0	WT	WT_spermatocyte
BSP-SR-222	V	18001625	18001984	BSP-SR-222-5	359	spermatocyte	0	WT	WT_spermatocyte
BSP-SR-223	I	9765092	9765214	BSP-SR-223-1	122	spermatocyte	0	WT	WT_spermatocyte
BSP-SR-223	II	13379881	13380197	BSP-SR-223-2	316	spermatocyte	0	WT	WT_spermatocyte
BSP-SR-223	V	4854158	4878370	BSP-SR-223-5	24212	spermatocyte	0	WT	WT_spermatocyte
BSP-SR-224	I	14723402	14723617	BSP-SR-224-1	215	spermatocyte	0	WT	WT_spermatocyte
BSP-SR-224	III	11508781	11512180	BSP-SR-224-3	3399	spermatocyte	0	WT	WT_spermatocyte
BSP-SR-224	IV	1418151	1418795	BSP-SR-224-4	644	spermatocyte	0	WT	WT_spermatocyte
BSP-SR-224	V	4698804	4699787	BSP-SR-224-5	983	spermatocyte	0	WT	WT_spermatocyte
BSP-SR-225	I	2299917	2300567	BSP-SR-225-1	650	spermatocyte	0	WT	WT_spermatocyte
BSP-SR-225	II	4284848	4285063	BSP-SR-225-2	215	spermatocyte	0	WT	WT_spermatocyte
BSP-SR-225	III	11608806	11609241	BSP-SR-225-3	435	spermatocyte	0	WT	WT_spermatocyte
BSP-SR-226	II	14280748	14280948	BSP-SR-226-2	200	spermatocyte	0	WT	WT_spermatocyte
BSP-SR-226	IV	16410627	16410841	BSP-SR-226-4	214	spermatocyte	0	WT	WT_spermatocyte
BSP-SR-227	I	3348754	3349788	BSP-SR-227-1	1034	spermatocyte	0	WT	WT_spermatocyte
BSP-SR-227	III	2348614	2349450	BSP-SR-227-3	836	spermatocyte	0	WT	WT_spermatocyte
BSP-SR-228	I	2362801	2362903	BSP-SR-228-1	102	spermatocyte	0	WT	WT_spermatocyte
BSP-SR-228	III	3326730	3326931	BSP-SR-228-3	201	spermatocyte	0	WT	WT_spermatocyte
BSP-SR-228	V	545671	545684	BSP-SR-228-5	13	spermatocyte	1	WT	WT_spermatocyte
BSP-SR-228	V	20637767	20637802	BSP-SR-228-5	35	spermatocyte	1	WT	WT_spermatocyte
BSP-SR-229	II	12395999	12396145	BSP-SR-229-2	146	spermatocyte	0	WT	WT_spermatocyte
BSP-SR-230	I	2412888	2413982	BSP-SR-230-1	1094	spermatocyte	0	WT	WT_spermatocyte
BSP-SR-230	II	6876369	6881017	BSP-SR-230-2	4648	spermatocyte	0	WT	WT_spermatocyte
BSP-SR-230	V	10888600	10888627	BSP-SR-230-5	27	spermatocyte	0	WT	WT_spermatocyte
BSP-SR-231	I	2812174	2812218	BSP-SR-231-1	44	spermatocyte	0	WT	WT_spermatocyte
BSP-SR-231	II	12818734	12819378	BSP-SR-231-2	644	spermatocyte	0	WT	WT_spermatocyte
BSP-SR-231	III	10307903	10308898	BSP-SR-231-3	995	spermatocyte	0	WT	WT_spermatocyte
BSP-SR-231	V	2958210	2958440	BSP-SR-231-5	230	spermatocyte	0	WT	WT_spermatocyte
BSP-SR-232	I	2977126	2977321	BSP-SR-232-1	195	spermatocyte	0	WT	WT_spermatocyte
BSP-SR-233	V	11068439	11069895	BSP-SR-233-5	1456	spermatocyte	0	WT	WT_spermatocyte
BSP-SR-234	V	4895839	4899409	BSP-SR-234-5	3570	spermatocyte	0	WT	WT_spermatocyte
BSP-SR-235	I	1387798	1390220	BSP-SR-235-1	2422	spermatocyte	0	WT	WT_spermatocyte
BSP-SR-235	III	12342110	12344191	BSP-SR-235-3	2081	spermatocyte	0	WT	WT_spermatocyte
BSP-SR-235	IV	1452923	1453167	BSP-SR-235-4	244	spermatocyte	1	WT	WT_spermatocyte
BSP-SR-235	IV	15431440	15432380	BSP-SR-235-4	940	spermatocyte	1	WT	WT_spermatocyte
BSP-SR-236	I	14399287	14399497	BSP-SR-236-1	210	spermatocyte	0	WT	WT_spermatocyte
BSP-SR-236	II	13417723	13418402	BSP-SR-236-2	679	spermatocyte	0	WT	WT_spermatocyte
BSP-SR-237	II	12209188	12209317	BSP-SR-237-2	129	spermatocyte	0	WT	WT_spermatocyte
BSP-SR-238	I	2853419	2854013	BSP-SR-238-1	594	spermatocyte	0	WT	WT_spermatocyte
BSP-SR-239	III	5399419	5399668	BSP-SR-239-3	249	spermatocyte	0	WT	WT_spermatocyte
BSP-SR-240	II	3079612	3080322	BSP-SR-240-2	710	spermatocyte	0	WT	WT_spermatocyte
BSP-SR-240	III	12361346	12362325	BSP-SR-240-3	979	spermatocyte	0	WT	WT_spermatocyte
BSP-SR-240	IV	15335914	15335953	BSP-SR-240-4	39	spermatocyte	0	WT	WT_spermatocyte
BSP-SR-240	V	2652729	2659256	BSP-SR-240-5	6527	spermatocyte	0	WT	WT_spermatocyte
BSP-SR-241	I	1439188	1439323	BSP-SR-241-1	135	spermatocyte	0	WT	WT_spermatocyte
BSP-SR-241	III	10791261	10792702	BSP-SR-241-3	1441	spermatocyte	0	WT	WT_spermatocyte
BSP-SR-241	V	19149189	19149249	BSP-SR-241-5	60	spermatocyte	0	WT	WT_spermatocyte
BSP-SR-242	II	14165042	14165240	BSP-SR-242-2	198	spermatocyte	0	WT	WT_spermatocyte
BSP-SR-242	IV	13518892	13518978	BSP-SR-242-4	86	spermatocyte	0	WT	WT_spermatocyte
BSP-SR-243	II	12211793	12212079	BSP-SR-243-2	286	spermatocyte	0	WT	WT_spermatocyte
BSP-SR-244	I	10725895	10726724	BSP-SR-244-1	829	spermatocyte	0	WT	WT_spermatocyte
BSP-SR-244	IV	4328108	4328771	BSP-SR-244-4	663	spermatocyte	0	WT	WT_spermatocyte
BSP-SR-245	V	4849260	4854158	BSP-SR-245-5	4898	spermatocyte	0	WT	WT_spermatocyte
BSP-SR-246	I	1326676	1337590	BSP-SR-246-1	10914	spermatocyte	0	WT	WT_spermatocyte
BSP-SR-246	II	3080599	3080940	BSP-SR-246-2	341	spermatocyte	0	WT	WT_spermatocyte
BSP-SR-246	III	2290749	2291384	BSP-SR-246-3	635	spermatocyte	0	WT	WT_spermatocyte
BSP-SR-246	IV	1225034	1235930	BSP-SR-246-4	10896	spermatocyte	0	WT	WT_spermatocyte
BSP-SR-247	II	4346869	4347927	BSP-SR-247-2	1058	spermatocyte	0	WT	WT_spermatocyte
BSP-SR-247	IV	1082692	1082917	BSP-SR-247-4	225	spermatocyte	0	WT	WT_spermatocyte
BSP-SR-247	V	4955400	4966411	BSP-SR-247-5	11011	spermatocyte	0	WT	WT_spermatocyte
BSP-SR-249	I	541380	541476	BSP-SR-249-1	96	spermatocyte	0	WT	WT_spermatocyte
BSP-SR-249	II	6056885	6057413	BSP-SR-249-2	528	spermatocyte	0	WT	WT_spermatocyte
BSP-SR-249	III	3651189	3651491	BSP-SR-249-3	302	spermatocyte	0	WT	WT_spermatocyte
BSP-SR-249	IV	4366406	4368395	BSP-SR-249-4	1989	spermatocyte	0	WT	WT_spermatocyte
BSP-SR-250	III	11854103	11854535	BSP-SR-250-3	432	spermatocyte	0	WT	WT_spermatocyte
BSP-SR-250	V	2151205	2151963	BSP-SR-250-5	758	spermatocyte	1	WT	WT_spermatocyte
BSP-SR-250	V	17967997	17968370	BSP-SR-250-5	373	spermatocyte	1	WT	WT_spermatocyte
BSP-SR-251	I	1965917	1966098	BSP-SR-251-1	181	spermatocyte	0	WT	WT_spermatocyte
BSP-SR-251	II	12060991	12061304	BSP-SR-251-2	313	spermatocyte	0	WT	WT_spermatocyte
BSP-SR-251	III	9942509	9943189	BSP-SR-251-3	680	spermatocyte	0	WT	WT_spermatocyte
BSP-SR-251	V	5107380	5107625	BSP-SR-251-5	245	spermatocyte	0	WT	WT_spermatocyte
BSP-SR-252	I	1218141	1218168	BSP-SR-252-1	27	spermatocyte	0	WT	WT_spermatocyte
BSP-SR-252	II	12212631	12213464	BSP-SR-252-2	833	spermatocyte	0	WT	WT_spermatocyte
BSP-SR-253	II	4584658	4585069	BSP-SR-253-2	411	spermatocyte	0	WT	WT_spermatocyte
BSP-SR-254	I	13014466	13014744	BSP-SR-254-1	278	spermatocyte	0	WT	WT_spermatocyte
BSP-SR-254	II	13227397	13227767	BSP-SR-254-2	370	spermatocyte	0	WT	WT_spermatocyte
BSP-SR-254	IV	3032895	3032993	BSP-SR-254-4	98	spermatocyte	0	WT	WT_spermatocyte
BSP-SR-256	II	12166283	12168585	BSP-SR-256-2	2302	spermatocyte	0	WT	WT_spermatocyte
BSP-SR-258	I	13529829	13530362	BSP-SR-258-1	533	spermatocyte	0	WT	WT_spermatocyte
BSP-SR-258	IV	7466595	7466631	BSP-SR-258-4	36	spermatocyte	1	WT	WT_spermatocyte
BSP-SR-258	IV	14626330	14627055	BSP-SR-258-4	725	spermatocyte	1	WT	WT_spermatocyte
BSP-SR-259	III	11887965	11888090	BSP-SR-259-3	125	spermatocyte	0	WT	WT_spermatocyte
BSP-SR-259	IV	1523932	1524104	BSP-SR-259-4	172	spermatocyte	0	WT	WT_spermatocyte
BSP-SR-259	V	18019718	18019863	BSP-SR-259-5	145	spermatocyte	0	WT	WT_spermatocyte
BSP-SR-260	II	12615826	12616557	BSP-SR-260-2	731	spermatocyte	0	WT	WT_spermatocyte
BSP-SR-260	V	3929357	3929909	BSP-SR-260-5	552	spermatocyte	0	WT	WT_spermatocyte
BSP-SR-261	II	15289568	15289729	BSP-SR-261-2	161	spermatocyte	0	WT	WT_spermatocyte
BSP-SR-261	III	10017170	10018134	BSP-SR-261-3	964	spermatocyte	0	WT	WT_spermatocyte
BSP-SR-261	IV	3032419	3032895	BSP-SR-261-4	476	spermatocyte	0	WT	WT_spermatocyte
BSP-SR-262	IV	1079637	1079728	BSP-SR-262-4	91	spermatocyte	0	WT	WT_spermatocyte
BSP-SR-263	I	2103414	2104069	BSP-SR-263-1	655	spermatocyte	0	WT	WT_spermatocyte
BSP-SR-263	II	12190101	12191620	BSP-SR-263-2	1519	spermatocyte	0	WT	WT_spermatocyte
BSP-SR-263	III	3477664	3477796	BSP-SR-263-3	132	spermatocyte	0	WT	WT_spermatocyte
BSP-SR-263	V	2664128	2665845	BSP-SR-263-5	1717	spermatocyte	0	WT	WT_spermatocyte
BSP-SR-264	II	5144850	5146911	BSP-SR-264-2	2061	spermatocyte	0	WT	WT_spermatocyte
BSP-SR-264	III	2186423	2186789	BSP-SR-264-3	366	spermatocyte	1	WT	WT_spermatocyte
BSP-SR-264	III	10993950	10995062	BSP-SR-264-3	1112	spermatocyte	1	WT	WT_spermatocyte
BSP-SR-264	V	8743572	8745024	BSP-SR-264-5	1452	spermatocyte	0	WT	WT_spermatocyte
BSP-SR-265	I	12654740	12654755	BSP-SR-265-1	15	spermatocyte	0	WT	WT_spermatocyte
BSP-SR-265	II	11967950	11968573	BSP-SR-265-2	623	spermatocyte	0	WT	WT_spermatocyte
BSP-SR-265	III	12092282	12092287	BSP-SR-265-3	5	spermatocyte	0	WT	WT_spermatocyte
BSP-SR-266	I	12377661	12377883	BSP-SR-266-1	222	spermatocyte	0	WT	WT_spermatocyte
BSP-SR-267	IV	15594986	15595558	BSP-SR-267-4	572	spermatocyte	0	WT	WT_spermatocyte
BSP-SR-268	I	14072541	14077153	BSP-SR-268-1	4612	spermatocyte	0	WT	WT_spermatocyte
BSP-SR-268	II	1845085	1845325	BSP-SR-268-2	240	spermatocyte	0	WT	WT_spermatocyte
BSP-SR-268	III	11415903	11416185	BSP-SR-268-3	282	spermatocyte	0	WT	WT_spermatocyte
BSP-SR-268	V	12485957	12491405	BSP-SR-268-5	5448	spermatocyte	0	WT	WT_spermatocyte
BSP-SR-269	II	13965136	13965255	BSP-SR-269-2	119	spermatocyte	0	WT	WT_spermatocyte
BSP-SR-270	III	12610145	12610201	BSP-SR-270-3	56	spermatocyte	0	WT	WT_spermatocyte
BSP-SR-271	II	10841009	10841227	BSP-SR-271-2	218	spermatocyte	0	WT	WT_spermatocyte
BSP-SR-271	III	1325345	1325707	BSP-SR-271-3	362	spermatocyte	0	WT	WT_spermatocyte
BSP-SR-272	IV	2779797	2782053	BSP-SR-272-4	2256	spermatocyte	0	WT	WT_spermatocyte
BSP-SR-273	I	5877004	5883064	BSP-SR-273-1	6060	spermatocyte	0	WT	WT_spermatocyte
BSP-SR-273	II	3555470	3555897	BSP-SR-273-2	427	spermatocyte	0	WT	WT_spermatocyte
BSP-SR-273	III	3747317	3748654	BSP-SR-273-3	1337	spermatocyte	0	WT	WT_spermatocyte
BSP-SR-273	IV	1749816	1751642	BSP-SR-273-4	1826	spermatocyte	0	WT	WT_spermatocyte
BSP-SR-273	V	18611676	18613263	BSP-SR-273-5	1587	spermatocyte	0	WT	WT_spermatocyte
BSP-SR-274	IV	5073312	5073791	BSP-SR-274-4	479	spermatocyte	0	WT	WT_spermatocyte
BSP-SR-275	III	11536442	11537726	BSP-SR-275-3	1284	spermatocyte	0	WT	WT_spermatocyte
BSP-SR-276	II	2595438	2596334	BSP-SR-276-2	896	spermatocyte	0	WT	WT_spermatocyte
BSP-SR-277	I	14306359	14307921	BSP-SR-277-1	1562	spermatocyte	0	WT	WT_spermatocyte
BSP-SR-277	III	2174029	2174576	BSP-SR-277-3	547	spermatocyte	0	WT	WT_spermatocyte
BSP-SR-277	V	1063370	1063554	BSP-SR-277-5	184	spermatocyte	0	WT	WT_spermatocyte
BSP-SR-278	II	15269209	15269278	BSP-SR-278-2	69	spermatocyte	0	WT	WT_spermatocyte
BSP-SR-278	IV	13168536	13169545	BSP-SR-278-4	1009	spermatocyte	0	WT	WT_spermatocyte
BSP-SR-279	III	11883083	11884838	BSP-SR-279-3	1755	spermatocyte	0	WT	WT_spermatocyte
BSP-SR-280	II	12888003	12888651	BSP-SR-280-2	648	spermatocyte	0	WT	WT_spermatocyte
BSP-SR-281	II	2910971	2911140	BSP-SR-281-2	169	spermatocyte	0	WT	WT_spermatocyte
BSP-SR-281	III	1212751	1212915	BSP-SR-281-3	164	spermatocyte	0	WT	WT_spermatocyte
BSP-SR-281	V	18216680	18226671	BSP-SR-281-5	9991	spermatocyte	0	WT	WT_spermatocyte
BSP-SR-282	I	14390047	14390365	BSP-SR-282-1	318	spermatocyte	0	WT	WT_spermatocyte
BSP-SR-282	IV	2278193	2279110	BSP-SR-282-4	917	spermatocyte	0	WT	WT_spermatocyte
BSP-SR-282	V	13089573	13091622	BSP-SR-282-5	2049	spermatocyte	0	WT	WT_spermatocyte
BSP-SR-283	III	10777230	10777384	BSP-SR-283-3	154	spermatocyte	0	WT	WT_spermatocyte
BSP-SR-284	IV	1292006	1292034	BSP-SR-284-4	28	spermatocyte	0	WT	WT_spermatocyte
BSP-SR-285	II	14409758	14410393	BSP-SR-285-2	635	spermatocyte	0	WT	WT_spermatocyte
BSP-SR-285	III	12785807	12790669	BSP-SR-285-3	4862	spermatocyte	0	WT	WT_spermatocyte
BSP-SR-287	III	11850813	11851364	BSP-SR-287-3	551	spermatocyte	0	WT	WT_spermatocyte
BSP-SR-287	IV	1944721	1945285	BSP-SR-287-4	564	spermatocyte	1	WT	WT_spermatocyte
BSP-SR-287	IV	14844108	14844182	BSP-SR-287-4	74	spermatocyte	1	WT	WT_spermatocyte
BSP-SR-287	V	2952052	2953363	BSP-SR-287-5	1311	spermatocyte	1	WT	WT_spermatocyte
BSP-SR-287	V	18019590	18019718	BSP-SR-287-5	128	spermatocyte	1	WT	WT_spermatocyte
BSP-SR-288	III	11427584	11427602	BSP-SR-288-3	18	spermatocyte	0	WT	WT_spermatocyte
BSP-SR-288	V	4523958	4524803	BSP-SR-288-5	845	spermatocyte	0	WT	WT_spermatocyte
BSP-SR-290	III	9946268	9946684	BSP-SR-290-3	416	spermatocyte	0	WT	WT_spermatocyte
BSP-SR-290	IV	3503847	3503915	BSP-SR-290-4	68	spermatocyte	0	WT	WT_spermatocyte
BSP-SR-291	II	12909968	12916483	BSP-SR-291-2	6515	spermatocyte	0	WT	WT_spermatocyte
BSP-SR-291	III	2635206	2635300	BSP-SR-291-3	94	spermatocyte	0	WT	WT_spermatocyte
BSP-SR-291	IV	1313773	1313888	BSP-SR-291-4	115	spermatocyte	0	WT	WT_spermatocyte
BSP-SR-292	II	10412741	10414649	BSP-SR-292-2	1908	spermatocyte	0	WT	WT_spermatocyte
BSP-SR-293	I	1521876	1521956	BSP-SR-293-1	80	spermatocyte	0	WT	WT_spermatocyte
BSP-SR-293	III	2775826	2776788	BSP-SR-293-3	962	spermatocyte	0	WT	WT_spermatocyte
BSP-SR-294	III	10545948	10546378	BSP-SR-294-3	430	spermatocyte	0	WT	WT_spermatocyte
BSP-SR-294	IV	992996	993271	BSP-SR-294-4	275	spermatocyte	0	WT	WT_spermatocyte
BSP-SR-295	IV	1314348	1314461	BSP-SR-295-4	113	spermatocyte	0	WT	WT_spermatocyte
BSP-SR-295	V	8980068	8980289	BSP-SR-295-5	221	spermatocyte	1	WT	WT_spermatocyte
BSP-SR-295	V	17868682	17869150	BSP-SR-295-5	468	spermatocyte	1	WT	WT_spermatocyte
BSP-SR-296	I	10593068	10593828	BSP-SR-296-1	760	spermatocyte	0	WT	WT_spermatocyte
BSP-SR-296	IV	1113082	1119613	BSP-SR-296-4	6531	spermatocyte	0	WT	WT_spermatocyte
BSP-SR-297	I	11753316	11754033	BSP-SR-297-1	717	spermatocyte	0	WT	WT_spermatocyte
BSP-SR-297	II	9622778	9626524	BSP-SR-297-2	3746	spermatocyte	0	WT	WT_spermatocyte
BSP-SR-298	I	3630190	3630556	BSP-SR-298-1	366	spermatocyte	0	WT	WT_spermatocyte
BSP-SR-298	III	3938327	3938973	BSP-SR-298-3	646	spermatocyte	0	WT	WT_spermatocyte
BSP-SR-298	IV	1748586	1748879	BSP-SR-298-4	293	spermatocyte	0	WT	WT_spermatocyte
BSP-SR-298	V	17890176	17890395	BSP-SR-298-5	219	spermatocyte	0	WT	WT_spermatocyte
BSP-SR-299	IV	9457759	9458836	BSP-SR-299-4	1077	spermatocyte	0	WT	WT_spermatocyte
BSP-SR-299	V	19208183	19208184	BSP-SR-299-5	1	spermatocyte	0	WT	WT_spermatocyte
BSP-SR-301	III	11721473	11721935	BSP-SR-301-3	462	spermatocyte	0	WT	WT_spermatocyte
BSP-SR-301	V	13652168	13660865	BSP-SR-301-5	8697	spermatocyte	0	WT	WT_spermatocyte
BSP-SR-302	I	11415118	11415422	BSP-SR-302-1	304	spermatocyte	0	WT	WT_spermatocyte
BSP-SR-302	II	2750498	2751348	BSP-SR-302-2	850	spermatocyte	0	WT	WT_spermatocyte
BSP-SR-303	II	13605858	13606272	BSP-SR-303-2	414	spermatocyte	0	WT	WT_spermatocyte
BSP-SR-303	III	12190153	12191343	BSP-SR-303-3	1190	spermatocyte	0	WT	WT_spermatocyte
BSP-SR-304	I	2376491	2377164	BSP-SR-304-1	673	spermatocyte	0	WT	WT_spermatocyte
BSP-SR-304	IV	10206102	10222381	BSP-SR-304-4	16279	spermatocyte	0	WT	WT_spermatocyte
BSP-SR-305	II	13787605	13787661	BSP-SR-305-2	56	spermatocyte	0	WT	WT_spermatocyte
BSP-SR-305	III	1078037	1079467	BSP-SR-305-3	1430	spermatocyte	0	WT	WT_spermatocyte
BSP-SR-305	IV	1754749	1755843	BSP-SR-305-4	1094	spermatocyte	0	WT	WT_spermatocyte
BSP-SR-306	II	12140626	12140844	BSP-SR-306-2	218	spermatocyte	0	WT	WT_spermatocyte
BSP-SR-306	V	15170754	15172398	BSP-SR-306-5	1644	spermatocyte	0	WT	WT_spermatocyte
BSP-SR-307	II	3938243	3939361	BSP-SR-307-2	1118	spermatocyte	0	WT	WT_spermatocyte
BSP-SR-307	V	16823689	16823945	BSP-SR-307-5	256	spermatocyte	0	WT	WT_spermatocyte
BSP-SR-308	I	2140552	2141804	BSP-SR-308-1	1252	spermatocyte	0	WT	WT_spermatocyte
BSP-SR-308	III	10676334	10677088	BSP-SR-308-3	754	spermatocyte	0	WT	WT_spermatocyte
BSP-SR-309	I	14706824	14706880	BSP-SR-309-1	56	spermatocyte	0	WT	WT_spermatocyte
BSP-SR-310	I	3348754	3349788	BSP-SR-310-1	1034	spermatocyte	0	WT	WT_spermatocyte
BSP-SR-310	II	14026622	14029279	BSP-SR-310-2	2657	spermatocyte	0	WT	WT_spermatocyte
BSP-SR-310	III	10527148	10528529	BSP-SR-310-3	1381	spermatocyte	0	WT	WT_spermatocyte
BSP-OR-027	V	2349692	2430933	BSP-OR-027-5	81241	oocyte	0	WT	WT_oocyte
BSP-OR-125	IV	1194490	1199122	BSP-OR-125-4	4632	oocyte	0	WT	WT_oocyte
BSP-OR-150	V	2123540	2123747	BSP-OR-150-5	207	oocyte	0	WT	WT_oocyte
BSP-SR-046	I	1523914	1524130	BSP-SR-046-1	216	spermatocyte	0	WT	WT_spermatocyte
BSP-SR-046	II	2539117	2539255	BSP-SR-046-2	138	spermatocyte	0	WT	WT_spermatocyte
BSP-SR-046	V	1764320	1764856	BSP-SR-046-5	536	spermatocyte	0	WT	WT_spermatocyte
BSP-SR-090	V	17293287	17293296	BSP-SR-090-5	9	spermatocyte	0	WT	WT_spermatocyte
BSP-SR-103	V	17071083	17071322	BSP-SR-103-5	239	spermatocyte	0	WT	WT_spermatocyte
BSP-SR-163	I	2332490	2332577	BSP-SR-163-1	87	spermatocyte	0	WT	WT_spermatocyte
BSP-SR-163	V	2704814	2704827	BSP-SR-163-5	13	spermatocyte	0	WT	WT_spermatocyte
BSP-SR-179	V	16809616	16810358	BSP-SR-179-5	742	spermatocyte	0	WT	WT_spermatocyte
BSP-SR-248	I	2119794	2121409	BSP-SR-248-1	1615	spermatocyte	0	WT	WT_spermatocyte
BSP-SR-248	II	4323180	4323574	BSP-SR-248-2	394	spermatocyte	1	WT	WT_spermatocyte
BSP-SR-248	II	11976413	11976455	BSP-SR-248-2	42	spermatocyte	1	WT	WT_spermatocyte
BSP-SR-248	III	1482663	1482736	BSP-SR-248-3	73	spermatocyte	0	WT	WT_spermatocyte
BSP-SR-248	V	4799016	4800665	BSP-SR-248-5	1649	spermatocyte	0	WT	WT_spermatocyte
BSP-SR-300	III	1449444	1450255	BSP-SR-300-3	811	spermatocyte	0	WT	WT_spermatocyte
BSP-SR-300	V	18137220	18137490	BSP-SR-300-5	270	spermatocyte	0	WT	WT_spermatocyte
