# Supplementary material for: High-resolution global recombination mapping in C. elegans reveals sexual dimorphisms shaped by meiotic chromosomal features and structures
Source: PLoS Genet. 2026 Jul 14;22(7):e1012237. doi: 10.1371/journal.pgen.1012237 (PMC13387615; doi:10.1371/journal.pgen.1012237)
Supplement: S2 File — (CSV) [file pgen.1012237.s002.csv]

sample	chromosome	start	stop	chrom_id	length	germ_cell	is_double_CO	genotype	group
OR_001	I	11325558	11326979	OR_001-1	1421	oocyte	0	syp-2/+	syp-2/+_oocyte
OR_001	X	12054628	12062170	OR_001-6	7542	oocyte	0	syp-2/+	syp-2/+_oocyte
OR_002	IV	7951710	7953585	OR_002-4	1875	oocyte	0	syp-2/+	syp-2/+_oocyte
OR_003	II	7587981	7588337	OR_003-2	356	oocyte	0	syp-2/+	syp-2/+_oocyte
OR_003	X	14426908	14427174	OR_003-6	266	oocyte	0	syp-2/+	syp-2/+_oocyte
OR_004	I	12046579	12046699	OR_004-1	120	oocyte	0	syp-2/+	syp-2/+_oocyte
OR_004	II	14193043	14201570	OR_004-2	8527	oocyte	0	syp-2/+	syp-2/+_oocyte
OR_004	IV	4083275	4086519	OR_004-4	3244	oocyte	0	syp-2/+	syp-2/+_oocyte
OR_004	X	1910897	1910933	OR_004-6	36	oocyte	0	syp-2/+	syp-2/+_oocyte
OR_005	II	5272001	5273325	OR_005-2	1324	oocyte	0	syp-2/+	syp-2/+_oocyte
OR_005	V	3229319	3229763	OR_005-5	444	oocyte	0	syp-2/+	syp-2/+_oocyte
OR_006	III	11317856	11319413	OR_006-3	1557	oocyte	0	syp-2/+	syp-2/+_oocyte
OR_006	V	12592996	12593056	OR_006-5	60	oocyte	0	syp-2/+	syp-2/+_oocyte
OR_007	III	1836833	1838102	OR_007-3	1269	oocyte	0	syp-2/+	syp-2/+_oocyte
OR_008	II	10549771	10550743	OR_008-2	972	oocyte	0	syp-2/+	syp-2/+_oocyte
OR_008	III	2596401	2596861	OR_008-3	460	oocyte	0	syp-2/+	syp-2/+_oocyte
OR_008	IV	13580051	13582746	OR_008-4	2695	oocyte	0	syp-2/+	syp-2/+_oocyte
OR_008	V	14573695	14573787	OR_008-5	92	oocyte	0	syp-2/+	syp-2/+_oocyte
OR_008	X	6162103	6162186	OR_008-6	83	oocyte	0	syp-2/+	syp-2/+_oocyte
OR_009	III	1472859	1473345	OR_009-3	486	oocyte	0	syp-2/+	syp-2/+_oocyte
OR_009	V	18619673	18619836	OR_009-5	163	oocyte	0	syp-2/+	syp-2/+_oocyte
OR_009	X	3467931	3469356	OR_009-6	1425	oocyte	0	syp-2/+	syp-2/+_oocyte
OR_010	I	14599208	14599372	OR_010-1	164	oocyte	0	syp-2/+	syp-2/+_oocyte
OR_010	IV	2075783	2077829	OR_010-4	2046	oocyte	0	syp-2/+	syp-2/+_oocyte
OR_010	X	13856974	13863233	OR_010-6	6259	oocyte	0	syp-2/+	syp-2/+_oocyte
OR_011	I	3300799	3300820	OR_011-1	21	oocyte	0	syp-2/+	syp-2/+_oocyte
OR_011	II	12450675	12451550	OR_011-2	875	oocyte	0	syp-2/+	syp-2/+_oocyte
OR_011	X	296145	296806	OR_011-6	661	oocyte	0	syp-2/+	syp-2/+_oocyte
OR_012	III	2041657	2043439	OR_012-3	1782	oocyte	0	syp-2/+	syp-2/+_oocyte
OR_012	IV	3863100	3864774	OR_012-4	1674	oocyte	0	syp-2/+	syp-2/+_oocyte
OR_012	V	6218284	6221580	OR_012-5	3296	oocyte	0	syp-2/+	syp-2/+_oocyte
OR_013	I	3512296	3514411	OR_013-1	2115	oocyte	0	syp-2/+	syp-2/+_oocyte
OR_013	III	10776530	10776819	OR_013-3	289	oocyte	0	syp-2/+	syp-2/+_oocyte
OR_013	X	7240839	7242518	OR_013-6	1679	oocyte	0	syp-2/+	syp-2/+_oocyte
OR_014	I	5170256	5182451	OR_014-1	12195	oocyte	0	syp-2/+	syp-2/+_oocyte
OR_014	III	11947922	11948325	OR_014-3	403	oocyte	0	syp-2/+	syp-2/+_oocyte
OR_014	IV	13339521	13340713	OR_014-4	1192	oocyte	0	syp-2/+	syp-2/+_oocyte
OR_016	I	5837251	5837488	OR_016-1	237	oocyte	0	syp-2/+	syp-2/+_oocyte
OR_016	II	2390802	2393128	OR_016-2	2326	oocyte	1	syp-2/+	syp-2/+_oocyte
OR_016	II	11319874	11320128	OR_016-2	254	oocyte	1	syp-2/+	syp-2/+_oocyte
OR_016	V	17717932	17719403	OR_016-5	1471	oocyte	0	syp-2/+	syp-2/+_oocyte
OR_016	X	2762011	2762258	OR_016-6	247	oocyte	0	syp-2/+	syp-2/+_oocyte
OR_017	I	11590838	11592144	OR_017-1	1306	oocyte	0	syp-2/+	syp-2/+_oocyte
OR_017	III	679142	682874	OR_017-3	3732	oocyte	0	syp-2/+	syp-2/+_oocyte
OR_017	IV	4088401	4089366	OR_017-4	965	oocyte	0	syp-2/+	syp-2/+_oocyte
OR_018	I	3532644	3534209	OR_018-1	1565	oocyte	0	syp-2/+	syp-2/+_oocyte
OR_018	II	13597216	13599870	OR_018-2	2654	oocyte	0	syp-2/+	syp-2/+_oocyte
OR_018	IV	2847910	2847911	OR_018-4	1	oocyte	0	syp-2/+	syp-2/+_oocyte
OR_018	X	14064465	14064752	OR_018-6	287	oocyte	0	syp-2/+	syp-2/+_oocyte
OR_019	I	14287463	14289199	OR_019-1	1736	oocyte	0	syp-2/+	syp-2/+_oocyte
OR_019	III	2135846	2135885	OR_019-3	39	oocyte	0	syp-2/+	syp-2/+_oocyte
OR_019	IV	2073775	2073776	OR_019-4	1	oocyte	0	syp-2/+	syp-2/+_oocyte
OR_020	I	12750810	12751412	OR_020-1	602	oocyte	0	syp-2/+	syp-2/+_oocyte
OR_020	III	11236223	11237420	OR_020-3	1197	oocyte	0	syp-2/+	syp-2/+_oocyte
OR_020	X	8239381	8253338	OR_020-6	13957	oocyte	0	syp-2/+	syp-2/+_oocyte
OR_021	III	3502477	3503080	OR_021-3	603	oocyte	0	syp-2/+	syp-2/+_oocyte
OR_021	X	4354062	4354129	OR_021-6	67	oocyte	1	syp-2/+	syp-2/+_oocyte
OR_021	X	15943664	15944034	OR_021-6	370	oocyte	1	syp-2/+	syp-2/+_oocyte
OR_022	I	8297191	8303942	OR_022-1	6751	oocyte	0	syp-2/+	syp-2/+_oocyte
OR_022	IV	1119613	1119873	OR_022-4	260	oocyte	0	syp-2/+	syp-2/+_oocyte
OR_022	V	3983315	3990854	OR_022-5	7539	oocyte	0	syp-2/+	syp-2/+_oocyte
OR_022	X	5340265	5346958	OR_022-6	6693	oocyte	0	syp-2/+	syp-2/+_oocyte
OR_023	III	11879496	11879543	OR_023-3	47	oocyte	0	syp-2/+	syp-2/+_oocyte
OR_023	X	10230340	10230543	OR_023-6	203	oocyte	0	syp-2/+	syp-2/+_oocyte
OR_024	IV	3503915	3505040	OR_024-4	1125	oocyte	0	syp-2/+	syp-2/+_oocyte
OR_025	II	10766384	10767111	OR_025-2	727	oocyte	0	syp-2/+	syp-2/+_oocyte
OR_025	X	9407939	9413802	OR_025-6	5863	oocyte	0	syp-2/+	syp-2/+_oocyte
OR_026	I	11298432	11300687	OR_026-1	2255	oocyte	0	syp-2/+	syp-2/+_oocyte
OR_026	III	11917915	11919143	OR_026-3	1228	oocyte	0	syp-2/+	syp-2/+_oocyte
OR_026	IV	15202758	15203127	OR_026-4	369	oocyte	0	syp-2/+	syp-2/+_oocyte
OR_026	X	2787550	2787553	OR_026-6	3	oocyte	0	syp-2/+	syp-2/+_oocyte
OR_027	V	15995074	15995401	OR_027-5	327	oocyte	0	syp-2/+	syp-2/+_oocyte
OR_028	I	14476808	14484169	OR_028-1	7361	oocyte	0	syp-2/+	syp-2/+_oocyte
OR_028	II	12548913	12549065	OR_028-2	152	oocyte	0	syp-2/+	syp-2/+_oocyte
OR_028	III	9128	9208	OR_028-3	80	oocyte	0	syp-2/+	syp-2/+_oocyte
OR_028	V	17947897	17947991	OR_028-5	94	oocyte	0	syp-2/+	syp-2/+_oocyte
OR_029	I	11773458	11774429	OR_029-1	971	oocyte	0	syp-2/+	syp-2/+_oocyte
OR_029	II	3490836	3491447	OR_029-2	611	oocyte	0	syp-2/+	syp-2/+_oocyte
OR_029	III	3604070	3604306	OR_029-3	236	oocyte	0	syp-2/+	syp-2/+_oocyte
OR_029	X	10696845	10697685	OR_029-6	840	oocyte	0	syp-2/+	syp-2/+_oocyte
OR_030	I	6010324	6014394	OR_030-1	4070	oocyte	0	syp-2/+	syp-2/+_oocyte
OR_030	II	13941532	13942144	OR_030-2	612	oocyte	0	syp-2/+	syp-2/+_oocyte
OR_031	I	14576239	14577214	OR_031-1	975	oocyte	0	syp-2/+	syp-2/+_oocyte
OR_031	III	2238103	2238363	OR_031-3	260	oocyte	0	syp-2/+	syp-2/+_oocyte
OR_031	X	292747	292758	OR_031-6	11	oocyte	1	syp-2/+	syp-2/+_oocyte
OR_031	X	15790390	15791351	OR_031-6	961	oocyte	1	syp-2/+	syp-2/+_oocyte
OR_032	I	3539404	3540418	OR_032-1	1014	oocyte	0	syp-2/+	syp-2/+_oocyte
OR_032	X	14316517	14317769	OR_032-6	1252	oocyte	0	syp-2/+	syp-2/+_oocyte
OR_033	I	3327100	3328311	OR_033-1	1211	oocyte	0	syp-2/+	syp-2/+_oocyte
OR_033	III	2556645	2558644	OR_033-3	1999	oocyte	0	syp-2/+	syp-2/+_oocyte
OR_033	IV	1597433	1597817	OR_033-4	384	oocyte	0	syp-2/+	syp-2/+_oocyte
OR_033	X	10472137	10477435	OR_033-6	5298	oocyte	0	syp-2/+	syp-2/+_oocyte
OR_034	IV	13514748	13515779	OR_034-4	1031	oocyte	0	syp-2/+	syp-2/+_oocyte
OR_035	I	12280767	12281493	OR_035-1	726	oocyte	0	syp-2/+	syp-2/+_oocyte
OR_035	II	3121322	3121680	OR_035-2	358	oocyte	0	syp-2/+	syp-2/+_oocyte
OR_035	IV	1119873	1124391	OR_035-4	4518	oocyte	0	syp-2/+	syp-2/+_oocyte
OR_035	V	3658498	3665200	OR_035-5	6702	oocyte	0	syp-2/+	syp-2/+_oocyte
OR_035	X	12757527	12763305	OR_035-6	5778	oocyte	0	syp-2/+	syp-2/+_oocyte
OR_036	III	10624389	10624820	OR_036-3	431	oocyte	0	syp-2/+	syp-2/+_oocyte
OR_037	IV	1532120	1532426	OR_037-4	306	oocyte	0	syp-2/+	syp-2/+_oocyte
OR_039	II	14230586	14232236	OR_039-2	1650	oocyte	0	syp-2/+	syp-2/+_oocyte
OR_039	IV	16830314	16830993	OR_039-4	679	oocyte	0	syp-2/+	syp-2/+_oocyte
OR_039	X	2981710	2981843	OR_039-6	133	oocyte	0	syp-2/+	syp-2/+_oocyte
OR_040	X	1937062	1937125	OR_040-6	63	oocyte	0	syp-2/+	syp-2/+_oocyte
OR_041	IV	1014226	1014516	OR_041-4	290	oocyte	0	syp-2/+	syp-2/+_oocyte
OR_042	III	12094085	12094243	OR_042-3	158	oocyte	0	syp-2/+	syp-2/+_oocyte
OR_042	IV	13631880	13632471	OR_042-4	591	oocyte	0	syp-2/+	syp-2/+_oocyte
OR_043	I	2563012	2563594	OR_043-1	582	oocyte	0	syp-2/+	syp-2/+_oocyte
OR_043	II	12031733	12032981	OR_043-2	1248	oocyte	0	syp-2/+	syp-2/+_oocyte
OR_043	V	587074	587078	OR_043-5	4	oocyte	0	syp-2/+	syp-2/+_oocyte
OR_044	I	10685282	10688965	OR_044-1	3683	oocyte	0	syp-2/+	syp-2/+_oocyte
OR_044	III	1467060	1468362	OR_044-3	1302	oocyte	0	syp-2/+	syp-2/+_oocyte
OR_044	V	10267226	10269219	OR_044-5	1993	oocyte	0	syp-2/+	syp-2/+_oocyte
OR_045	I	51358	52320	OR_045-1	962	oocyte	0	syp-2/+	syp-2/+_oocyte
OR_045	V	13378701	13379837	OR_045-5	1136	oocyte	0	syp-2/+	syp-2/+_oocyte
OR_046	I	1468233	1468369	OR_046-1	136	oocyte	0	syp-2/+	syp-2/+_oocyte
OR_047	I	3089882	3091865	OR_047-1	1983	oocyte	0	syp-2/+	syp-2/+_oocyte
OR_047	II	11997017	11997099	OR_047-2	82	oocyte	0	syp-2/+	syp-2/+_oocyte
OR_047	III	11588688	11588795	OR_047-3	107	oocyte	0	syp-2/+	syp-2/+_oocyte
OR_047	X	308396	308864	OR_047-6	468	oocyte	0	syp-2/+	syp-2/+_oocyte
OR_048	I	1056847	1057359	OR_048-1	512	oocyte	0	syp-2/+	syp-2/+_oocyte
OR_048	II	11332614	11332723	OR_048-2	109	oocyte	0	syp-2/+	syp-2/+_oocyte
OR_048	IV	1989082	1989125	OR_048-4	43	oocyte	0	syp-2/+	syp-2/+_oocyte
OR_049	II	3052304	3053326	OR_049-2	1022	oocyte	0	syp-2/+	syp-2/+_oocyte
OR_049	V	16713680	16714482	OR_049-5	802	oocyte	0	syp-2/+	syp-2/+_oocyte
OR_050	I	12942710	12943542	OR_050-1	832	oocyte	0	syp-2/+	syp-2/+_oocyte
OR_050	IV	1581485	1584284	OR_050-4	2799	oocyte	0	syp-2/+	syp-2/+_oocyte
OR_051	II	12105916	12106177	OR_051-2	261	oocyte	0	syp-2/+	syp-2/+_oocyte
OR_051	IV	15075130	15083203	OR_051-4	8073	oocyte	0	syp-2/+	syp-2/+_oocyte
OR_052	II	3648153	3650499	OR_052-2	2346	oocyte	0	syp-2/+	syp-2/+_oocyte
OR_052	III	3437977	3438260	OR_052-3	283	oocyte	0	syp-2/+	syp-2/+_oocyte
OR_052	V	5184837	5185032	OR_052-5	195	oocyte	0	syp-2/+	syp-2/+_oocyte
OR_052	X	15525972	15526167	OR_052-6	195	oocyte	0	syp-2/+	syp-2/+_oocyte
OR_054	III	8371573	8371900	OR_054-3	327	oocyte	0	syp-2/+	syp-2/+_oocyte
OR_054	V	4326851	4329093	OR_054-5	2242	oocyte	0	syp-2/+	syp-2/+_oocyte
OR_055	IV	16607036	16607636	OR_055-4	600	oocyte	0	syp-2/+	syp-2/+_oocyte
OR_056	IV	956269	958423	OR_056-4	2154	oocyte	0	syp-2/+	syp-2/+_oocyte
OR_056	V	16265723	16265958	OR_056-5	235	oocyte	0	syp-2/+	syp-2/+_oocyte
OR_056	X	10919204	10919557	OR_056-6	353	oocyte	0	syp-2/+	syp-2/+_oocyte
OR_057	III	12191343	12196100	OR_057-3	4757	oocyte	0	syp-2/+	syp-2/+_oocyte
OR_057	IV	1211718	1215816	OR_057-4	4098	oocyte	0	syp-2/+	syp-2/+_oocyte
OR_057	V	19907020	19907203	OR_057-5	183	oocyte	0	syp-2/+	syp-2/+_oocyte
OR_058	I	14232701	14232903	OR_058-1	202	oocyte	0	syp-2/+	syp-2/+_oocyte
OR_058	III	11766363	11766641	OR_058-3	278	oocyte	0	syp-2/+	syp-2/+_oocyte
OR_058	V	2073387	2073853	OR_058-5	466	oocyte	0	syp-2/+	syp-2/+_oocyte
OR_058	X	7693752	7705001	OR_058-6	11249	oocyte	0	syp-2/+	syp-2/+_oocyte
OR_059	V	4714636	4714824	OR_059-5	188	oocyte	0	syp-2/+	syp-2/+_oocyte
OR_060	I	2642840	2643015	OR_060-1	175	oocyte	0	syp-2/+	syp-2/+_oocyte
OR_060	IV	2398703	2398813	OR_060-4	110	oocyte	0	syp-2/+	syp-2/+_oocyte
OR_060	X	4019682	4020175	OR_060-6	493	oocyte	0	syp-2/+	syp-2/+_oocyte
OR_061	I	11961177	11961483	OR_061-1	306	oocyte	0	syp-2/+	syp-2/+_oocyte
OR_061	III	11655365	11657099	OR_061-3	1734	oocyte	0	syp-2/+	syp-2/+_oocyte
OR_061	X	95338	95469	OR_061-6	131	oocyte	0	syp-2/+	syp-2/+_oocyte
OR_062	I	13227364	13227773	OR_062-1	409	oocyte	0	syp-2/+	syp-2/+_oocyte
OR_062	V	5101114	5101134	OR_062-5	20	oocyte	0	syp-2/+	syp-2/+_oocyte
OR_062	X	15380170	15380553	OR_062-6	383	oocyte	0	syp-2/+	syp-2/+_oocyte
OR_063	I	14583082	14583414	OR_063-1	332	oocyte	0	syp-2/+	syp-2/+_oocyte
OR_063	II	5249093	5251105	OR_063-2	2012	oocyte	0	syp-2/+	syp-2/+_oocyte
OR_063	III	2337874	2337996	OR_063-3	122	oocyte	0	syp-2/+	syp-2/+_oocyte
OR_063	IV	1067361	1068519	OR_063-4	1158	oocyte	0	syp-2/+	syp-2/+_oocyte
OR_064	II	5273325	5274862	OR_064-2	1537	oocyte	0	syp-2/+	syp-2/+_oocyte
OR_064	V	3229319	3229763	OR_064-5	444	oocyte	0	syp-2/+	syp-2/+_oocyte
OR_065	I	3572898	3573059	OR_065-1	161	oocyte	0	syp-2/+	syp-2/+_oocyte
OR_065	III	2529451	2529452	OR_065-3	1	oocyte	0	syp-2/+	syp-2/+_oocyte
OR_065	V	13135440	13135945	OR_065-5	505	oocyte	0	syp-2/+	syp-2/+_oocyte
OR_065	X	16355827	16356272	OR_065-6	445	oocyte	0	syp-2/+	syp-2/+_oocyte
OR_066	X	4482806	4482808	OR_066-6	2	oocyte	0	syp-2/+	syp-2/+_oocyte
OR_067	II	13346707	13348384	OR_067-2	1677	oocyte	0	syp-2/+	syp-2/+_oocyte
OR_067	III	11268943	11270400	OR_067-3	1457	oocyte	0	syp-2/+	syp-2/+_oocyte
OR_067	V	4163875	4164751	OR_067-5	876	oocyte	0	syp-2/+	syp-2/+_oocyte
OR_067	X	5373176	5374419	OR_067-6	1243	oocyte	0	syp-2/+	syp-2/+_oocyte
OR_069	III	3583625	3585191	OR_069-3	1566	oocyte	0	syp-2/+	syp-2/+_oocyte
OR_070	II	11505499	11509640	OR_070-2	4141	oocyte	0	syp-2/+	syp-2/+_oocyte
OR_070	IV	1225034	1235930	OR_070-4	10896	oocyte	0	syp-2/+	syp-2/+_oocyte
OR_071	I	2562595	2562793	OR_071-1	198	oocyte	0	syp-2/+	syp-2/+_oocyte
OR_071	II	2637026	2638711	OR_071-2	1685	oocyte	0	syp-2/+	syp-2/+_oocyte
OR_071	III	11739539	11739890	OR_071-3	351	oocyte	0	syp-2/+	syp-2/+_oocyte
OR_071	IV	14871668	14872285	OR_071-4	617	oocyte	0	syp-2/+	syp-2/+_oocyte
OR_071	X	11353621	11355111	OR_071-6	1490	oocyte	0	syp-2/+	syp-2/+_oocyte
OR_072	I	14869591	14869706	OR_072-1	115	oocyte	0	syp-2/+	syp-2/+_oocyte
OR_072	III	12666570	12666772	OR_072-3	202	oocyte	0	syp-2/+	syp-2/+_oocyte
OR_072	IV	16556777	16557038	OR_072-4	261	oocyte	0	syp-2/+	syp-2/+_oocyte
OR_072	X	15646414	15648253	OR_072-6	1839	oocyte	0	syp-2/+	syp-2/+_oocyte
OR_073	I	2217225	2217253	OR_073-1	28	oocyte	1	syp-2/+	syp-2/+_oocyte
OR_073	I	13371712	13373547	OR_073-1	1835	oocyte	1	syp-2/+	syp-2/+_oocyte
OR_073	V	4936987	4943689	OR_073-5	6702	oocyte	0	syp-2/+	syp-2/+_oocyte
OR_074	I	11841676	11843203	OR_074-1	1527	oocyte	0	syp-2/+	syp-2/+_oocyte
OR_075	I	8226258	8229507	OR_075-1	3249	oocyte	0	syp-2/+	syp-2/+_oocyte
OR_075	V	3203977	3204412	OR_075-5	435	oocyte	1	syp-2/+	syp-2/+_oocyte
OR_075	V	14495952	14497760	OR_075-5	1808	oocyte	1	syp-2/+	syp-2/+_oocyte
OR_076	I	12819455	12820878	OR_076-1	1423	oocyte	0	syp-2/+	syp-2/+_oocyte
OR_076	IV	2042434	2042990	OR_076-4	556	oocyte	0	syp-2/+	syp-2/+_oocyte
OR_076	V	19274819	19276264	OR_076-5	1445	oocyte	0	syp-2/+	syp-2/+_oocyte
OR_077	III	9729097	9732672	OR_077-3	3575	oocyte	0	syp-2/+	syp-2/+_oocyte
OR_077	V	4783474	4784392	OR_077-5	918	oocyte	0	syp-2/+	syp-2/+_oocyte
OR_077	X	7689949	7693752	OR_077-6	3803	oocyte	0	syp-2/+	syp-2/+_oocyte
OR_078	II	12162078	12162872	OR_078-2	794	oocyte	0	syp-2/+	syp-2/+_oocyte
OR_078	IV	12551726	12560762	OR_078-4	9036	oocyte	0	syp-2/+	syp-2/+_oocyte
OR_079	II	1116227	1116497	OR_079-2	270	oocyte	0	syp-2/+	syp-2/+_oocyte
OR_079	III	12838607	12842499	OR_079-3	3892	oocyte	0	syp-2/+	syp-2/+_oocyte
OR_079	V	3457004	3457005	OR_079-5	1	oocyte	0	syp-2/+	syp-2/+_oocyte
OR_079	X	13063112	13063611	OR_079-6	499	oocyte	0	syp-2/+	syp-2/+_oocyte
OR_080	II	1519547	1521440	OR_080-2	1893	oocyte	0	syp-2/+	syp-2/+_oocyte
OR_080	V	2751885	2752214	OR_080-5	329	oocyte	0	syp-2/+	syp-2/+_oocyte
OR_081	I	11694209	11694213	OR_081-1	4	oocyte	0	syp-2/+	syp-2/+_oocyte
OR_081	III	3408666	3412259	OR_081-3	3593	oocyte	0	syp-2/+	syp-2/+_oocyte
OR_082	I	10985727	10987694	OR_082-1	1967	oocyte	0	syp-2/+	syp-2/+_oocyte
OR_082	II	13107765	13108530	OR_082-2	765	oocyte	0	syp-2/+	syp-2/+_oocyte
OR_082	V	12411716	12412063	OR_082-5	347	oocyte	0	syp-2/+	syp-2/+_oocyte
OR_083	IV	15490153	15490913	OR_083-4	760	oocyte	0	syp-2/+	syp-2/+_oocyte
OR_083	X	3332470	3332718	OR_083-6	248	oocyte	0	syp-2/+	syp-2/+_oocyte
OR_084	III	4837270	4839881	OR_084-3	2611	oocyte	0	syp-2/+	syp-2/+_oocyte
OR_084	IV	15173905	15174108	OR_084-4	203	oocyte	0	syp-2/+	syp-2/+_oocyte
OR_085	I	3671491	3672139	OR_085-1	648	oocyte	0	syp-2/+	syp-2/+_oocyte
OR_085	III	2778844	2778847	OR_085-3	3	oocyte	0	syp-2/+	syp-2/+_oocyte
OR_085	V	4449058	4449884	OR_085-5	826	oocyte	0	syp-2/+	syp-2/+_oocyte
OR_085	X	14678926	14680683	OR_085-6	1757	oocyte	0	syp-2/+	syp-2/+_oocyte
OR_086	III	11757389	11757893	OR_086-3	504	oocyte	0	syp-2/+	syp-2/+_oocyte
OR_086	V	584084	584113	OR_086-5	29	oocyte	0	syp-2/+	syp-2/+_oocyte
OR_086	X	15994473	15995342	OR_086-6	869	oocyte	0	syp-2/+	syp-2/+_oocyte
OR_087	II	12744306	12746280	OR_087-2	1974	oocyte	0	syp-2/+	syp-2/+_oocyte
OR_088	III	11313183	11315246	OR_088-3	2063	oocyte	0	syp-2/+	syp-2/+_oocyte
OR_089	III	11591158	11591242	OR_089-3	84	oocyte	0	syp-2/+	syp-2/+_oocyte
OR_090	III	12377941	12378010	OR_090-3	69	oocyte	0	syp-2/+	syp-2/+_oocyte
OR_090	IV	11587717	11588911	OR_090-4	1194	oocyte	0	syp-2/+	syp-2/+_oocyte
OR_090	V	4409394	4409762	OR_090-5	368	oocyte	0	syp-2/+	syp-2/+_oocyte
OR_091	III	3423415	3423661	OR_091-3	246	oocyte	0	syp-2/+	syp-2/+_oocyte
OR_091	X	3811071	3820406	OR_091-6	9335	oocyte	0	syp-2/+	syp-2/+_oocyte
OR_092	II	4170420	4170983	OR_092-2	563	oocyte	0	syp-2/+	syp-2/+_oocyte
OR_092	V	16083513	16085069	OR_092-5	1556	oocyte	0	syp-2/+	syp-2/+_oocyte
OR_092	X	15470044	15471938	OR_092-6	1894	oocyte	0	syp-2/+	syp-2/+_oocyte
OR_093	II	2866100	2866528	OR_093-2	428	oocyte	0	syp-2/+	syp-2/+_oocyte
OR_093	III	3827321	3834357	OR_093-3	7036	oocyte	0	syp-2/+	syp-2/+_oocyte
OR_093	V	5683255	5683867	OR_093-5	612	oocyte	0	syp-2/+	syp-2/+_oocyte
OR_094	I	14351512	14351528	OR_094-1	16	oocyte	0	syp-2/+	syp-2/+_oocyte
OR_094	V	4994026	4994302	OR_094-5	276	oocyte	0	syp-2/+	syp-2/+_oocyte
OR_095	I	14718391	14719552	OR_095-1	1161	oocyte	0	syp-2/+	syp-2/+_oocyte
OR_095	IV	2961927	2962371	OR_095-4	444	oocyte	0	syp-2/+	syp-2/+_oocyte
OR_096	I	938483	939394	OR_096-1	911	oocyte	0	syp-2/+	syp-2/+_oocyte
OR_096	II	901835	901948	OR_096-2	113	oocyte	0	syp-2/+	syp-2/+_oocyte
OR_096	IV	938797	938798	OR_096-4	1	oocyte	0	syp-2/+	syp-2/+_oocyte
OR_096	X	7683795	7685155	OR_096-6	1360	oocyte	0	syp-2/+	syp-2/+_oocyte
OR_097	X	2380612	2381130	OR_097-6	518	oocyte	0	syp-2/+	syp-2/+_oocyte
OR_098	V	1952658	1952795	OR_098-5	137	oocyte	0	syp-2/+	syp-2/+_oocyte
OR_099	III	1702212	1703394	OR_099-3	1182	oocyte	0	syp-2/+	syp-2/+_oocyte
OR_099	V	18133265	18134057	OR_099-5	792	oocyte	0	syp-2/+	syp-2/+_oocyte
OR_100	I	6950921	6964159	OR_100-1	13238	oocyte	0	syp-2/+	syp-2/+_oocyte
OR_100	II	9452043	9466753	OR_100-2	14710	oocyte	0	syp-2/+	syp-2/+_oocyte
OR_100	IV	2552513	2552528	OR_100-4	15	oocyte	0	syp-2/+	syp-2/+_oocyte
OR_100	V	3685406	3686671	OR_100-5	1265	oocyte	0	syp-2/+	syp-2/+_oocyte
OR_101	I	13482537	13486596	OR_101-1	4059	oocyte	0	syp-2/+	syp-2/+_oocyte
OR_101	II	3631689	3632957	OR_101-2	1268	oocyte	0	syp-2/+	syp-2/+_oocyte
OR_101	III	1457711	1458460	OR_101-3	749	oocyte	0	syp-2/+	syp-2/+_oocyte
OR_101	IV	2402161	2404443	OR_101-4	2282	oocyte	0	syp-2/+	syp-2/+_oocyte
OR_101	V	16732393	16734582	OR_101-5	2189	oocyte	0	syp-2/+	syp-2/+_oocyte
OR_102	III	2359185	2359532	OR_102-3	347	oocyte	0	syp-2/+	syp-2/+_oocyte
OR_103	III	2354097	2354178	OR_103-3	81	oocyte	0	syp-2/+	syp-2/+_oocyte
OR_103	IV	1665337	1667383	OR_103-4	2046	oocyte	0	syp-2/+	syp-2/+_oocyte
OR_103	X	6228604	6230149	OR_103-6	1545	oocyte	0	syp-2/+	syp-2/+_oocyte
OR_104	I	13044575	13048070	OR_104-1	3495	oocyte	0	syp-2/+	syp-2/+_oocyte
OR_104	IV	15140891	15141387	OR_104-4	496	oocyte	0	syp-2/+	syp-2/+_oocyte
OR_104	V	4475749	4483672	OR_104-5	7923	oocyte	0	syp-2/+	syp-2/+_oocyte
OR_105	III	12946418	12948295	OR_105-3	1877	oocyte	0	syp-2/+	syp-2/+_oocyte
OR_105	IV	1964079	1964202	OR_105-4	123	oocyte	0	syp-2/+	syp-2/+_oocyte
OR_105	X	15532184	15534295	OR_105-6	2111	oocyte	0	syp-2/+	syp-2/+_oocyte
OR_106	I	12808890	12809353	OR_106-1	463	oocyte	0	syp-2/+	syp-2/+_oocyte
OR_106	II	13454295	13454745	OR_106-2	450	oocyte	0	syp-2/+	syp-2/+_oocyte
OR_106	III	12772957	12773368	OR_106-3	411	oocyte	0	syp-2/+	syp-2/+_oocyte
OR_106	IV	12168714	12169343	OR_106-4	629	oocyte	0	syp-2/+	syp-2/+_oocyte
OR_106	V	2170417	2171307	OR_106-5	890	oocyte	0	syp-2/+	syp-2/+_oocyte
OR_107	IV	15093263	15093619	OR_107-4	356	oocyte	0	syp-2/+	syp-2/+_oocyte
OR_107	X	14281279	14283338	OR_107-6	2059	oocyte	0	syp-2/+	syp-2/+_oocyte
OR_108	I	11439530	11439531	OR_108-1	1	oocyte	0	syp-2/+	syp-2/+_oocyte
OR_108	II	13786577	13786578	OR_108-2	1	oocyte	0	syp-2/+	syp-2/+_oocyte
OR_108	X	11114194	11115146	OR_108-6	952	oocyte	0	syp-2/+	syp-2/+_oocyte
OR_109	I	14473477	14476264	OR_109-1	2787	oocyte	0	syp-2/+	syp-2/+_oocyte
OR_109	III	11082753	11084695	OR_109-3	1942	oocyte	0	syp-2/+	syp-2/+_oocyte
OR_109	X	15459023	15459448	OR_109-6	425	oocyte	0	syp-2/+	syp-2/+_oocyte
OR_110	X	4263031	4263092	OR_110-6	61	oocyte	0	syp-2/+	syp-2/+_oocyte
OR_111	I	3425639	3427169	OR_111-1	1530	oocyte	0	syp-2/+	syp-2/+_oocyte
OR_111	II	13053116	13055692	OR_111-2	2576	oocyte	0	syp-2/+	syp-2/+_oocyte
OR_111	III	12358662	12360178	OR_111-3	1516	oocyte	0	syp-2/+	syp-2/+_oocyte
OR_111	V	15640265	15642084	OR_111-5	1819	oocyte	0	syp-2/+	syp-2/+_oocyte
OR_112	I	13358159	13358427	OR_112-1	268	oocyte	0	syp-2/+	syp-2/+_oocyte
OR_112	II	13287895	13288470	OR_112-2	575	oocyte	0	syp-2/+	syp-2/+_oocyte
OR_112	III	11500089	11504922	OR_112-3	4833	oocyte	0	syp-2/+	syp-2/+_oocyte
OR_113	III	10489676	10489991	OR_113-3	315	oocyte	0	syp-2/+	syp-2/+_oocyte
OR_113	IV	1322902	1323638	OR_113-4	736	oocyte	0	syp-2/+	syp-2/+_oocyte
OR_113	V	2710666	2711105	OR_113-5	439	oocyte	0	syp-2/+	syp-2/+_oocyte
OR_113	X	9167214	9168505	OR_113-6	1291	oocyte	0	syp-2/+	syp-2/+_oocyte
OR_114	II	12162872	12164143	OR_114-2	1271	oocyte	0	syp-2/+	syp-2/+_oocyte
OR_114	IV	12505129	12505605	OR_114-4	476	oocyte	0	syp-2/+	syp-2/+_oocyte
OR_115	I	12732054	12733517	OR_115-1	1463	oocyte	0	syp-2/+	syp-2/+_oocyte
OR_115	V	19023368	19023369	OR_115-5	1	oocyte	0	syp-2/+	syp-2/+_oocyte
OR_115	X	3599816	3599910	OR_115-6	94	oocyte	0	syp-2/+	syp-2/+_oocyte
OR_116	II	12102961	12103046	OR_116-2	85	oocyte	0	syp-2/+	syp-2/+_oocyte
OR_116	III	3234655	3235594	OR_116-3	939	oocyte	0	syp-2/+	syp-2/+_oocyte
OR_116	X	13571994	13572948	OR_116-6	954	oocyte	0	syp-2/+	syp-2/+_oocyte
OR_117	I	12337440	12337645	OR_117-1	205	oocyte	0	syp-2/+	syp-2/+_oocyte
OR_117	IV	2160942	2161485	OR_117-4	543	oocyte	0	syp-2/+	syp-2/+_oocyte
OR_117	X	2209294	2209832	OR_117-6	538	oocyte	0	syp-2/+	syp-2/+_oocyte
OR_118	IV	1068519	1069173	OR_118-4	654	oocyte	0	syp-2/+	syp-2/+_oocyte
OR_119	II	12069492	12069947	OR_119-2	455	oocyte	0	syp-2/+	syp-2/+_oocyte
OR_119	III	1422843	1422890	OR_119-3	47	oocyte	1	syp-2/+	syp-2/+_oocyte
OR_119	III	11515973	11517163	OR_119-3	1190	oocyte	1	syp-2/+	syp-2/+_oocyte
OR_119	IV	2057266	2057328	OR_119-4	62	oocyte	0	syp-2/+	syp-2/+_oocyte
OR_120	I	2162080	2162249	OR_120-1	169	oocyte	0	syp-2/+	syp-2/+_oocyte
OR_120	II	13066355	13067003	OR_120-2	648	oocyte	0	syp-2/+	syp-2/+_oocyte
OR_120	III	11966963	11967894	OR_120-3	931	oocyte	0	syp-2/+	syp-2/+_oocyte
OR_121	I	3148935	3150122	OR_121-1	1187	oocyte	0	syp-2/+	syp-2/+_oocyte
OR_121	III	10520393	10520785	OR_121-3	392	oocyte	0	syp-2/+	syp-2/+_oocyte
OR_121	X	2849346	2850091	OR_121-6	745	oocyte	0	syp-2/+	syp-2/+_oocyte
OR_122	I	3089882	3091865	OR_122-1	1983	oocyte	0	syp-2/+	syp-2/+_oocyte
OR_122	X	13114027	13114360	OR_122-6	333	oocyte	0	syp-2/+	syp-2/+_oocyte
OR_123	II	13188426	13190034	OR_123-2	1608	oocyte	0	syp-2/+	syp-2/+_oocyte
OR_124	I	452053	452554	OR_124-1	501	oocyte	0	syp-2/+	syp-2/+_oocyte
OR_124	III	11706824	11706958	OR_124-3	134	oocyte	0	syp-2/+	syp-2/+_oocyte
OR_124	V	9914864	9915291	OR_124-5	427	oocyte	0	syp-2/+	syp-2/+_oocyte
OR_125	II	13669772	13669819	OR_125-2	47	oocyte	0	syp-2/+	syp-2/+_oocyte
OR_125	III	1583169	1583170	OR_125-3	1	oocyte	0	syp-2/+	syp-2/+_oocyte
OR_125	IV	1540556	1540643	OR_125-4	87	oocyte	0	syp-2/+	syp-2/+_oocyte
OR_125	X	11338684	11338694	OR_125-6	10	oocyte	0	syp-2/+	syp-2/+_oocyte
OR_126	II	12073089	12073098	OR_126-2	9	oocyte	0	syp-2/+	syp-2/+_oocyte
OR_126	X	14829951	14830150	OR_126-6	199	oocyte	0	syp-2/+	syp-2/+_oocyte
OR_127	II	2763338	2764139	OR_127-2	801	oocyte	0	syp-2/+	syp-2/+_oocyte
OR_127	IV	3582660	3584475	OR_127-4	1815	oocyte	0	syp-2/+	syp-2/+_oocyte
OR_127	X	2161476	2162826	OR_127-6	1350	oocyte	0	syp-2/+	syp-2/+_oocyte
OR_128	II	3820157	3820385	OR_128-2	228	oocyte	0	syp-2/+	syp-2/+_oocyte
OR_128	III	11716802	11717170	OR_128-3	368	oocyte	0	syp-2/+	syp-2/+_oocyte
OR_128	IV	4781990	4784183	OR_128-4	2193	oocyte	0	syp-2/+	syp-2/+_oocyte
OR_128	V	5512398	5515614	OR_128-5	3216	oocyte	0	syp-2/+	syp-2/+_oocyte
OR_129	III	11677159	11681806	OR_129-3	4647	oocyte	0	syp-2/+	syp-2/+_oocyte
OR_129	IV	1235930	1236392	OR_129-4	462	oocyte	0	syp-2/+	syp-2/+_oocyte
OR_129	V	6344064	6344457	OR_129-5	393	oocyte	0	syp-2/+	syp-2/+_oocyte
OR_129	X	12497528	12499603	OR_129-6	2075	oocyte	0	syp-2/+	syp-2/+_oocyte
OR_130	I	3615246	3615820	OR_130-1	574	oocyte	0	syp-2/+	syp-2/+_oocyte
OR_131	I	14558941	14560336	OR_131-1	1395	oocyte	0	syp-2/+	syp-2/+_oocyte
OR_132	II	4488716	4491200	OR_132-2	2484	oocyte	0	syp-2/+	syp-2/+_oocyte
OR_132	IV	13917387	13917559	OR_132-4	172	oocyte	0	syp-2/+	syp-2/+_oocyte
OR_132	V	15741893	15741963	OR_132-5	70	oocyte	0	syp-2/+	syp-2/+_oocyte
OR_132	X	13426952	13426953	OR_132-6	1	oocyte	0	syp-2/+	syp-2/+_oocyte
OR_133	V	19147053	19147418	OR_133-5	365	oocyte	0	syp-2/+	syp-2/+_oocyte
OR_134	II	3030569	3030795	OR_134-2	226	oocyte	0	syp-2/+	syp-2/+_oocyte
OR_134	III	2783473	2783476	OR_134-3	3	oocyte	0	syp-2/+	syp-2/+_oocyte
OR_134	IV	13874529	13874937	OR_134-4	408	oocyte	0	syp-2/+	syp-2/+_oocyte
OR_135	I	14005568	14005668	OR_135-1	100	oocyte	0	syp-2/+	syp-2/+_oocyte
OR_135	III	2359568	2360033	OR_135-3	465	oocyte	0	syp-2/+	syp-2/+_oocyte
OR_136	I	1710330	1714278	OR_136-1	3948	oocyte	0	syp-2/+	syp-2/+_oocyte
OR_137	IV	1774496	1775368	OR_137-4	872	oocyte	0	syp-2/+	syp-2/+_oocyte
OR_138	II	3507056	3507141	OR_138-2	85	oocyte	0	syp-2/+	syp-2/+_oocyte
OR_139	IV	14003431	14003541	OR_139-4	110	oocyte	0	syp-2/+	syp-2/+_oocyte
OR_140	II	12956617	12957302	OR_140-2	685	oocyte	0	syp-2/+	syp-2/+_oocyte
OR_140	V	12163200	12163581	OR_140-5	381	oocyte	0	syp-2/+	syp-2/+_oocyte
OR_140	X	13883260	13885612	OR_140-6	2352	oocyte	0	syp-2/+	syp-2/+_oocyte
OR_141	I	11349641	11350533	OR_141-1	892	oocyte	0	syp-2/+	syp-2/+_oocyte
OR_141	III	3371606	3374823	OR_141-3	3217	oocyte	0	syp-2/+	syp-2/+_oocyte
OR_141	V	3766026	3766980	OR_141-5	954	oocyte	0	syp-2/+	syp-2/+_oocyte
OR_142	IV	2248971	2249567	OR_142-4	596	oocyte	0	syp-2/+	syp-2/+_oocyte
OR_142	V	19328238	19328632	OR_142-5	394	oocyte	0	syp-2/+	syp-2/+_oocyte
OR_143	I	3599480	3600596	OR_143-1	1116	oocyte	0	syp-2/+	syp-2/+_oocyte
OR_143	II	4519954	4520347	OR_143-2	393	oocyte	0	syp-2/+	syp-2/+_oocyte
OR_144	III	7270748	7271523	OR_144-3	775	oocyte	0	syp-2/+	syp-2/+_oocyte
OR_145	I	12476705	12479113	OR_145-1	2408	oocyte	0	syp-2/+	syp-2/+_oocyte
OR_145	III	10239450	10241783	OR_145-3	2333	oocyte	0	syp-2/+	syp-2/+_oocyte
OR_145	X	2492126	2492171	OR_145-6	45	oocyte	0	syp-2/+	syp-2/+_oocyte
OR_146	I	11354565	11356746	OR_146-1	2181	oocyte	0	syp-2/+	syp-2/+_oocyte
OR_146	IV	1906169	1906917	OR_146-4	748	oocyte	0	syp-2/+	syp-2/+_oocyte
OR_146	V	1053690	1054155	OR_146-5	465	oocyte	0	syp-2/+	syp-2/+_oocyte
OR_147	IV	16016525	16016711	OR_147-4	186	oocyte	0	syp-2/+	syp-2/+_oocyte
OR_147	X	9361233	9362889	OR_147-6	1656	oocyte	0	syp-2/+	syp-2/+_oocyte
OR_148	III	12305852	12305856	OR_148-3	4	oocyte	0	syp-2/+	syp-2/+_oocyte
OR_148	IV	15280842	15281097	OR_148-4	255	oocyte	0	syp-2/+	syp-2/+_oocyte
OR_149	II	12738531	12741029	OR_149-2	2498	oocyte	0	syp-2/+	syp-2/+_oocyte
OR_149	IV	13529720	13529859	OR_149-4	139	oocyte	0	syp-2/+	syp-2/+_oocyte
OR_149	X	8798646	8802192	OR_149-6	3546	oocyte	0	syp-2/+	syp-2/+_oocyte
OR_150	I	2143357	2143947	OR_150-1	590	oocyte	0	syp-2/+	syp-2/+_oocyte
OR_150	III	2494180	2494237	OR_150-3	57	oocyte	0	syp-2/+	syp-2/+_oocyte
OR_150	X	4319390	4320072	OR_150-6	682	oocyte	0	syp-2/+	syp-2/+_oocyte
OR_151	V	8418144	8419801	OR_151-5	1657	oocyte	0	syp-2/+	syp-2/+_oocyte
OR_151	X	12550287	12556140	OR_151-6	5853	oocyte	0	syp-2/+	syp-2/+_oocyte
OR_152	II	14541807	14542007	OR_152-2	200	oocyte	0	syp-2/+	syp-2/+_oocyte
OR_152	III	1104589	1105125	OR_152-3	536	oocyte	0	syp-2/+	syp-2/+_oocyte
OR_152	IV	10488273	10503536	OR_152-4	15263	oocyte	0	syp-2/+	syp-2/+_oocyte
OR_152	V	4272622	4273212	OR_152-5	590	oocyte	0	syp-2/+	syp-2/+_oocyte
OR_152	X	3355529	3355765	OR_152-6	236	oocyte	0	syp-2/+	syp-2/+_oocyte
OR_153	II	10999327	11006996	OR_153-2	7669	oocyte	0	syp-2/+	syp-2/+_oocyte
OR_153	IV	16395239	16395382	OR_153-4	143	oocyte	0	syp-2/+	syp-2/+_oocyte
OR_153	V	3132751	3133305	OR_153-5	554	oocyte	0	syp-2/+	syp-2/+_oocyte
OR_153	X	14127888	14136682	OR_153-6	8794	oocyte	0	syp-2/+	syp-2/+_oocyte
OR_154	I	691212	691311	OR_154-1	99	oocyte	0	syp-2/+	syp-2/+_oocyte
OR_154	II	11744618	11745159	OR_154-2	541	oocyte	0	syp-2/+	syp-2/+_oocyte
OR_154	V	1440551	1440640	OR_154-5	89	oocyte	0	syp-2/+	syp-2/+_oocyte
OR_154	X	12468978	12474877	OR_154-6	5899	oocyte	0	syp-2/+	syp-2/+_oocyte
OR_155	I	12938276	12938765	OR_155-1	489	oocyte	0	syp-2/+	syp-2/+_oocyte
OR_155	III	13342282	13344626	OR_155-3	2344	oocyte	0	syp-2/+	syp-2/+_oocyte
OR_155	X	14624371	14624511	OR_155-6	140	oocyte	0	syp-2/+	syp-2/+_oocyte
OR_156	III	3700951	3701907	OR_156-3	956	oocyte	0	syp-2/+	syp-2/+_oocyte
OR_156	X	804614	804730	OR_156-6	116	oocyte	0	syp-2/+	syp-2/+_oocyte
OR_157	II	4306043	4306561	OR_157-2	518	oocyte	0	syp-2/+	syp-2/+_oocyte
OR_157	III	6344677	6346220	OR_157-3	1543	oocyte	0	syp-2/+	syp-2/+_oocyte
OR_157	X	9821070	9822072	OR_157-6	1002	oocyte	0	syp-2/+	syp-2/+_oocyte
OR_158	I	13095375	13095953	OR_158-1	578	oocyte	0	syp-2/+	syp-2/+_oocyte
OR_158	III	2581442	2581947	OR_158-3	505	oocyte	0	syp-2/+	syp-2/+_oocyte
OR_158	X	11467288	11472006	OR_158-6	4718	oocyte	0	syp-2/+	syp-2/+_oocyte
OR_159	I	11891001	11891214	OR_159-1	213	oocyte	0	syp-2/+	syp-2/+_oocyte
OR_160	II	13545133	13546370	OR_160-2	1237	oocyte	0	syp-2/+	syp-2/+_oocyte
OR_161	III	2802479	2802951	OR_161-3	472	oocyte	0	syp-2/+	syp-2/+_oocyte
OR_161	IV	2272430	2272618	OR_161-4	188	oocyte	0	syp-2/+	syp-2/+_oocyte
OR_161	X	1221094	1221482	OR_161-6	388	oocyte	0	syp-2/+	syp-2/+_oocyte
OR_162	I	2029210	2029211	OR_162-1	1	oocyte	0	syp-2/+	syp-2/+_oocyte
OR_162	IV	2420521	2421543	OR_162-4	1022	oocyte	0	syp-2/+	syp-2/+_oocyte
OR_162	V	15101543	15101655	OR_162-5	112	oocyte	0	syp-2/+	syp-2/+_oocyte
OR_162	X	805771	807686	OR_162-6	1915	oocyte	0	syp-2/+	syp-2/+_oocyte
OR_163	I	14581964	14583082	OR_163-1	1118	oocyte	0	syp-2/+	syp-2/+_oocyte
OR_163	II	1654116	1654121	OR_163-2	5	oocyte	0	syp-2/+	syp-2/+_oocyte
OR_164	I	1485804	1486964	OR_164-1	1160	oocyte	0	syp-2/+	syp-2/+_oocyte
OR_164	III	2067323	2073629	OR_164-3	6306	oocyte	0	syp-2/+	syp-2/+_oocyte
OR_164	V	4082843	4083395	OR_164-5	552	oocyte	0	syp-2/+	syp-2/+_oocyte
OR_164	X	15643901	15643923	OR_164-6	22	oocyte	0	syp-2/+	syp-2/+_oocyte
OR_165	I	1020264	1021019	OR_165-1	755	oocyte	0	syp-2/+	syp-2/+_oocyte
OR_165	III	11798541	11798752	OR_165-3	211	oocyte	0	syp-2/+	syp-2/+_oocyte
OR_165	X	15606333	15606745	OR_165-6	412	oocyte	0	syp-2/+	syp-2/+_oocyte
OR_166	I	13275698	13277113	OR_166-1	1415	oocyte	0	syp-2/+	syp-2/+_oocyte
OR_166	II	13136313	13138142	OR_166-2	1829	oocyte	0	syp-2/+	syp-2/+_oocyte
OR_166	III	743406	743737	OR_166-3	331	oocyte	0	syp-2/+	syp-2/+_oocyte
OR_166	IV	13754519	13756249	OR_166-4	1730	oocyte	0	syp-2/+	syp-2/+_oocyte
OR_166	V	12309054	12311037	OR_166-5	1983	oocyte	0	syp-2/+	syp-2/+_oocyte
OR_167	III	748681	748754	OR_167-3	73	oocyte	0	syp-2/+	syp-2/+_oocyte
OR_168	II	4220269	4221259	OR_168-2	990	oocyte	0	syp-2/+	syp-2/+_oocyte
OR_168	III	11377442	11377833	OR_168-3	391	oocyte	0	syp-2/+	syp-2/+_oocyte
OR_168	IV	949490	949709	OR_168-4	219	oocyte	0	syp-2/+	syp-2/+_oocyte
OR_168	V	3947540	3947563	OR_168-5	23	oocyte	0	syp-2/+	syp-2/+_oocyte
OR_169	X	11583372	11583981	OR_169-6	609	oocyte	0	syp-2/+	syp-2/+_oocyte
OR_170	X	3327036	3328276	OR_170-6	1240	oocyte	1	syp-2/+	syp-2/+_oocyte
OR_170	X	13120582	13124686	OR_170-6	4104	oocyte	1	syp-2/+	syp-2/+_oocyte
OR_171	III	2924906	2927216	OR_171-3	2310	oocyte	0	syp-2/+	syp-2/+_oocyte
OR_171	IV	14883242	14883450	OR_171-4	208	oocyte	0	syp-2/+	syp-2/+_oocyte
OR_171	V	2940717	2940882	OR_171-5	165	oocyte	0	syp-2/+	syp-2/+_oocyte
OR_171	X	13651047	13651339	OR_171-6	292	oocyte	0	syp-2/+	syp-2/+_oocyte
OR_172	X	2291933	2292790	OR_172-6	857	oocyte	0	syp-2/+	syp-2/+_oocyte
OR_173	II	2775433	2775676	OR_173-2	243	oocyte	0	syp-2/+	syp-2/+_oocyte
OR_173	IV	16488058	16488866	OR_173-4	808	oocyte	0	syp-2/+	syp-2/+_oocyte
OR_174	I	1291851	1292732	OR_174-1	881	oocyte	0	syp-2/+	syp-2/+_oocyte
OR_176	X	10791499	10793476	OR_176-6	1977	oocyte	0	syp-2/+	syp-2/+_oocyte
OR_177	I	2881408	2881579	OR_177-1	171	oocyte	0	syp-2/+	syp-2/+_oocyte
OR_177	II	12952204	12953283	OR_177-2	1079	oocyte	0	syp-2/+	syp-2/+_oocyte
OR_177	IV	2203110	2203137	OR_177-4	27	oocyte	0	syp-2/+	syp-2/+_oocyte
OR_178	I	12631745	12632910	OR_178-1	1165	oocyte	0	syp-2/+	syp-2/+_oocyte
OR_178	II	4378536	4378864	OR_178-2	328	oocyte	0	syp-2/+	syp-2/+_oocyte
OR_178	IV	1353658	1354179	OR_178-4	521	oocyte	0	syp-2/+	syp-2/+_oocyte
OR_179	I	2721599	2721765	OR_179-1	166	oocyte	0	syp-2/+	syp-2/+_oocyte
OR_179	II	9025105	9027861	OR_179-2	2756	oocyte	0	syp-2/+	syp-2/+_oocyte
OR_179	III	8417388	8427181	OR_179-3	9793	oocyte	0	syp-2/+	syp-2/+_oocyte
OR_179	X	5859192	5860390	OR_179-6	1198	oocyte	0	syp-2/+	syp-2/+_oocyte
OR_181	I	11882380	11882931	OR_181-1	551	oocyte	0	syp-2/+	syp-2/+_oocyte
OR_181	II	1256590	1256682	OR_181-2	92	oocyte	0	syp-2/+	syp-2/+_oocyte
OR_181	III	9203020	9206438	OR_181-3	3418	oocyte	0	syp-2/+	syp-2/+_oocyte
OR_181	IV	2090566	2091778	OR_181-4	1212	oocyte	0	syp-2/+	syp-2/+_oocyte
OR_181	V	19280139	19280726	OR_181-5	587	oocyte	0	syp-2/+	syp-2/+_oocyte
OR_181	X	15954106	15957280	OR_181-6	3174	oocyte	0	syp-2/+	syp-2/+_oocyte
OR_182	I	2814735	2814742	OR_182-1	7	oocyte	0	syp-2/+	syp-2/+_oocyte
OR_182	X	5201134	5201222	OR_182-6	88	oocyte	0	syp-2/+	syp-2/+_oocyte
OR_183	III	13778910	13781881	OR_183-3	2971	oocyte	0	syp-2/+	syp-2/+_oocyte
OR_183	X	12833148	12835181	OR_183-6	2033	oocyte	0	syp-2/+	syp-2/+_oocyte
OR_184	II	13398581	13398643	OR_184-2	62	oocyte	0	syp-2/+	syp-2/+_oocyte
OR_185	I	1575995	1576104	OR_185-1	109	oocyte	0	syp-2/+	syp-2/+_oocyte
OR_185	II	13186609	13186870	OR_185-2	261	oocyte	0	syp-2/+	syp-2/+_oocyte
OR_185	IV	2974706	2976209	OR_185-4	1503	oocyte	0	syp-2/+	syp-2/+_oocyte
OR_185	X	13633666	13633882	OR_185-6	216	oocyte	0	syp-2/+	syp-2/+_oocyte
OR_186	III	11378445	11379765	OR_186-3	1320	oocyte	0	syp-2/+	syp-2/+_oocyte
OR_186	IV	1822969	1823932	OR_186-4	963	oocyte	0	syp-2/+	syp-2/+_oocyte
OR_186	X	16181332	16182721	OR_186-6	1389	oocyte	0	syp-2/+	syp-2/+_oocyte
OR_187	I	1134269	1134328	OR_187-1	59	oocyte	0	syp-2/+	syp-2/+_oocyte
OR_187	III	950035	950153	OR_187-3	118	oocyte	0	syp-2/+	syp-2/+_oocyte
OR_188	II	12088337	12088751	OR_188-2	414	oocyte	0	syp-2/+	syp-2/+_oocyte
OR_188	III	11864735	11865083	OR_188-3	348	oocyte	0	syp-2/+	syp-2/+_oocyte
OR_188	IV	14438091	14438198	OR_188-4	107	oocyte	0	syp-2/+	syp-2/+_oocyte
OR_188	X	13282828	13284915	OR_188-6	2087	oocyte	0	syp-2/+	syp-2/+_oocyte
OR_189	I	2731005	2733161	OR_189-1	2156	oocyte	0	syp-2/+	syp-2/+_oocyte
OR_189	V	4557644	4559705	OR_189-5	2061	oocyte	0	syp-2/+	syp-2/+_oocyte
OR_190	IV	4304367	4306325	OR_190-4	1958	oocyte	0	syp-2/+	syp-2/+_oocyte
OR_190	V	10225960	10230089	OR_190-5	4129	oocyte	0	syp-2/+	syp-2/+_oocyte
OR_190	X	12289191	12289607	OR_190-6	416	oocyte	0	syp-2/+	syp-2/+_oocyte
OR_191	III	11272134	11272142	OR_191-3	8	oocyte	0	syp-2/+	syp-2/+_oocyte
OR_191	IV	15521031	15521057	OR_191-4	26	oocyte	0	syp-2/+	syp-2/+_oocyte
OR_192	III	11989763	11989826	OR_192-3	63	oocyte	0	syp-2/+	syp-2/+_oocyte
OR_192	X	13573450	13574413	OR_192-6	963	oocyte	0	syp-2/+	syp-2/+_oocyte
OR_193	I	11159867	11161950	OR_193-1	2083	oocyte	0	syp-2/+	syp-2/+_oocyte
OR_193	V	11597271	11599574	OR_193-5	2303	oocyte	0	syp-2/+	syp-2/+_oocyte
OR_193	X	8015392	8015732	OR_193-6	340	oocyte	0	syp-2/+	syp-2/+_oocyte
OR_194	I	5556673	5557451	OR_194-1	778	oocyte	0	syp-2/+	syp-2/+_oocyte
OR_194	III	3100018	3101000	OR_194-3	982	oocyte	0	syp-2/+	syp-2/+_oocyte
OR_194	IV	2042051	2042434	OR_194-4	383	oocyte	0	syp-2/+	syp-2/+_oocyte
OR_194	X	413571	415949	OR_194-6	2378	oocyte	0	syp-2/+	syp-2/+_oocyte
OR_195	II	13786577	13786578	OR_195-2	1	oocyte	0	syp-2/+	syp-2/+_oocyte
OR_195	V	4943689	4944319	OR_195-5	630	oocyte	0	syp-2/+	syp-2/+_oocyte
OR_195	X	15587953	15588873	OR_195-6	920	oocyte	0	syp-2/+	syp-2/+_oocyte
OR_196	III	6324976	6339186	OR_196-3	14210	oocyte	0	syp-2/+	syp-2/+_oocyte
OR_197	III	2504350	2504564	OR_197-3	214	oocyte	0	syp-2/+	syp-2/+_oocyte
OR_197	V	5772606	5773301	OR_197-5	695	oocyte	0	syp-2/+	syp-2/+_oocyte
OR_198	I	2060327	2061511	OR_198-1	1184	oocyte	0	syp-2/+	syp-2/+_oocyte
OR_198	X	3131014	3132752	OR_198-6	1738	oocyte	0	syp-2/+	syp-2/+_oocyte
OR_199	III	11138387	11142238	OR_199-3	3851	oocyte	0	syp-2/+	syp-2/+_oocyte
OR_199	V	5410402	5411085	OR_199-5	683	oocyte	0	syp-2/+	syp-2/+_oocyte
OR_199	X	15459448	15459559	OR_199-6	111	oocyte	0	syp-2/+	syp-2/+_oocyte
OR_200	I	3714912	3716332	OR_200-1	1420	oocyte	0	syp-2/+	syp-2/+_oocyte
OR_200	II	14300891	14302555	OR_200-2	1664	oocyte	0	syp-2/+	syp-2/+_oocyte
OR_200	X	13885636	13895467	OR_200-6	9831	oocyte	0	syp-2/+	syp-2/+_oocyte
OR_201	I	12848703	12849081	OR_201-1	378	oocyte	0	syp-2/+	syp-2/+_oocyte
OR_201	II	13448592	13450585	OR_201-2	1993	oocyte	0	syp-2/+	syp-2/+_oocyte
OR_201	V	1449872	1451686	OR_201-5	1814	oocyte	0	syp-2/+	syp-2/+_oocyte
OR_201	X	2137356	2141574	OR_201-6	4218	oocyte	0	syp-2/+	syp-2/+_oocyte
OR_202	X	10775952	10777213	OR_202-6	1261	oocyte	0	syp-2/+	syp-2/+_oocyte
OR_203	II	13470795	13470983	OR_203-2	188	oocyte	0	syp-2/+	syp-2/+_oocyte
OR_204	III	11414521	11415213	OR_204-3	692	oocyte	0	syp-2/+	syp-2/+_oocyte
OR_204	X	2416841	2419382	OR_204-6	2541	oocyte	0	syp-2/+	syp-2/+_oocyte
OR_205	I	12832367	12833014	OR_205-1	647	oocyte	0	syp-2/+	syp-2/+_oocyte
OR_205	II	4231219	4232679	OR_205-2	1460	oocyte	0	syp-2/+	syp-2/+_oocyte
OR_205	IV	961785	963446	OR_205-4	1661	oocyte	0	syp-2/+	syp-2/+_oocyte
OR_205	V	10230089	10232467	OR_205-5	2378	oocyte	0	syp-2/+	syp-2/+_oocyte
OR_205	X	5379745	5380133	OR_205-6	388	oocyte	0	syp-2/+	syp-2/+_oocyte
OR_206	X	537583	537862	OR_206-6	279	oocyte	0	syp-2/+	syp-2/+_oocyte
OR_207	IV	1162592	1164566	OR_207-4	1974	oocyte	1	syp-2/+	syp-2/+_oocyte
OR_207	IV	16144114	16144245	OR_207-4	131	oocyte	1	syp-2/+	syp-2/+_oocyte
OR_208	I	12616328	12616859	OR_208-1	531	oocyte	0	syp-2/+	syp-2/+_oocyte
OR_208	III	2352343	2353647	OR_208-3	1304	oocyte	0	syp-2/+	syp-2/+_oocyte
OR_208	IV	2190518	2192422	OR_208-4	1904	oocyte	0	syp-2/+	syp-2/+_oocyte
OR_209	I	2670788	2671226	OR_209-1	438	oocyte	0	syp-2/+	syp-2/+_oocyte
OR_209	IV	15108947	15109301	OR_209-4	354	oocyte	0	syp-2/+	syp-2/+_oocyte
OR_209	V	18660200	18661752	OR_209-5	1552	oocyte	0	syp-2/+	syp-2/+_oocyte
OR_209	X	6425613	6426231	OR_209-6	618	oocyte	0	syp-2/+	syp-2/+_oocyte
OR_211	I	11800287	11800326	OR_211-1	39	oocyte	0	syp-2/+	syp-2/+_oocyte
OR_211	II	13318091	13319030	OR_211-2	939	oocyte	0	syp-2/+	syp-2/+_oocyte
OR_211	III	11373166	11374724	OR_211-3	1558	oocyte	0	syp-2/+	syp-2/+_oocyte
OR_211	IV	2209689	2209863	OR_211-4	174	oocyte	0	syp-2/+	syp-2/+_oocyte
OR_211	X	7773301	7775330	OR_211-6	2029	oocyte	0	syp-2/+	syp-2/+_oocyte
OR_212	I	5099757	5100257	OR_212-1	500	oocyte	0	syp-2/+	syp-2/+_oocyte
OR_212	IV	16482921	16483102	OR_212-4	181	oocyte	0	syp-2/+	syp-2/+_oocyte
OR_213	II	13163751	13164399	OR_213-2	648	oocyte	0	syp-2/+	syp-2/+_oocyte
OR_213	IV	14091503	14098667	OR_213-4	7164	oocyte	0	syp-2/+	syp-2/+_oocyte
OR_213	X	11000469	11003290	OR_213-6	2821	oocyte	0	syp-2/+	syp-2/+_oocyte
OR_214	I	11643708	11643771	OR_214-1	63	oocyte	0	syp-2/+	syp-2/+_oocyte
OR_214	II	4867718	4872087	OR_214-2	4369	oocyte	0	syp-2/+	syp-2/+_oocyte
OR_214	III	2518614	2520907	OR_214-3	2293	oocyte	0	syp-2/+	syp-2/+_oocyte
OR_214	X	3218107	3235601	OR_214-6	17494	oocyte	0	syp-2/+	syp-2/+_oocyte
OR_215	I	8981642	8982179	OR_215-1	537	oocyte	0	syp-2/+	syp-2/+_oocyte
OR_216	I	4091159	4092140	OR_216-1	981	oocyte	0	syp-2/+	syp-2/+_oocyte
OR_217	I	13269545	13271929	OR_217-1	2384	oocyte	0	syp-2/+	syp-2/+_oocyte
OR_217	II	13309702	13309794	OR_217-2	92	oocyte	0	syp-2/+	syp-2/+_oocyte
OR_217	X	3037790	3038141	OR_217-6	351	oocyte	1	syp-2/+	syp-2/+_oocyte
OR_217	X	13511147	13517813	OR_217-6	6666	oocyte	1	syp-2/+	syp-2/+_oocyte
OR_218	I	1727150	1727180	OR_218-1	30	oocyte	0	syp-2/+	syp-2/+_oocyte
OR_218	II	3272864	3273431	OR_218-2	567	oocyte	0	syp-2/+	syp-2/+_oocyte
OR_218	III	2760753	2761020	OR_218-3	267	oocyte	0	syp-2/+	syp-2/+_oocyte
OR_219	I	11912091	11912661	OR_219-1	570	oocyte	0	syp-2/+	syp-2/+_oocyte
OR_219	II	6750137	6752775	OR_219-2	2638	oocyte	0	syp-2/+	syp-2/+_oocyte
OR_219	V	5444623	5446413	OR_219-5	1790	oocyte	0	syp-2/+	syp-2/+_oocyte
OR_219	X	15680097	15683707	OR_219-6	3610	oocyte	0	syp-2/+	syp-2/+_oocyte
OR_220	II	12044064	12044716	OR_220-2	652	oocyte	0	syp-2/+	syp-2/+_oocyte
OR_220	X	382055	384810	OR_220-6	2755	oocyte	0	syp-2/+	syp-2/+_oocyte
OR_221	IV	4632328	4633466	OR_221-4	1138	oocyte	0	syp-2/+	syp-2/+_oocyte
OR_222	III	2368199	2368761	OR_222-3	562	oocyte	1	syp-2/+	syp-2/+_oocyte
OR_222	III	11946224	11946810	OR_222-3	586	oocyte	1	syp-2/+	syp-2/+_oocyte
OR_223	III	5774571	5778250	OR_223-3	3679	oocyte	0	syp-2/+	syp-2/+_oocyte
OR_223	V	3095092	3095227	OR_223-5	135	oocyte	0	syp-2/+	syp-2/+_oocyte
OR_224	I	13063131	13063381	OR_224-1	250	oocyte	0	syp-2/+	syp-2/+_oocyte
OR_224	III	1620682	1621577	OR_224-3	895	oocyte	0	syp-2/+	syp-2/+_oocyte
OR_225	II	14221912	14222005	OR_225-2	93	oocyte	0	syp-2/+	syp-2/+_oocyte
OR_225	III	10679317	10680461	OR_225-3	1144	oocyte	0	syp-2/+	syp-2/+_oocyte
OR_225	V	18873067	18873203	OR_225-5	136	oocyte	0	syp-2/+	syp-2/+_oocyte
OR_226	IV	1951450	1951860	OR_226-4	410	oocyte	0	syp-2/+	syp-2/+_oocyte
OR_227	I	14611636	14612373	OR_227-1	737	oocyte	0	syp-2/+	syp-2/+_oocyte
OR_228	I	13595260	13596478	OR_228-1	1218	oocyte	0	syp-2/+	syp-2/+_oocyte
OR_229	I	1384047	1385435	OR_229-1	1388	oocyte	0	syp-2/+	syp-2/+_oocyte
OR_229	II	4679542	4680654	OR_229-2	1112	oocyte	0	syp-2/+	syp-2/+_oocyte
OR_229	III	11296635	11296901	OR_229-3	266	oocyte	0	syp-2/+	syp-2/+_oocyte
OR_230	I	11364359	11364382	OR_230-1	23	oocyte	0	syp-2/+	syp-2/+_oocyte
OR_230	III	1879188	1879548	OR_230-3	360	oocyte	0	syp-2/+	syp-2/+_oocyte
OR_231	II	13178939	13180926	OR_231-2	1987	oocyte	0	syp-2/+	syp-2/+_oocyte
OR_231	X	13040958	13041718	OR_231-6	760	oocyte	0	syp-2/+	syp-2/+_oocyte
OR_232	II	4516821	4517222	OR_232-2	401	oocyte	0	syp-2/+	syp-2/+_oocyte
OR_232	IV	17103004	17103231	OR_232-4	227	oocyte	0	syp-2/+	syp-2/+_oocyte
OR_233	I	13060303	13060411	OR_233-1	108	oocyte	0	syp-2/+	syp-2/+_oocyte
OR_233	X	13691931	13697469	OR_233-6	5538	oocyte	0	syp-2/+	syp-2/+_oocyte
OR_234	II	11952107	11953844	OR_234-2	1737	oocyte	0	syp-2/+	syp-2/+_oocyte
OR_234	III	11677159	11681806	OR_234-3	4647	oocyte	0	syp-2/+	syp-2/+_oocyte
OR_234	IV	2810748	2812154	OR_234-4	1406	oocyte	0	syp-2/+	syp-2/+_oocyte
OR_234	V	19786038	19786095	OR_234-5	57	oocyte	0	syp-2/+	syp-2/+_oocyte
OR_235	I	1493379	1493482	OR_235-1	103	oocyte	0	syp-2/+	syp-2/+_oocyte
OR_235	II	12718508	12720353	OR_235-2	1845	oocyte	0	syp-2/+	syp-2/+_oocyte
OR_235	III	12567084	12567541	OR_235-3	457	oocyte	0	syp-2/+	syp-2/+_oocyte
OR_236	II	13386755	13388307	OR_236-2	1552	oocyte	0	syp-2/+	syp-2/+_oocyte
OR_236	IV	2144046	2144169	OR_236-4	123	oocyte	0	syp-2/+	syp-2/+_oocyte
OR_236	X	11209591	11212365	OR_236-6	2774	oocyte	0	syp-2/+	syp-2/+_oocyte
OR_237	I	13252379	13252380	OR_237-1	1	oocyte	0	syp-2/+	syp-2/+_oocyte
OR_237	III	12214988	12215636	OR_237-3	648	oocyte	0	syp-2/+	syp-2/+_oocyte
OR_237	IV	1127519	1153658	OR_237-4	26139	oocyte	0	syp-2/+	syp-2/+_oocyte
OR_237	V	14542502	14552864	OR_237-5	10362	oocyte	0	syp-2/+	syp-2/+_oocyte
OR_238	II	624672	630409	OR_238-2	5737	oocyte	0	syp-2/+	syp-2/+_oocyte
OR_238	V	19151297	19152305	OR_238-5	1008	oocyte	0	syp-2/+	syp-2/+_oocyte
OR_239	II	12949325	12949440	OR_239-2	115	oocyte	0	syp-2/+	syp-2/+_oocyte
OR_239	III	3481015	3482623	OR_239-3	1608	oocyte	0	syp-2/+	syp-2/+_oocyte
OR_239	IV	13046421	13046967	OR_239-4	546	oocyte	0	syp-2/+	syp-2/+_oocyte
OR_239	V	924987	925078	OR_239-5	91	oocyte	0	syp-2/+	syp-2/+_oocyte
OR_240	I	11511155	11512768	OR_240-1	1613	oocyte	0	syp-2/+	syp-2/+_oocyte
OR_240	III	1619632	1620317	OR_240-3	685	oocyte	0	syp-2/+	syp-2/+_oocyte
OR_240	IV	1019283	1020675	OR_240-4	1392	oocyte	0	syp-2/+	syp-2/+_oocyte
OR_240	V	18949629	18950090	OR_240-5	461	oocyte	0	syp-2/+	syp-2/+_oocyte
OR_240	X	11968559	11971498	OR_240-6	2939	oocyte	0	syp-2/+	syp-2/+_oocyte
OR_241	V	3867822	3867952	OR_241-5	130	oocyte	0	syp-2/+	syp-2/+_oocyte
OR_242	III	1515687	1515945	OR_242-3	258	oocyte	0	syp-2/+	syp-2/+_oocyte
OR_243	I	3124828	3124890	OR_243-1	62	oocyte	0	syp-2/+	syp-2/+_oocyte
OR_243	II	2635601	2636489	OR_243-2	888	oocyte	0	syp-2/+	syp-2/+_oocyte
OR_243	X	7242518	7243156	OR_243-6	638	oocyte	0	syp-2/+	syp-2/+_oocyte
OR_244	I	14631529	14632157	OR_244-1	628	oocyte	0	syp-2/+	syp-2/+_oocyte
OR_244	II	12435990	12436715	OR_244-2	725	oocyte	0	syp-2/+	syp-2/+_oocyte
OR_244	III	11934655	11935106	OR_244-3	451	oocyte	0	syp-2/+	syp-2/+_oocyte
OR_244	X	12611678	12611679	OR_244-6	1	oocyte	0	syp-2/+	syp-2/+_oocyte
OR_245	I	12971960	12972779	OR_245-1	819	oocyte	0	syp-2/+	syp-2/+_oocyte
OR_245	II	5553669	5557314	OR_245-2	3645	oocyte	0	syp-2/+	syp-2/+_oocyte
OR_245	III	1723150	1727379	OR_245-3	4229	oocyte	0	syp-2/+	syp-2/+_oocyte
OR_245	IV	15641452	15644571	OR_245-4	3119	oocyte	0	syp-2/+	syp-2/+_oocyte
OR_246	I	12934923	12934937	OR_246-1	14	oocyte	0	syp-2/+	syp-2/+_oocyte
OR_246	II	2694489	2694695	OR_246-2	206	oocyte	0	syp-2/+	syp-2/+_oocyte
OR_246	X	1105686	1106317	OR_246-6	631	oocyte	0	syp-2/+	syp-2/+_oocyte
OR_247	II	1090604	1090948	OR_247-2	344	oocyte	0	syp-2/+	syp-2/+_oocyte
OR_248	I	4253620	4254683	OR_248-1	1063	oocyte	1	syp-2/+	syp-2/+_oocyte
OR_248	I	8702956	8704301	OR_248-1	1345	oocyte	1	syp-2/+	syp-2/+_oocyte
OR_248	II	13125749	13125827	OR_248-2	78	oocyte	0	syp-2/+	syp-2/+_oocyte
OR_248	III	3123548	3123977	OR_248-3	429	oocyte	0	syp-2/+	syp-2/+_oocyte
OR_248	IV	14549103	14549283	OR_248-4	180	oocyte	0	syp-2/+	syp-2/+_oocyte
OR_249	I	14564800	14566145	OR_249-1	1345	oocyte	0	syp-2/+	syp-2/+_oocyte
OR_249	III	2457782	2458241	OR_249-3	459	oocyte	0	syp-2/+	syp-2/+_oocyte
OR_249	X	15482978	15490605	OR_249-6	7627	oocyte	0	syp-2/+	syp-2/+_oocyte
OR_250	X	15783350	15784209	OR_250-6	859	oocyte	0	syp-2/+	syp-2/+_oocyte
OR_251	I	13368422	13369475	OR_251-1	1053	oocyte	0	syp-2/+	syp-2/+_oocyte
OR_251	II	13749755	13753850	OR_251-2	4095	oocyte	0	syp-2/+	syp-2/+_oocyte
OR_252	II	10214887	10216023	OR_252-2	1136	oocyte	0	syp-2/+	syp-2/+_oocyte
OR_253	III	2556645	2558644	OR_253-3	1999	oocyte	0	syp-2/+	syp-2/+_oocyte
OR_253	V	3055194	3057402	OR_253-5	2208	oocyte	0	syp-2/+	syp-2/+_oocyte
OR_253	X	10332777	10333468	OR_253-6	691	oocyte	0	syp-2/+	syp-2/+_oocyte
OR_254	I	14692325	14693549	OR_254-1	1224	oocyte	0	syp-2/+	syp-2/+_oocyte
OR_255	II	12073249	12073496	OR_255-2	247	oocyte	0	syp-2/+	syp-2/+_oocyte
OR_256	I	11969720	11971251	OR_256-1	1531	oocyte	0	syp-2/+	syp-2/+_oocyte
OR_256	II	13787753	13787906	OR_256-2	153	oocyte	0	syp-2/+	syp-2/+_oocyte
OR_256	IV	934495	936968	OR_256-4	2473	oocyte	0	syp-2/+	syp-2/+_oocyte
OR_256	V	16511324	16511381	OR_256-5	57	oocyte	0	syp-2/+	syp-2/+_oocyte
OR_257	IV	5011308	5011722	OR_257-4	414	oocyte	0	syp-2/+	syp-2/+_oocyte
OR_258	I	1261197	1265198	OR_258-1	4001	oocyte	0	syp-2/+	syp-2/+_oocyte
OR_258	III	12085415	12086361	OR_258-3	946	oocyte	0	syp-2/+	syp-2/+_oocyte
OR_258	IV	1714547	1714844	OR_258-4	297	oocyte	0	syp-2/+	syp-2/+_oocyte
OR_258	X	1991995	1992351	OR_258-6	356	oocyte	0	syp-2/+	syp-2/+_oocyte
OR_259	I	1572831	1574314	OR_259-1	1483	oocyte	0	syp-2/+	syp-2/+_oocyte
OR_259	V	1056685	1056722	OR_259-5	37	oocyte	0	syp-2/+	syp-2/+_oocyte
OR_259	X	10071169	10071556	OR_259-6	387	oocyte	0	syp-2/+	syp-2/+_oocyte
OR_260	I	7727212	7728198	OR_260-1	986	oocyte	0	syp-2/+	syp-2/+_oocyte
OR_260	III	3553806	3556422	OR_260-3	2616	oocyte	0	syp-2/+	syp-2/+_oocyte
OR_260	X	4540355	4540473	OR_260-6	118	oocyte	0	syp-2/+	syp-2/+_oocyte
OR_261	III	11847037	11848421	OR_261-3	1384	oocyte	0	syp-2/+	syp-2/+_oocyte
OR_261	IV	13865211	13865461	OR_261-4	250	oocyte	0	syp-2/+	syp-2/+_oocyte
OR_262	I	14072541	14077153	OR_262-1	4612	oocyte	0	syp-2/+	syp-2/+_oocyte
OR_263	I	6042591	6045906	OR_263-1	3315	oocyte	0	syp-2/+	syp-2/+_oocyte
OR_263	II	10415606	10420132	OR_263-2	4526	oocyte	0	syp-2/+	syp-2/+_oocyte
OR_263	X	14810736	14811708	OR_263-6	972	oocyte	0	syp-2/+	syp-2/+_oocyte
OR_264	II	3154446	3155683	OR_264-2	1237	oocyte	0	syp-2/+	syp-2/+_oocyte
OR_264	III	9371868	9376127	OR_264-3	4259	oocyte	0	syp-2/+	syp-2/+_oocyte
OR_264	V	3318659	3319128	OR_264-5	469	oocyte	0	syp-2/+	syp-2/+_oocyte
OR_265	I	1803961	1805521	OR_265-1	1560	oocyte	0	syp-2/+	syp-2/+_oocyte
OR_265	II	13014347	13015134	OR_265-2	787	oocyte	0	syp-2/+	syp-2/+_oocyte
OR_265	V	4265998	4268330	OR_265-5	2332	oocyte	0	syp-2/+	syp-2/+_oocyte
OR_266	I	14758642	14759509	OR_266-1	867	oocyte	0	syp-2/+	syp-2/+_oocyte
OR_266	II	3503763	3504257	OR_266-2	494	oocyte	0	syp-2/+	syp-2/+_oocyte
OR_266	III	6035571	6042308	OR_266-3	6737	oocyte	0	syp-2/+	syp-2/+_oocyte
OR_266	IV	15721891	15722401	OR_266-4	510	oocyte	0	syp-2/+	syp-2/+_oocyte
OR_267	X	2143319	2145659	OR_267-6	2340	oocyte	0	syp-2/+	syp-2/+_oocyte
OR_268	IV	1551109	1551207	OR_268-4	98	oocyte	0	syp-2/+	syp-2/+_oocyte
OR_268	X	6423630	6425613	OR_268-6	1983	oocyte	0	syp-2/+	syp-2/+_oocyte
OR_269	V	4545510	4550133	OR_269-5	4623	oocyte	0	syp-2/+	syp-2/+_oocyte
OR_270	I	3522031	3522744	OR_270-1	713	oocyte	0	syp-2/+	syp-2/+_oocyte
OR_270	II	3266293	3268344	OR_270-2	2051	oocyte	0	syp-2/+	syp-2/+_oocyte
OR_270	III	2546093	2546819	OR_270-3	726	oocyte	0	syp-2/+	syp-2/+_oocyte
OR_270	IV	1215816	1225034	OR_270-4	9218	oocyte	0	syp-2/+	syp-2/+_oocyte
OR_270	V	14497779	14500843	OR_270-5	3064	oocyte	0	syp-2/+	syp-2/+_oocyte
OR_270	X	5872094	5879658	OR_270-6	7564	oocyte	0	syp-2/+	syp-2/+_oocyte
OR_271	I	3059943	3060020	OR_271-1	77	oocyte	0	syp-2/+	syp-2/+_oocyte
OR_271	II	13309950	13310158	OR_271-2	208	oocyte	0	syp-2/+	syp-2/+_oocyte
OR_271	III	12480826	12481848	OR_271-3	1022	oocyte	0	syp-2/+	syp-2/+_oocyte
OR_271	V	18657686	18658848	OR_271-5	1162	oocyte	0	syp-2/+	syp-2/+_oocyte
OR_272	X	13071779	13072200	OR_272-6	421	oocyte	0	syp-2/+	syp-2/+_oocyte
OR_273	I	3323696	3324659	OR_273-1	963	oocyte	0	syp-2/+	syp-2/+_oocyte
OR_273	III	11475648	11475804	OR_273-3	156	oocyte	0	syp-2/+	syp-2/+_oocyte
OR_273	X	15368827	15369118	OR_273-6	291	oocyte	0	syp-2/+	syp-2/+_oocyte
OR_274	I	1637476	1637529	OR_274-1	53	oocyte	0	syp-2/+	syp-2/+_oocyte
OR_274	III	11608806	11609241	OR_274-3	435	oocyte	0	syp-2/+	syp-2/+_oocyte
OR_274	IV	5435435	5436477	OR_274-4	1042	oocyte	0	syp-2/+	syp-2/+_oocyte
OR_274	V	16107560	16109980	OR_274-5	2420	oocyte	0	syp-2/+	syp-2/+_oocyte
OR_275	IV	13830516	13831211	OR_275-4	695	oocyte	0	syp-2/+	syp-2/+_oocyte
OR_276	II	11908080	11908372	OR_276-2	292	oocyte	0	syp-2/+	syp-2/+_oocyte
OR_276	III	8297168	8297846	OR_276-3	678	oocyte	0	syp-2/+	syp-2/+_oocyte
OR_276	V	18568681	18568689	OR_276-5	8	oocyte	0	syp-2/+	syp-2/+_oocyte
OR_277	III	1619632	1620317	OR_277-3	685	oocyte	0	syp-2/+	syp-2/+_oocyte
OR_278	II	13140654	13142536	OR_278-2	1882	oocyte	0	syp-2/+	syp-2/+_oocyte
OR_278	V	19763486	19763542	OR_278-5	56	oocyte	0	syp-2/+	syp-2/+_oocyte
OR_279	III	1227751	1231834	OR_279-3	4083	oocyte	0	syp-2/+	syp-2/+_oocyte
OR_279	V	5433259	5433446	OR_279-5	187	oocyte	0	syp-2/+	syp-2/+_oocyte
OR_279	X	11669832	11672016	OR_279-6	2184	oocyte	0	syp-2/+	syp-2/+_oocyte
OR_280	I	14404471	14412951	OR_280-1	8480	oocyte	0	syp-2/+	syp-2/+_oocyte
OR_280	IV	3764664	3766518	OR_280-4	1854	oocyte	0	syp-2/+	syp-2/+_oocyte
OR_280	V	6042428	6043839	OR_280-5	1411	oocyte	0	syp-2/+	syp-2/+_oocyte
OR_281	I	2254163	2254325	OR_281-1	162	oocyte	0	syp-2/+	syp-2/+_oocyte
OR_281	II	5192682	5193726	OR_281-2	1044	oocyte	0	syp-2/+	syp-2/+_oocyte
OR_281	III	11200264	11200485	OR_281-3	221	oocyte	0	syp-2/+	syp-2/+_oocyte
OR_281	IV	1468002	1468523	OR_281-4	521	oocyte	0	syp-2/+	syp-2/+_oocyte
OR_281	X	12088828	12104145	OR_281-6	15317	oocyte	0	syp-2/+	syp-2/+_oocyte
OR_282	I	14801769	14804381	OR_282-1	2612	oocyte	0	syp-2/+	syp-2/+_oocyte
OR_282	III	335328	335587	OR_282-3	259	oocyte	0	syp-2/+	syp-2/+_oocyte
OR_282	V	6202819	6205110	OR_282-5	2291	oocyte	0	syp-2/+	syp-2/+_oocyte
OR_283	I	2964725	2964760	OR_283-1	35	oocyte	0	syp-2/+	syp-2/+_oocyte
OR_283	II	5750422	5766454	OR_283-2	16032	oocyte	0	syp-2/+	syp-2/+_oocyte
OR_284	I	13212857	13217101	OR_284-1	4244	oocyte	0	syp-2/+	syp-2/+_oocyte
OR_284	II	13445697	13445705	OR_284-2	8	oocyte	0	syp-2/+	syp-2/+_oocyte
OR_284	IV	1172957	1172958	OR_284-4	1	oocyte	0	syp-2/+	syp-2/+_oocyte
OR_284	V	3083413	3083755	OR_284-5	342	oocyte	0	syp-2/+	syp-2/+_oocyte
OR_284	X	14702913	14704156	OR_284-6	1243	oocyte	0	syp-2/+	syp-2/+_oocyte
OR_285	IV	1314992	1315153	OR_285-4	161	oocyte	0	syp-2/+	syp-2/+_oocyte
OR_285	V	14662295	14669573	OR_285-5	7278	oocyte	0	syp-2/+	syp-2/+_oocyte
OR_286	X	13068237	13068836	OR_286-6	599	oocyte	0	syp-2/+	syp-2/+_oocyte
OR_287	I	3744910	3748469	OR_287-1	3559	oocyte	1	syp-2/+	syp-2/+_oocyte
OR_287	I	11800287	11800326	OR_287-1	39	oocyte	1	syp-2/+	syp-2/+_oocyte
OR_287	II	13317979	13318091	OR_287-2	112	oocyte	0	syp-2/+	syp-2/+_oocyte
OR_287	III	11362171	11363220	OR_287-3	1049	oocyte	0	syp-2/+	syp-2/+_oocyte
OR_287	V	4985939	4986248	OR_287-5	309	oocyte	0	syp-2/+	syp-2/+_oocyte
OR_287	X	2364357	2364655	OR_287-6	298	oocyte	0	syp-2/+	syp-2/+_oocyte
OR_288	I	13363833	13363871	OR_288-1	38	oocyte	0	syp-2/+	syp-2/+_oocyte
OR_289	IV	12264614	12264856	OR_289-4	242	oocyte	0	syp-2/+	syp-2/+_oocyte
OR_289	X	12540508	12544891	OR_289-6	4383	oocyte	0	syp-2/+	syp-2/+_oocyte
OR_290	II	12917960	12918112	OR_290-2	152	oocyte	0	syp-2/+	syp-2/+_oocyte
OR_290	III	3042634	3043786	OR_290-3	1152	oocyte	0	syp-2/+	syp-2/+_oocyte
OR_290	X	15198421	15198817	OR_290-6	396	oocyte	0	syp-2/+	syp-2/+_oocyte
OR_291	I	13427974	13428740	OR_291-1	766	oocyte	0	syp-2/+	syp-2/+_oocyte
OR_291	II	13561570	13562195	OR_291-2	625	oocyte	0	syp-2/+	syp-2/+_oocyte
OR_291	IV	4433068	4461409	OR_291-4	28341	oocyte	0	syp-2/+	syp-2/+_oocyte
OR_292	II	2595438	2596334	OR_292-2	896	oocyte	0	syp-2/+	syp-2/+_oocyte
OR_292	III	12356372	12356948	OR_292-3	576	oocyte	0	syp-2/+	syp-2/+_oocyte
OR_292	V	11859864	11862607	OR_292-5	2743	oocyte	0	syp-2/+	syp-2/+_oocyte
OR_293	II	13945950	13946100	OR_293-2	150	oocyte	0	syp-2/+	syp-2/+_oocyte
OR_293	IV	1881758	1881812	OR_293-4	54	oocyte	0	syp-2/+	syp-2/+_oocyte
OR_294	V	7761551	7762494	OR_294-5	943	oocyte	0	syp-2/+	syp-2/+_oocyte
OR_294	X	5381161	5381245	OR_294-6	84	oocyte	0	syp-2/+	syp-2/+_oocyte
OR_295	I	12778586	12779665	OR_295-1	1079	oocyte	0	syp-2/+	syp-2/+_oocyte
OR_295	II	13775384	13777192	OR_295-2	1808	oocyte	0	syp-2/+	syp-2/+_oocyte
OR_295	III	2356239	2356296	OR_295-3	57	oocyte	0	syp-2/+	syp-2/+_oocyte
OR_295	IV	1819814	1821670	OR_295-4	1856	oocyte	0	syp-2/+	syp-2/+_oocyte
OR_295	V	8745024	8753299	OR_295-5	8275	oocyte	0	syp-2/+	syp-2/+_oocyte
OR_296	III	12023855	12025323	OR_296-3	1468	oocyte	0	syp-2/+	syp-2/+_oocyte
OR_296	IV	3565075	3565976	OR_296-4	901	oocyte	0	syp-2/+	syp-2/+_oocyte
OR_296	X	4214683	4215731	OR_296-6	1048	oocyte	0	syp-2/+	syp-2/+_oocyte
OR_297	II	10335286	10339328	OR_297-2	4042	oocyte	0	syp-2/+	syp-2/+_oocyte
OR_297	III	1622776	1622777	OR_297-3	1	oocyte	0	syp-2/+	syp-2/+_oocyte
OR_297	IV	1520189	1521905	OR_297-4	1716	oocyte	0	syp-2/+	syp-2/+_oocyte
OR_298	III	11774851	11774962	OR_298-3	111	oocyte	0	syp-2/+	syp-2/+_oocyte
OR_298	IV	3404985	3406353	OR_298-4	1368	oocyte	0	syp-2/+	syp-2/+_oocyte
OR_298	X	12363454	12364605	OR_298-6	1151	oocyte	0	syp-2/+	syp-2/+_oocyte
OR_299	I	2695355	2696474	OR_299-1	1119	oocyte	0	syp-2/+	syp-2/+_oocyte
OR_300	IV	1651781	1651952	OR_300-4	171	oocyte	0	syp-2/+	syp-2/+_oocyte
OR_300	X	7020096	7020697	OR_300-6	601	oocyte	0	syp-2/+	syp-2/+_oocyte
SR_001	I	1063467	1065121	SR_001-1	1654	spermatocyte	0	syp-2/+	syp-2/+_spermatocyte
SR_001	IV	2354679	2354928	SR_001-4	249	spermatocyte	0	syp-2/+	syp-2/+_spermatocyte
SR_002	IV	16427836	16427880	SR_002-4	44	spermatocyte	0	syp-2/+	syp-2/+_spermatocyte
SR_003	III	4264694	4266255	SR_003-3	1561	spermatocyte	0	syp-2/+	syp-2/+_spermatocyte
SR_004	II	11941606	11947604	SR_004-2	5998	spermatocyte	0	syp-2/+	syp-2/+_spermatocyte
SR_004	III	2798021	2798611	SR_004-3	590	spermatocyte	0	syp-2/+	syp-2/+_spermatocyte
SR_004	V	13120391	13121296	SR_004-5	905	spermatocyte	0	syp-2/+	syp-2/+_spermatocyte
SR_005	I	3489553	3489722	SR_005-1	169	spermatocyte	1	syp-2/+	syp-2/+_spermatocyte
SR_005	I	11285178	11285317	SR_005-1	139	spermatocyte	1	syp-2/+	syp-2/+_spermatocyte
SR_005	II	13263790	13264887	SR_005-2	1097	spermatocyte	0	syp-2/+	syp-2/+_spermatocyte
SR_006	III	11462134	11462312	SR_006-3	178	spermatocyte	0	syp-2/+	syp-2/+_spermatocyte
SR_006	IV	2372390	2374153	SR_006-4	1763	spermatocyte	0	syp-2/+	syp-2/+_spermatocyte
SR_007	IV	3439038	3439618	SR_007-4	580	spermatocyte	0	syp-2/+	syp-2/+_spermatocyte
SR_008	II	13393052	13393169	SR_008-2	117	spermatocyte	0	syp-2/+	syp-2/+_spermatocyte
SR_008	IV	1602941	1602966	SR_008-4	25	spermatocyte	0	syp-2/+	syp-2/+_spermatocyte
SR_009	III	45370	45662	SR_009-3	292	spermatocyte	0	syp-2/+	syp-2/+_spermatocyte
SR_011	III	2527475	2527578	SR_011-3	103	spermatocyte	1	syp-2/+	syp-2/+_spermatocyte
SR_011	III	12949013	12949026	SR_011-3	13	spermatocyte	1	syp-2/+	syp-2/+_spermatocyte
SR_013	III	1410175	1410179	SR_013-3	4	spermatocyte	0	syp-2/+	syp-2/+_spermatocyte
SR_014	II	13315244	13315343	SR_014-2	99	spermatocyte	0	syp-2/+	syp-2/+_spermatocyte
SR_014	IV	2861629	2862302	SR_014-4	673	spermatocyte	0	syp-2/+	syp-2/+_spermatocyte
SR_015	I	2175132	2175269	SR_015-1	137	spermatocyte	0	syp-2/+	syp-2/+_spermatocyte
SR_015	IV	1607155	1607167	SR_015-4	12	spermatocyte	1	syp-2/+	syp-2/+_spermatocyte
SR_015	IV	16507119	16508189	SR_015-4	1070	spermatocyte	1	syp-2/+	syp-2/+_spermatocyte
SR_017	I	3249072	3249396	SR_017-1	324	spermatocyte	0	syp-2/+	syp-2/+_spermatocyte
SR_017	II	11700832	11701313	SR_017-2	481	spermatocyte	0	syp-2/+	syp-2/+_spermatocyte
SR_017	IV	3107974	3112772	SR_017-4	4798	spermatocyte	0	syp-2/+	syp-2/+_spermatocyte
SR_018	I	1848697	1848989	SR_018-1	292	spermatocyte	0	syp-2/+	syp-2/+_spermatocyte
SR_018	II	13024763	13025604	SR_018-2	841	spermatocyte	0	syp-2/+	syp-2/+_spermatocyte
SR_019	I	13322532	13323299	SR_019-1	767	spermatocyte	0	syp-2/+	syp-2/+_spermatocyte
SR_020	II	3593332	3595232	SR_020-2	1900	spermatocyte	0	syp-2/+	syp-2/+_spermatocyte
SR_021	III	12396311	12396412	SR_021-3	101	spermatocyte	0	syp-2/+	syp-2/+_spermatocyte
SR_022	II	11369545	11369721	SR_022-2	176	spermatocyte	0	syp-2/+	syp-2/+_spermatocyte
SR_022	III	2353647	2354097	SR_022-3	450	spermatocyte	0	syp-2/+	syp-2/+_spermatocyte
SR_024	I	12701266	12702408	SR_024-1	1142	spermatocyte	0	syp-2/+	syp-2/+_spermatocyte
SR_024	II	13705441	13706167	SR_024-2	726	spermatocyte	0	syp-2/+	syp-2/+_spermatocyte
SR_024	III	12098808	12099005	SR_024-3	197	spermatocyte	0	syp-2/+	syp-2/+_spermatocyte
SR_025	II	12710512	12712158	SR_025-2	1646	spermatocyte	0	syp-2/+	syp-2/+_spermatocyte
SR_025	III	11523266	11523751	SR_025-3	485	spermatocyte	0	syp-2/+	syp-2/+_spermatocyte
SR_026	II	3505225	3505930	SR_026-2	705	spermatocyte	0	syp-2/+	syp-2/+_spermatocyte
SR_026	III	2737281	2737413	SR_026-3	132	spermatocyte	0	syp-2/+	syp-2/+_spermatocyte
SR_026	V	14830598	14834135	SR_026-5	3537	spermatocyte	0	syp-2/+	syp-2/+_spermatocyte
SR_027	III	1582506	1582978	SR_027-3	472	spermatocyte	0	syp-2/+	syp-2/+_spermatocyte
SR_027	IV	6305374	6307225	SR_027-4	1851	spermatocyte	0	syp-2/+	syp-2/+_spermatocyte
SR_028	I	3018886	3021833	SR_028-1	2947	spermatocyte	0	syp-2/+	syp-2/+_spermatocyte
SR_028	II	14096639	14098704	SR_028-2	2065	spermatocyte	0	syp-2/+	syp-2/+_spermatocyte
SR_030	I	1195627	1195665	SR_030-1	38	spermatocyte	1	syp-2/+	syp-2/+_spermatocyte
SR_030	I	8735151	8735746	SR_030-1	595	spermatocyte	1	syp-2/+	syp-2/+_spermatocyte
SR_030	II	12747640	12747774	SR_030-2	134	spermatocyte	0	syp-2/+	syp-2/+_spermatocyte
SR_030	III	3435186	3437977	SR_030-3	2791	spermatocyte	0	syp-2/+	syp-2/+_spermatocyte
SR_031	IV	7623747	7630223	SR_031-4	6476	spermatocyte	0	syp-2/+	syp-2/+_spermatocyte
SR_032	I	1439188	1439323	SR_032-1	135	spermatocyte	0	syp-2/+	syp-2/+_spermatocyte
SR_032	III	4483383	4484941	SR_032-3	1558	spermatocyte	0	syp-2/+	syp-2/+_spermatocyte
SR_032	IV	15527202	15527451	SR_032-4	249	spermatocyte	0	syp-2/+	syp-2/+_spermatocyte
SR_033	I	11872233	11872608	SR_033-1	375	spermatocyte	0	syp-2/+	syp-2/+_spermatocyte
SR_033	V	535338	535341	SR_033-5	3	spermatocyte	0	syp-2/+	syp-2/+_spermatocyte
SR_034	II	13231234	13231537	SR_034-2	303	spermatocyte	0	syp-2/+	syp-2/+_spermatocyte
SR_035	V	1463017	1464825	SR_035-5	1808	spermatocyte	0	syp-2/+	syp-2/+_spermatocyte
SR_036	V	521386	521391	SR_036-5	5	spermatocyte	0	syp-2/+	syp-2/+_spermatocyte
SR_037	II	13230797	13230869	SR_037-2	72	spermatocyte	0	syp-2/+	syp-2/+_spermatocyte
SR_038	IV	15071189	15071774	SR_038-4	585	spermatocyte	0	syp-2/+	syp-2/+_spermatocyte
SR_038	V	15074228	15074229	SR_038-5	1	spermatocyte	0	syp-2/+	syp-2/+_spermatocyte
SR_039	II	12618150	12619112	SR_039-2	962	spermatocyte	0	syp-2/+	syp-2/+_spermatocyte
SR_039	IV	14846161	14846757	SR_039-4	596	spermatocyte	0	syp-2/+	syp-2/+_spermatocyte
SR_040	I	1432439	1432648	SR_040-1	209	spermatocyte	0	syp-2/+	syp-2/+_spermatocyte
SR_040	II	12697858	12698108	SR_040-2	250	spermatocyte	0	syp-2/+	syp-2/+_spermatocyte
SR_040	III	11978607	11979076	SR_040-3	469	spermatocyte	0	syp-2/+	syp-2/+_spermatocyte
SR_041	IV	1670047	1670068	SR_041-4	21	spermatocyte	0	syp-2/+	syp-2/+_spermatocyte
SR_042	II	3703731	3703737	SR_042-2	6	spermatocyte	1	syp-2/+	syp-2/+_spermatocyte
SR_042	II	13059665	13060172	SR_042-2	507	spermatocyte	1	syp-2/+	syp-2/+_spermatocyte
SR_043	V	8743483	8743572	SR_043-5	89	spermatocyte	0	syp-2/+	syp-2/+_spermatocyte
SR_044	I	3092180	3092339	SR_044-1	159	spermatocyte	0	syp-2/+	syp-2/+_spermatocyte
SR_045	III	12538435	12539145	SR_045-3	710	spermatocyte	0	syp-2/+	syp-2/+_spermatocyte
SR_045	IV	1417661	1418012	SR_045-4	351	spermatocyte	0	syp-2/+	syp-2/+_spermatocyte
SR_046	I	3435295	3438947	SR_046-1	3652	spermatocyte	0	syp-2/+	syp-2/+_spermatocyte
SR_046	III	11858378	11858892	SR_046-3	514	spermatocyte	0	syp-2/+	syp-2/+_spermatocyte
SR_046	IV	6281019	6281024	SR_046-4	5	spermatocyte	1	syp-2/+	syp-2/+_spermatocyte
SR_046	IV	10321252	10323048	SR_046-4	1796	spermatocyte	1	syp-2/+	syp-2/+_spermatocyte
SR_047	II	14157381	14157488	SR_047-2	107	spermatocyte	0	syp-2/+	syp-2/+_spermatocyte
SR_048	I	1073387	1073813	SR_048-1	426	spermatocyte	0	syp-2/+	syp-2/+_spermatocyte
SR_049	III	3196953	3197265	SR_049-3	312	spermatocyte	0	syp-2/+	syp-2/+_spermatocyte
SR_050	II	13395437	13396233	SR_050-2	796	spermatocyte	0	syp-2/+	syp-2/+_spermatocyte
SR_051	V	4146332	4146432	SR_051-5	100	spermatocyte	0	syp-2/+	syp-2/+_spermatocyte
SR_052	V	10169594	10170915	SR_052-5	1321	spermatocyte	0	syp-2/+	syp-2/+_spermatocyte
SR_053	I	2477081	2477304	SR_053-1	223	spermatocyte	1	syp-2/+	syp-2/+_spermatocyte
SR_053	I	11889394	11889760	SR_053-1	366	spermatocyte	1	syp-2/+	syp-2/+_spermatocyte
SR_053	II	13221280	13221691	SR_053-2	411	spermatocyte	0	syp-2/+	syp-2/+_spermatocyte
SR_053	III	12235968	12237398	SR_053-3	1430	spermatocyte	0	syp-2/+	syp-2/+_spermatocyte
SR_053	IV	11795419	11795970	SR_053-4	551	spermatocyte	0	syp-2/+	syp-2/+_spermatocyte
SR_054	III	10586640	10588277	SR_054-3	1637	spermatocyte	0	syp-2/+	syp-2/+_spermatocyte
SR_054	IV	1119873	1124391	SR_054-4	4518	spermatocyte	1	syp-2/+	syp-2/+_spermatocyte
SR_054	IV	11557161	11558022	SR_054-4	861	spermatocyte	1	syp-2/+	syp-2/+_spermatocyte
SR_055	II	14429277	14429511	SR_055-2	234	spermatocyte	0	syp-2/+	syp-2/+_spermatocyte
SR_055	IV	2023179	2025016	SR_055-4	1837	spermatocyte	0	syp-2/+	syp-2/+_spermatocyte
SR_056	III	11951158	11951174	SR_056-3	16	spermatocyte	0	syp-2/+	syp-2/+_spermatocyte
SR_056	IV	5049381	5050388	SR_056-4	1007	spermatocyte	0	syp-2/+	syp-2/+_spermatocyte
SR_057	I	13401040	13402082	SR_057-1	1042	spermatocyte	0	syp-2/+	syp-2/+_spermatocyte
SR_058	III	10665444	10666733	SR_058-3	1289	spermatocyte	0	syp-2/+	syp-2/+_spermatocyte
SR_058	V	7124281	7126004	SR_058-5	1723	spermatocyte	0	syp-2/+	syp-2/+_spermatocyte
SR_059	II	14580358	14580910	SR_059-2	552	spermatocyte	0	syp-2/+	syp-2/+_spermatocyte
SR_060	I	1020179	1020256	SR_060-1	77	spermatocyte	0	syp-2/+	syp-2/+_spermatocyte
SR_061	IV	3806795	3807219	SR_061-4	424	spermatocyte	0	syp-2/+	syp-2/+_spermatocyte
SR_062	I	1604824	1605032	SR_062-1	208	spermatocyte	0	syp-2/+	syp-2/+_spermatocyte
SR_062	III	11888469	11888473	SR_062-3	4	spermatocyte	0	syp-2/+	syp-2/+_spermatocyte
SR_063	III	3098464	3098822	SR_063-3	358	spermatocyte	0	syp-2/+	syp-2/+_spermatocyte
SR_063	IV	1540682	1541670	SR_063-4	988	spermatocyte	0	syp-2/+	syp-2/+_spermatocyte
SR_064	II	13623910	13624430	SR_064-2	520	spermatocyte	0	syp-2/+	syp-2/+_spermatocyte
SR_064	III	2827452	2828594	SR_064-3	1142	spermatocyte	0	syp-2/+	syp-2/+_spermatocyte
SR_065	I	1820357	1821361	SR_065-1	1004	spermatocyte	0	syp-2/+	syp-2/+_spermatocyte
SR_065	III	6775391	6775394	SR_065-3	3	spermatocyte	0	syp-2/+	syp-2/+_spermatocyte
SR_066	II	15300898	15301446	SR_066-2	548	spermatocyte	0	syp-2/+	syp-2/+_spermatocyte
SR_066	III	2594014	2594391	SR_066-3	377	spermatocyte	0	syp-2/+	syp-2/+_spermatocyte
SR_067	II	12477444	12477916	SR_067-2	472	spermatocyte	0	syp-2/+	syp-2/+_spermatocyte
SR_067	IV	2027000	2027105	SR_067-4	105	spermatocyte	0	syp-2/+	syp-2/+_spermatocyte
SR_068	I	2473349	2473799	SR_068-1	450	spermatocyte	0	syp-2/+	syp-2/+_spermatocyte
SR_068	II	12800316	12800369	SR_068-2	53	spermatocyte	0	syp-2/+	syp-2/+_spermatocyte
SR_069	I	3502861	3502970	SR_069-1	109	spermatocyte	0	syp-2/+	syp-2/+_spermatocyte
SR_069	II	14884763	14885257	SR_069-2	494	spermatocyte	0	syp-2/+	syp-2/+_spermatocyte
SR_069	III	12654490	12655362	SR_069-3	872	spermatocyte	0	syp-2/+	syp-2/+_spermatocyte
SR_070	II	14163037	14163118	SR_070-2	81	spermatocyte	0	syp-2/+	syp-2/+_spermatocyte
SR_070	III	11520398	11520562	SR_070-3	164	spermatocyte	0	syp-2/+	syp-2/+_spermatocyte
SR_070	IV	15255550	15255794	SR_070-4	244	spermatocyte	0	syp-2/+	syp-2/+_spermatocyte
SR_071	I	3164033	3164571	SR_071-1	538	spermatocyte	0	syp-2/+	syp-2/+_spermatocyte
SR_071	V	14988869	14990335	SR_071-5	1466	spermatocyte	0	syp-2/+	syp-2/+_spermatocyte
SR_073	V	18863295	18863482	SR_073-5	187	spermatocyte	0	syp-2/+	syp-2/+_spermatocyte
SR_075	I	2816872	2817023	SR_075-1	151	spermatocyte	0	syp-2/+	syp-2/+_spermatocyte
SR_075	III	12461564	12461852	SR_075-3	288	spermatocyte	0	syp-2/+	syp-2/+_spermatocyte
SR_076	I	4271655	4273813	SR_076-1	2158	spermatocyte	0	syp-2/+	syp-2/+_spermatocyte
SR_077	III	2955973	2956681	SR_077-3	708	spermatocyte	0	syp-2/+	syp-2/+_spermatocyte
SR_078	I	14647766	14648002	SR_078-1	236	spermatocyte	0	syp-2/+	syp-2/+_spermatocyte
SR_078	II	13023445	13023938	SR_078-2	493	spermatocyte	0	syp-2/+	syp-2/+_spermatocyte
SR_079	III	2366795	2366935	SR_079-3	140	spermatocyte	0	syp-2/+	syp-2/+_spermatocyte
SR_079	IV	12402940	12404933	SR_079-4	1993	spermatocyte	0	syp-2/+	syp-2/+_spermatocyte
SR_079	V	4708098	4708387	SR_079-5	289	spermatocyte	0	syp-2/+	syp-2/+_spermatocyte
SR_080	I	4578930	4579284	SR_080-1	354	spermatocyte	0	syp-2/+	syp-2/+_spermatocyte
SR_080	II	13674515	13676754	SR_080-2	2239	spermatocyte	0	syp-2/+	syp-2/+_spermatocyte
SR_081	I	2948481	2948768	SR_081-1	287	spermatocyte	0	syp-2/+	syp-2/+_spermatocyte
SR_081	III	2637998	2638571	SR_081-3	573	spermatocyte	1	syp-2/+	syp-2/+_spermatocyte
SR_081	III	10786149	10786477	SR_081-3	328	spermatocyte	1	syp-2/+	syp-2/+_spermatocyte
SR_081	V	14726554	14727813	SR_081-5	1259	spermatocyte	0	syp-2/+	syp-2/+_spermatocyte
SR_082	I	5445714	5448384	SR_082-1	2670	spermatocyte	0	syp-2/+	syp-2/+_spermatocyte
SR_082	II	14339517	14339524	SR_082-2	7	spermatocyte	0	syp-2/+	syp-2/+_spermatocyte
SR_082	IV	1086726	1087026	SR_082-4	300	spermatocyte	0	syp-2/+	syp-2/+_spermatocyte
SR_083	III	2581351	2581442	SR_083-3	91	spermatocyte	1	syp-2/+	syp-2/+_spermatocyte
SR_083	III	11965594	11965832	SR_083-3	238	spermatocyte	1	syp-2/+	syp-2/+_spermatocyte
SR_085	III	11427206	11427556	SR_085-3	350	spermatocyte	0	syp-2/+	syp-2/+_spermatocyte
SR_086	IV	2014907	2015761	SR_086-4	854	spermatocyte	0	syp-2/+	syp-2/+_spermatocyte
SR_087	II	13923327	13923344	SR_087-2	17	spermatocyte	0	syp-2/+	syp-2/+_spermatocyte
SR_087	III	10432905	10433365	SR_087-3	460	spermatocyte	0	syp-2/+	syp-2/+_spermatocyte
SR_088	I	4388647	4390228	SR_088-1	1581	spermatocyte	0	syp-2/+	syp-2/+_spermatocyte
SR_088	II	14996357	14996472	SR_088-2	115	spermatocyte	0	syp-2/+	syp-2/+_spermatocyte
SR_088	III	11972	12165	SR_088-3	193	spermatocyte	0	syp-2/+	syp-2/+_spermatocyte
SR_089	IV	7196998	7202228	SR_089-4	5230	spermatocyte	1	syp-2/+	syp-2/+_spermatocyte
SR_089	IV	15944334	15944684	SR_089-4	350	spermatocyte	1	syp-2/+	syp-2/+_spermatocyte
SR_090	III	12723822	12724957	SR_090-3	1135	spermatocyte	0	syp-2/+	syp-2/+_spermatocyte
SR_091	V	10890871	10890960	SR_091-5	89	spermatocyte	0	syp-2/+	syp-2/+_spermatocyte
SR_092	I	13036937	13039710	SR_092-1	2773	spermatocyte	0	syp-2/+	syp-2/+_spermatocyte
SR_092	III	2164362	2164514	SR_092-3	152	spermatocyte	0	syp-2/+	syp-2/+_spermatocyte
SR_092	IV	1420046	1420670	SR_092-4	624	spermatocyte	0	syp-2/+	syp-2/+_spermatocyte
SR_094	I	12910553	12911083	SR_094-1	530	spermatocyte	0	syp-2/+	syp-2/+_spermatocyte
SR_094	III	2002106	2003469	SR_094-3	1363	spermatocyte	0	syp-2/+	syp-2/+_spermatocyte
SR_094	V	3197302	3197304	SR_094-5	2	spermatocyte	0	syp-2/+	syp-2/+_spermatocyte
SR_095	V	4133450	4133711	SR_095-5	261	spermatocyte	0	syp-2/+	syp-2/+_spermatocyte
SR_096	I	9754989	9759524	SR_096-1	4535	spermatocyte	0	syp-2/+	syp-2/+_spermatocyte
SR_096	II	13754446	13757194	SR_096-2	2748	spermatocyte	0	syp-2/+	syp-2/+_spermatocyte
SR_096	IV	1008598	1009412	SR_096-4	814	spermatocyte	0	syp-2/+	syp-2/+_spermatocyte
SR_097	I	9734829	9735372	SR_097-1	543	spermatocyte	0	syp-2/+	syp-2/+_spermatocyte
SR_098	I	1642531	1643126	SR_098-1	595	spermatocyte	0	syp-2/+	syp-2/+_spermatocyte
SR_098	II	11155703	11158693	SR_098-2	2990	spermatocyte	0	syp-2/+	syp-2/+_spermatocyte
SR_098	III	4068631	4069426	SR_098-3	795	spermatocyte	0	syp-2/+	syp-2/+_spermatocyte
SR_099	IV	14935238	14935373	SR_099-4	135	spermatocyte	0	syp-2/+	syp-2/+_spermatocyte
SR_100	I	2847635	2850245	SR_100-1	2610	spermatocyte	0	syp-2/+	syp-2/+_spermatocyte
SR_101	IV	13223321	13226937	SR_101-4	3616	spermatocyte	0	syp-2/+	syp-2/+_spermatocyte
SR_102	III	2548033	2548140	SR_102-3	107	spermatocyte	0	syp-2/+	syp-2/+_spermatocyte
SR_103	I	1171753	1172309	SR_103-1	556	spermatocyte	0	syp-2/+	syp-2/+_spermatocyte
SR_103	II	675516	675908	SR_103-2	392	spermatocyte	0	syp-2/+	syp-2/+_spermatocyte
SR_103	III	3088505	3089337	SR_103-3	832	spermatocyte	0	syp-2/+	syp-2/+_spermatocyte
SR_104	I	2973991	2975256	SR_104-1	1265	spermatocyte	0	syp-2/+	syp-2/+_spermatocyte
SR_104	III	11871514	11871658	SR_104-3	144	spermatocyte	0	syp-2/+	syp-2/+_spermatocyte
SR_105	III	967702	967705	SR_105-3	3	spermatocyte	1	syp-2/+	syp-2/+_spermatocyte
SR_105	III	12965096	12965770	SR_105-3	674	spermatocyte	1	syp-2/+	syp-2/+_spermatocyte
SR_106	II	13919372	13920644	SR_106-2	1272	spermatocyte	0	syp-2/+	syp-2/+_spermatocyte
SR_107	IV	16803318	16803380	SR_107-4	62	spermatocyte	0	syp-2/+	syp-2/+_spermatocyte
SR_108	I	1493055	1493379	SR_108-1	324	spermatocyte	0	syp-2/+	syp-2/+_spermatocyte
SR_108	IV	3338023	3338426	SR_108-4	403	spermatocyte	0	syp-2/+	syp-2/+_spermatocyte
SR_108	V	4489361	4491735	SR_108-5	2374	spermatocyte	0	syp-2/+	syp-2/+_spermatocyte
SR_109	II	2659506	2660109	SR_109-2	603	spermatocyte	0	syp-2/+	syp-2/+_spermatocyte
SR_109	V	8465337	8468619	SR_109-5	3282	spermatocyte	0	syp-2/+	syp-2/+_spermatocyte
SR_110	I	13853158	13854787	SR_110-1	1629	spermatocyte	0	syp-2/+	syp-2/+_spermatocyte
SR_110	II	13899061	13899105	SR_110-2	44	spermatocyte	0	syp-2/+	syp-2/+_spermatocyte
SR_110	IV	15627538	15628063	SR_110-4	525	spermatocyte	0	syp-2/+	syp-2/+_spermatocyte
SR_110	V	2106521	2106787	SR_110-5	266	spermatocyte	0	syp-2/+	syp-2/+_spermatocyte
SR_112	II	3518873	3519504	SR_112-2	631	spermatocyte	0	syp-2/+	syp-2/+_spermatocyte
SR_113	I	11778914	11779358	SR_113-1	444	spermatocyte	0	syp-2/+	syp-2/+_spermatocyte
SR_113	IV	1754749	1755843	SR_113-4	1094	spermatocyte	0	syp-2/+	syp-2/+_spermatocyte
SR_114	IV	1090901	1090935	SR_114-4	34	spermatocyte	0	syp-2/+	syp-2/+_spermatocyte
SR_114	V	4586255	4586422	SR_114-5	167	spermatocyte	0	syp-2/+	syp-2/+_spermatocyte
SR_115	IV	8859205	8874212	SR_115-4	15007	spermatocyte	0	syp-2/+	syp-2/+_spermatocyte
SR_115	V	6792199	6793391	SR_115-5	1192	spermatocyte	0	syp-2/+	syp-2/+_spermatocyte
SR_116	I	1618780	1620686	SR_116-1	1906	spermatocyte	0	syp-2/+	syp-2/+_spermatocyte
SR_116	II	4662172	4664219	SR_116-2	2047	spermatocyte	0	syp-2/+	syp-2/+_spermatocyte
SR_116	III	13092614	13094919	SR_116-3	2305	spermatocyte	0	syp-2/+	syp-2/+_spermatocyte
SR_116	IV	3521846	3522693	SR_116-4	847	spermatocyte	0	syp-2/+	syp-2/+_spermatocyte
SR_116	V	4492722	4495385	SR_116-5	2663	spermatocyte	0	syp-2/+	syp-2/+_spermatocyte
SR_117	II	12897935	12898135	SR_117-2	200	spermatocyte	0	syp-2/+	syp-2/+_spermatocyte
SR_117	IV	13553791	13554520	SR_117-4	729	spermatocyte	0	syp-2/+	syp-2/+_spermatocyte
SR_117	V	13762876	13763117	SR_117-5	241	spermatocyte	0	syp-2/+	syp-2/+_spermatocyte
SR_118	I	10713124	10719495	SR_118-1	6371	spermatocyte	0	syp-2/+	syp-2/+_spermatocyte
SR_118	III	2262021	2262645	SR_118-3	624	spermatocyte	0	syp-2/+	syp-2/+_spermatocyte
SR_119	III	12424939	12424953	SR_119-3	14	spermatocyte	0	syp-2/+	syp-2/+_spermatocyte
SR_119	IV	13519044	13519047	SR_119-4	3	spermatocyte	0	syp-2/+	syp-2/+_spermatocyte
SR_119	V	16385026	16385334	SR_119-5	308	spermatocyte	0	syp-2/+	syp-2/+_spermatocyte
SR_120	I	3077105	3077877	SR_120-1	772	spermatocyte	0	syp-2/+	syp-2/+_spermatocyte
SR_120	II	11825513	11827005	SR_120-2	1492	spermatocyte	0	syp-2/+	syp-2/+_spermatocyte
SR_120	IV	1970293	1970761	SR_120-4	468	spermatocyte	0	syp-2/+	syp-2/+_spermatocyte
SR_121	I	1589558	1590694	SR_121-1	1136	spermatocyte	0	syp-2/+	syp-2/+_spermatocyte
SR_121	III	11531788	11532103	SR_121-3	315	spermatocyte	0	syp-2/+	syp-2/+_spermatocyte
SR_121	IV	13115977	13117573	SR_121-4	1596	spermatocyte	0	syp-2/+	syp-2/+_spermatocyte
SR_121	V	9414996	9416943	SR_121-5	1947	spermatocyte	0	syp-2/+	syp-2/+_spermatocyte
SR_122	II	2798708	2798802	SR_122-2	94	spermatocyte	1	syp-2/+	syp-2/+_spermatocyte
SR_122	II	13701161	13701974	SR_122-2	813	spermatocyte	1	syp-2/+	syp-2/+_spermatocyte
SR_122	IV	12524310	12526974	SR_122-4	2664	spermatocyte	0	syp-2/+	syp-2/+_spermatocyte
SR_123	III	3088225	3088239	SR_123-3	14	spermatocyte	0	syp-2/+	syp-2/+_spermatocyte
SR_123	IV	14691500	14691898	SR_123-4	398	spermatocyte	0	syp-2/+	syp-2/+_spermatocyte
SR_124	III	1086986	1086987	SR_124-3	1	spermatocyte	0	syp-2/+	syp-2/+_spermatocyte
SR_125	II	13772176	13772177	SR_125-2	1	spermatocyte	0	syp-2/+	syp-2/+_spermatocyte
SR_125	IV	2233459	2233598	SR_125-4	139	spermatocyte	0	syp-2/+	syp-2/+_spermatocyte
SR_126	II	12903432	12904370	SR_126-2	938	spermatocyte	0	syp-2/+	syp-2/+_spermatocyte
SR_126	IV	3008416	3008730	SR_126-4	314	spermatocyte	0	syp-2/+	syp-2/+_spermatocyte
SR_127	I	11902270	11902535	SR_127-1	265	spermatocyte	0	syp-2/+	syp-2/+_spermatocyte
SR_127	V	18761629	18761630	SR_127-5	1	spermatocyte	0	syp-2/+	syp-2/+_spermatocyte
SR_128	II	13307308	13307768	SR_128-2	460	spermatocyte	0	syp-2/+	syp-2/+_spermatocyte
SR_128	III	10268561	10269319	SR_128-3	758	spermatocyte	0	syp-2/+	syp-2/+_spermatocyte
SR_128	IV	14419530	14419534	SR_128-4	4	spermatocyte	0	syp-2/+	syp-2/+_spermatocyte
SR_129	III	3378697	3380502	SR_129-3	1805	spermatocyte	0	syp-2/+	syp-2/+_spermatocyte
SR_129	V	16760371	16760493	SR_129-5	122	spermatocyte	0	syp-2/+	syp-2/+_spermatocyte
SR_130	I	13036937	13039710	SR_130-1	2773	spermatocyte	0	syp-2/+	syp-2/+_spermatocyte
SR_130	IV	1737266	1738217	SR_130-4	951	spermatocyte	1	syp-2/+	syp-2/+_spermatocyte
SR_130	IV	16245520	16245786	SR_130-4	266	spermatocyte	1	syp-2/+	syp-2/+_spermatocyte
SR_130	V	7744264	7745862	SR_130-5	1598	spermatocyte	0	syp-2/+	syp-2/+_spermatocyte
SR_131	III	3510825	3510826	SR_131-3	1	spermatocyte	0	syp-2/+	syp-2/+_spermatocyte
SR_132	IV	15062685	15062758	SR_132-4	73	spermatocyte	0	syp-2/+	syp-2/+_spermatocyte
SR_133	IV	2239553	2240412	SR_133-4	859	spermatocyte	0	syp-2/+	syp-2/+_spermatocyte
SR_134	III	1205081	1206064	SR_134-3	983	spermatocyte	0	syp-2/+	syp-2/+_spermatocyte
SR_136	I	3383908	3384430	SR_136-1	522	spermatocyte	0	syp-2/+	syp-2/+_spermatocyte
SR_136	III	12671655	12672711	SR_136-3	1056	spermatocyte	0	syp-2/+	syp-2/+_spermatocyte
SR_136	IV	3736055	3736351	SR_136-4	296	spermatocyte	0	syp-2/+	syp-2/+_spermatocyte
SR_137	I	12157314	12157316	SR_137-1	2	spermatocyte	0	syp-2/+	syp-2/+_spermatocyte
SR_137	IV	11774216	11775082	SR_137-4	866	spermatocyte	0	syp-2/+	syp-2/+_spermatocyte
SR_138	I	2110688	2113592	SR_138-1	2904	spermatocyte	1	syp-2/+	syp-2/+_spermatocyte
SR_138	I	9321335	9322526	SR_138-1	1191	spermatocyte	1	syp-2/+	syp-2/+_spermatocyte
SR_139	III	1658300	1660574	SR_139-3	2274	spermatocyte	0	syp-2/+	syp-2/+_spermatocyte
SR_139	V	5608811	5609021	SR_139-5	210	spermatocyte	0	syp-2/+	syp-2/+_spermatocyte
SR_140	IV	8429565	8433587	SR_140-4	4022	spermatocyte	0	syp-2/+	syp-2/+_spermatocyte
SR_141	I	13563253	13563645	SR_141-1	392	spermatocyte	0	syp-2/+	syp-2/+_spermatocyte
SR_141	IV	4836802	4837961	SR_141-4	1159	spermatocyte	1	syp-2/+	syp-2/+_spermatocyte
SR_141	IV	15283030	15283042	SR_141-4	12	spermatocyte	1	syp-2/+	syp-2/+_spermatocyte
SR_142	I	12835266	12835658	SR_142-1	392	spermatocyte	0	syp-2/+	syp-2/+_spermatocyte
SR_142	III	6082264	6084443	SR_142-3	2179	spermatocyte	0	syp-2/+	syp-2/+_spermatocyte
SR_143	II	6107450	6109627	SR_143-2	2177	spermatocyte	0	syp-2/+	syp-2/+_spermatocyte
SR_143	III	3579399	3579595	SR_143-3	196	spermatocyte	0	syp-2/+	syp-2/+_spermatocyte
SR_144	III	12404235	12404493	SR_144-3	258	spermatocyte	0	syp-2/+	syp-2/+_spermatocyte
SR_144	IV	13413109	13413310	SR_144-4	201	spermatocyte	0	syp-2/+	syp-2/+_spermatocyte
SR_146	IV	4333536	4333619	SR_146-4	83	spermatocyte	0	syp-2/+	syp-2/+_spermatocyte
SR_146	V	12752400	12752629	SR_146-5	229	spermatocyte	0	syp-2/+	syp-2/+_spermatocyte
SR_147	I	12528294	12529162	SR_147-1	868	spermatocyte	0	syp-2/+	syp-2/+_spermatocyte
SR_147	II	9173252	9174117	SR_147-2	865	spermatocyte	0	syp-2/+	syp-2/+_spermatocyte
SR_147	IV	9999513	10001308	SR_147-4	1795	spermatocyte	0	syp-2/+	syp-2/+_spermatocyte
SR_147	V	4177122	4177505	SR_147-5	383	spermatocyte	0	syp-2/+	syp-2/+_spermatocyte
SR_148	III	2987572	2988558	SR_148-3	986	spermatocyte	0	syp-2/+	syp-2/+_spermatocyte
SR_149	I	1857704	1857821	SR_149-1	117	spermatocyte	0	syp-2/+	syp-2/+_spermatocyte
SR_149	IV	1305025	1305265	SR_149-4	240	spermatocyte	0	syp-2/+	syp-2/+_spermatocyte
SR_151	I	4678672	4678827	SR_151-1	155	spermatocyte	0	syp-2/+	syp-2/+_spermatocyte
SR_151	III	1449141	1449444	SR_151-3	303	spermatocyte	1	syp-2/+	syp-2/+_spermatocyte
SR_151	III	11413513	11414259	SR_151-3	746	spermatocyte	1	syp-2/+	syp-2/+_spermatocyte
SR_151	IV	1883761	1888624	SR_151-4	4863	spermatocyte	0	syp-2/+	syp-2/+_spermatocyte
SR_151	V	18014949	18015124	SR_151-5	175	spermatocyte	0	syp-2/+	syp-2/+_spermatocyte
SR_152	I	5331706	5332659	SR_152-1	953	spermatocyte	0	syp-2/+	syp-2/+_spermatocyte
SR_152	III	5757722	5757776	SR_152-3	54	spermatocyte	0	syp-2/+	syp-2/+_spermatocyte
SR_153	I	13048162	13049861	SR_153-1	1699	spermatocyte	0	syp-2/+	syp-2/+_spermatocyte
SR_153	III	2270583	2275643	SR_153-3	5060	spermatocyte	0	syp-2/+	syp-2/+_spermatocyte
SR_153	IV	1082692	1082917	SR_153-4	225	spermatocyte	0	syp-2/+	syp-2/+_spermatocyte
SR_154	I	5697794	5699043	SR_154-1	1249	spermatocyte	0	syp-2/+	syp-2/+_spermatocyte
SR_154	III	11888090	11888436	SR_154-3	346	spermatocyte	0	syp-2/+	syp-2/+_spermatocyte
SR_156	I	1791148	1792391	SR_156-1	1243	spermatocyte	0	syp-2/+	syp-2/+_spermatocyte
SR_157	I	8466278	8471180	SR_157-1	4902	spermatocyte	0	syp-2/+	syp-2/+_spermatocyte
SR_157	III	11760738	11760739	SR_157-3	1	spermatocyte	0	syp-2/+	syp-2/+_spermatocyte
SR_158	II	14400555	14400684	SR_158-2	129	spermatocyte	0	syp-2/+	syp-2/+_spermatocyte
SR_159	I	2166974	2168286	SR_159-1	1312	spermatocyte	0	syp-2/+	syp-2/+_spermatocyte
SR_159	II	4287229	4287775	SR_159-2	546	spermatocyte	0	syp-2/+	syp-2/+_spermatocyte
SR_159	III	2587993	2589055	SR_159-3	1062	spermatocyte	0	syp-2/+	syp-2/+_spermatocyte
SR_159	IV	3547524	3548058	SR_159-4	534	spermatocyte	0	syp-2/+	syp-2/+_spermatocyte
SR_159	V	4543803	4544757	SR_159-5	954	spermatocyte	0	syp-2/+	syp-2/+_spermatocyte
SR_160	I	4742885	4744070	SR_160-1	1185	spermatocyte	0	syp-2/+	syp-2/+_spermatocyte
SR_160	IV	1016484	1017164	SR_160-4	680	spermatocyte	0	syp-2/+	syp-2/+_spermatocyte
SR_161	I	3606642	3607737	SR_161-1	1095	spermatocyte	0	syp-2/+	syp-2/+_spermatocyte
SR_161	IV	2976209	2978383	SR_161-4	2174	spermatocyte	0	syp-2/+	syp-2/+_spermatocyte
SR_162	III	10434437	10434622	SR_162-3	185	spermatocyte	0	syp-2/+	syp-2/+_spermatocyte
SR_163	V	3697228	3697492	SR_163-5	264	spermatocyte	0	syp-2/+	syp-2/+_spermatocyte
SR_164	I	7469110	7470894	SR_164-1	1784	spermatocyte	0	syp-2/+	syp-2/+_spermatocyte
SR_164	IV	3271929	3272070	SR_164-4	141	spermatocyte	1	syp-2/+	syp-2/+_spermatocyte
SR_164	IV	15779306	15779766	SR_164-4	460	spermatocyte	1	syp-2/+	syp-2/+_spermatocyte
SR_165	III	3608767	3609010	SR_165-3	243	spermatocyte	0	syp-2/+	syp-2/+_spermatocyte
SR_165	V	13101389	13101848	SR_165-5	459	spermatocyte	0	syp-2/+	syp-2/+_spermatocyte
SR_166	I	51358	52320	SR_166-1	962	spermatocyte	1	syp-2/+	syp-2/+_spermatocyte
SR_166	I	13110295	13111915	SR_166-1	1620	spermatocyte	1	syp-2/+	syp-2/+_spermatocyte
SR_166	IV	12232209	12232971	SR_166-4	762	spermatocyte	0	syp-2/+	syp-2/+_spermatocyte
SR_167	II	13360222	13360725	SR_167-2	503	spermatocyte	0	syp-2/+	syp-2/+_spermatocyte
SR_167	III	3709709	3730467	SR_167-3	20758	spermatocyte	0	syp-2/+	syp-2/+_spermatocyte
SR_168	I	13454896	13456429	SR_168-1	1533	spermatocyte	0	syp-2/+	syp-2/+_spermatocyte
SR_168	II	11949498	11950838	SR_168-2	1340	spermatocyte	0	syp-2/+	syp-2/+_spermatocyte
SR_170	I	4612237	4612880	SR_170-1	643	spermatocyte	0	syp-2/+	syp-2/+_spermatocyte
SR_170	III	3709709	3730467	SR_170-3	20758	spermatocyte	0	syp-2/+	syp-2/+_spermatocyte
SR_170	V	4110335	4110349	SR_170-5	14	spermatocyte	0	syp-2/+	syp-2/+_spermatocyte
SR_171	I	4323412	4328935	SR_171-1	5523	spermatocyte	0	syp-2/+	syp-2/+_spermatocyte
SR_171	II	10185695	10187296	SR_171-2	1601	spermatocyte	0	syp-2/+	syp-2/+_spermatocyte
SR_172	II	14297800	14298705	SR_172-2	905	spermatocyte	0	syp-2/+	syp-2/+_spermatocyte
SR_172	IV	1162592	1164566	SR_172-4	1974	spermatocyte	0	syp-2/+	syp-2/+_spermatocyte
SR_173	III	41992	42071	SR_173-3	79	spermatocyte	0	syp-2/+	syp-2/+_spermatocyte
SR_174	IV	2625403	2625463	SR_174-4	60	spermatocyte	0	syp-2/+	syp-2/+_spermatocyte
SR_174	V	16053437	16054354	SR_174-5	917	spermatocyte	0	syp-2/+	syp-2/+_spermatocyte
SR_175	I	4712817	4713004	SR_175-1	187	spermatocyte	0	syp-2/+	syp-2/+_spermatocyte
SR_175	III	12221227	12221934	SR_175-3	707	spermatocyte	0	syp-2/+	syp-2/+_spermatocyte
SR_175	V	4475749	4483672	SR_175-5	7923	spermatocyte	0	syp-2/+	syp-2/+_spermatocyte
SR_176	V	5996323	5997443	SR_176-5	1120	spermatocyte	0	syp-2/+	syp-2/+_spermatocyte
SR_177	III	2600227	2600361	SR_177-3	134	spermatocyte	0	syp-2/+	syp-2/+_spermatocyte
SR_177	V	18758643	18760584	SR_177-5	1941	spermatocyte	0	syp-2/+	syp-2/+_spermatocyte
SR_178	I	14551022	14553416	SR_178-1	2394	spermatocyte	0	syp-2/+	syp-2/+_spermatocyte
SR_179	III	11531788	11532103	SR_179-3	315	spermatocyte	0	syp-2/+	syp-2/+_spermatocyte
SR_180	III	1490573	1492328	SR_180-3	1755	spermatocyte	0	syp-2/+	syp-2/+_spermatocyte
SR_180	IV	1005139	1005141	SR_180-4	2	spermatocyte	0	syp-2/+	syp-2/+_spermatocyte
SR_182	I	9571457	9572012	SR_182-1	555	spermatocyte	0	syp-2/+	syp-2/+_spermatocyte
SR_182	IV	13239574	13240509	SR_182-4	935	spermatocyte	0	syp-2/+	syp-2/+_spermatocyte
SR_183	I	4639419	4640561	SR_183-1	1142	spermatocyte	0	syp-2/+	syp-2/+_spermatocyte
SR_184	I	1940933	1941656	SR_184-1	723	spermatocyte	0	syp-2/+	syp-2/+_spermatocyte
SR_184	II	13576914	13577156	SR_184-2	242	spermatocyte	0	syp-2/+	syp-2/+_spermatocyte
SR_184	III	11169223	11180575	SR_184-3	11352	spermatocyte	0	syp-2/+	syp-2/+_spermatocyte
SR_184	V	17927905	17928084	SR_184-5	179	spermatocyte	0	syp-2/+	syp-2/+_spermatocyte
SR_185	IV	12203382	12204523	SR_185-4	1141	spermatocyte	0	syp-2/+	syp-2/+_spermatocyte
SR_186	I	1973588	1974295	SR_186-1	707	spermatocyte	0	syp-2/+	syp-2/+_spermatocyte
SR_187	V	17763452	17763697	SR_187-5	245	spermatocyte	0	syp-2/+	syp-2/+_spermatocyte
SR_188	II	12044716	12045864	SR_188-2	1148	spermatocyte	0	syp-2/+	syp-2/+_spermatocyte
SR_189	II	8088868	8092206	SR_189-2	3338	spermatocyte	0	syp-2/+	syp-2/+_spermatocyte
SR_189	IV	5279964	5280826	SR_189-4	862	spermatocyte	0	syp-2/+	syp-2/+_spermatocyte
SR_190	IV	4006514	4006942	SR_190-4	428	spermatocyte	0	syp-2/+	syp-2/+_spermatocyte
SR_191	III	3480211	3481015	SR_191-3	804	spermatocyte	0	syp-2/+	syp-2/+_spermatocyte
SR_192	III	2727474	2727765	SR_192-3	291	spermatocyte	0	syp-2/+	syp-2/+_spermatocyte
SR_192	IV	10711774	10716398	SR_192-4	4624	spermatocyte	0	syp-2/+	syp-2/+_spermatocyte
SR_193	I	12795134	12795144	SR_193-1	10	spermatocyte	0	syp-2/+	syp-2/+_spermatocyte
SR_193	II	12259747	12260738	SR_193-2	991	spermatocyte	0	syp-2/+	syp-2/+_spermatocyte
SR_193	III	11909460	11910120	SR_193-3	660	spermatocyte	0	syp-2/+	syp-2/+_spermatocyte
SR_193	IV	2165691	2170979	SR_193-4	5288	spermatocyte	0	syp-2/+	syp-2/+_spermatocyte
SR_193	V	20614370	20614493	SR_193-5	123	spermatocyte	0	syp-2/+	syp-2/+_spermatocyte
SR_194	II	11276012	11276404	SR_194-2	392	spermatocyte	0	syp-2/+	syp-2/+_spermatocyte
SR_194	III	2494745	2494861	SR_194-3	116	spermatocyte	0	syp-2/+	syp-2/+_spermatocyte
SR_194	V	5970352	5971055	SR_194-5	703	spermatocyte	0	syp-2/+	syp-2/+_spermatocyte
SR_197	II	13045118	13045161	SR_197-2	43	spermatocyte	0	syp-2/+	syp-2/+_spermatocyte
SR_197	III	12060275	12060322	SR_197-3	47	spermatocyte	0	syp-2/+	syp-2/+_spermatocyte
SR_197	IV	8621638	8626086	SR_197-4	4448	spermatocyte	0	syp-2/+	syp-2/+_spermatocyte
SR_198	II	13489992	13490005	SR_198-2	13	spermatocyte	0	syp-2/+	syp-2/+_spermatocyte
SR_198	III	10961744	10961962	SR_198-3	218	spermatocyte	0	syp-2/+	syp-2/+_spermatocyte
SR_199	IV	1055813	1055920	SR_199-4	107	spermatocyte	0	syp-2/+	syp-2/+_spermatocyte
SR_200	II	3060435	3061057	SR_200-2	622	spermatocyte	0	syp-2/+	syp-2/+_spermatocyte
SR_200	V	5112226	5112351	SR_200-5	125	spermatocyte	1	syp-2/+	syp-2/+_spermatocyte
SR_200	V	20217996	20218011	SR_200-5	15	spermatocyte	1	syp-2/+	syp-2/+_spermatocyte
SR_202	I	1764409	1764576	SR_202-1	167	spermatocyte	0	syp-2/+	syp-2/+_spermatocyte
SR_203	I	1054832	1055654	SR_203-1	822	spermatocyte	1	syp-2/+	syp-2/+_spermatocyte
SR_203	I	13036239	13036937	SR_203-1	698	spermatocyte	1	syp-2/+	syp-2/+_spermatocyte
SR_203	II	13359918	13360222	SR_203-2	304	spermatocyte	0	syp-2/+	syp-2/+_spermatocyte
SR_203	IV	16793382	16793491	SR_203-4	109	spermatocyte	0	syp-2/+	syp-2/+_spermatocyte
SR_204	I	2363283	2363388	SR_204-1	105	spermatocyte	0	syp-2/+	syp-2/+_spermatocyte
SR_204	III	3775084	3775795	SR_204-3	711	spermatocyte	0	syp-2/+	syp-2/+_spermatocyte
SR_204	V	988276	989543	SR_204-5	1267	spermatocyte	1	syp-2/+	syp-2/+_spermatocyte
SR_204	V	17925845	17925958	SR_204-5	113	spermatocyte	1	syp-2/+	syp-2/+_spermatocyte
SR_205	I	14801769	14804381	SR_205-1	2612	spermatocyte	0	syp-2/+	syp-2/+_spermatocyte
SR_205	II	13541816	13541921	SR_205-2	105	spermatocyte	0	syp-2/+	syp-2/+_spermatocyte
SR_205	IV	1873063	1873301	SR_205-4	238	spermatocyte	0	syp-2/+	syp-2/+_spermatocyte
SR_206	I	3610399	3610500	SR_206-1	101	spermatocyte	1	syp-2/+	syp-2/+_spermatocyte
SR_206	I	12002217	12002345	SR_206-1	128	spermatocyte	1	syp-2/+	syp-2/+_spermatocyte
SR_206	III	12642918	12643399	SR_206-3	481	spermatocyte	0	syp-2/+	syp-2/+_spermatocyte
SR_206	IV	1995282	1995682	SR_206-4	400	spermatocyte	0	syp-2/+	syp-2/+_spermatocyte
SR_206	V	14016057	14016389	SR_206-5	332	spermatocyte	0	syp-2/+	syp-2/+_spermatocyte
SR_207	IV	1119873	1124391	SR_207-4	4518	spermatocyte	0	syp-2/+	syp-2/+_spermatocyte
SR_208	I	1214840	1214955	SR_208-1	115	spermatocyte	0	syp-2/+	syp-2/+_spermatocyte
SR_208	II	14234680	14235869	SR_208-2	1189	spermatocyte	0	syp-2/+	syp-2/+_spermatocyte
SR_208	III	2202544	2202620	SR_208-3	76	spermatocyte	0	syp-2/+	syp-2/+_spermatocyte
SR_209	I	3493267	3495420	SR_209-1	2153	spermatocyte	0	syp-2/+	syp-2/+_spermatocyte
SR_209	II	11997382	11998985	SR_209-2	1603	spermatocyte	0	syp-2/+	syp-2/+_spermatocyte
SR_209	IV	1651751	1651781	SR_209-4	30	spermatocyte	0	syp-2/+	syp-2/+_spermatocyte
SR_209	V	3218137	3218305	SR_209-5	168	spermatocyte	0	syp-2/+	syp-2/+_spermatocyte
SR_211	II	13884865	13891068	SR_211-2	6203	spermatocyte	0	syp-2/+	syp-2/+_spermatocyte
SR_211	III	3097299	3097566	SR_211-3	267	spermatocyte	0	syp-2/+	syp-2/+_spermatocyte
SR_211	IV	14466130	14469073	SR_211-4	2943	spermatocyte	0	syp-2/+	syp-2/+_spermatocyte
SR_212	III	12833592	12833770	SR_212-3	178	spermatocyte	0	syp-2/+	syp-2/+_spermatocyte
SR_213	I	3337033	3340249	SR_213-1	3216	spermatocyte	0	syp-2/+	syp-2/+_spermatocyte
SR_213	III	2276043	2285923	SR_213-3	9880	spermatocyte	0	syp-2/+	syp-2/+_spermatocyte
SR_213	IV	10706709	10707954	SR_213-4	1245	spermatocyte	0	syp-2/+	syp-2/+_spermatocyte
SR_214	II	4421146	4422662	SR_214-2	1516	spermatocyte	1	syp-2/+	syp-2/+_spermatocyte
SR_214	II	13227397	13227767	SR_214-2	370	spermatocyte	1	syp-2/+	syp-2/+_spermatocyte
SR_216	IV	16211970	16212058	SR_216-4	88	spermatocyte	0	syp-2/+	syp-2/+_spermatocyte
SR_216	V	620462	620557	SR_216-5	95	spermatocyte	0	syp-2/+	syp-2/+_spermatocyte
SR_217	III	1699610	1700227	SR_217-3	617	spermatocyte	0	syp-2/+	syp-2/+_spermatocyte
SR_217	IV	1415337	1416677	SR_217-4	1340	spermatocyte	0	syp-2/+	syp-2/+_spermatocyte
SR_218	II	13297152	13297611	SR_218-2	459	spermatocyte	0	syp-2/+	syp-2/+_spermatocyte
SR_219	I	14529035	14529571	SR_219-1	536	spermatocyte	0	syp-2/+	syp-2/+_spermatocyte
SR_219	III	11973686	11975028	SR_219-3	1342	spermatocyte	0	syp-2/+	syp-2/+_spermatocyte
SR_220	I	2166974	2168286	SR_220-1	1312	spermatocyte	0	syp-2/+	syp-2/+_spermatocyte
SR_220	II	12701702	12702826	SR_220-2	1124	spermatocyte	0	syp-2/+	syp-2/+_spermatocyte
SR_220	III	2536309	2536471	SR_220-3	162	spermatocyte	0	syp-2/+	syp-2/+_spermatocyte
SR_222	II	12004003	12004042	SR_222-2	39	spermatocyte	0	syp-2/+	syp-2/+_spermatocyte
SR_223	II	9983271	9983918	SR_223-2	647	spermatocyte	0	syp-2/+	syp-2/+_spermatocyte
SR_223	V	10441070	10452224	SR_223-5	11154	spermatocyte	0	syp-2/+	syp-2/+_spermatocyte
SR_224	II	11106707	11109110	SR_224-2	2403	spermatocyte	0	syp-2/+	syp-2/+_spermatocyte
SR_225	II	12436715	12437472	SR_225-2	757	spermatocyte	0	syp-2/+	syp-2/+_spermatocyte
SR_226	II	9447959	9450542	SR_226-2	2583	spermatocyte	0	syp-2/+	syp-2/+_spermatocyte
SR_229	I	2818525	2818678	SR_229-1	153	spermatocyte	0	syp-2/+	syp-2/+_spermatocyte
SR_229	II	12703426	12703540	SR_229-2	114	spermatocyte	0	syp-2/+	syp-2/+_spermatocyte
SR_229	III	976465	976473	SR_229-3	8	spermatocyte	0	syp-2/+	syp-2/+_spermatocyte
SR_230	II	1047746	1047773	SR_230-2	27	spermatocyte	0	syp-2/+	syp-2/+_spermatocyte
SR_231	I	3177366	3178586	SR_231-1	1220	spermatocyte	0	syp-2/+	syp-2/+_spermatocyte
SR_232	IV	17276381	17278804	SR_232-4	2423	spermatocyte	0	syp-2/+	syp-2/+_spermatocyte
SR_232	V	1812138	1812251	SR_232-5	113	spermatocyte	0	syp-2/+	syp-2/+_spermatocyte
SR_233	I	4470148	4471000	SR_233-1	852	spermatocyte	0	syp-2/+	syp-2/+_spermatocyte
SR_233	III	3332170	3332625	SR_233-3	455	spermatocyte	0	syp-2/+	syp-2/+_spermatocyte
SR_233	IV	1955114	1955899	SR_233-4	785	spermatocyte	0	syp-2/+	syp-2/+_spermatocyte
SR_234	I	3251010	3251041	SR_234-1	31	spermatocyte	0	syp-2/+	syp-2/+_spermatocyte
SR_234	II	930672	931287	SR_234-2	615	spermatocyte	0	syp-2/+	syp-2/+_spermatocyte
SR_234	III	12212327	12212703	SR_234-3	376	spermatocyte	0	syp-2/+	syp-2/+_spermatocyte
SR_234	IV	13482192	13486167	SR_234-4	3975	spermatocyte	0	syp-2/+	syp-2/+_spermatocyte
SR_235	II	12439814	12441102	SR_235-2	1288	spermatocyte	0	syp-2/+	syp-2/+_spermatocyte
SR_235	IV	1731831	1732071	SR_235-4	240	spermatocyte	0	syp-2/+	syp-2/+_spermatocyte
SR_236	IV	13628885	13629823	SR_236-4	938	spermatocyte	0	syp-2/+	syp-2/+_spermatocyte
SR_237	II	13611522	13611685	SR_237-2	163	spermatocyte	0	syp-2/+	syp-2/+_spermatocyte
SR_238	V	13971191	13972023	SR_238-5	832	spermatocyte	0	syp-2/+	syp-2/+_spermatocyte
SR_240	I	3503515	3505372	SR_240-1	1857	spermatocyte	0	syp-2/+	syp-2/+_spermatocyte
SR_240	II	5792007	5793621	SR_240-2	1614	spermatocyte	0	syp-2/+	syp-2/+_spermatocyte
SR_240	IV	4366406	4368395	SR_240-4	1989	spermatocyte	1	syp-2/+	syp-2/+_spermatocyte
SR_240	IV	15853436	15853592	SR_240-4	156	spermatocyte	1	syp-2/+	syp-2/+_spermatocyte
SR_241	I	2967458	2967549	SR_241-1	91	spermatocyte	0	syp-2/+	syp-2/+_spermatocyte
SR_241	II	13281368	13281711	SR_241-2	343	spermatocyte	0	syp-2/+	syp-2/+_spermatocyte
SR_241	III	12259834	12259883	SR_241-3	49	spermatocyte	0	syp-2/+	syp-2/+_spermatocyte
SR_241	V	10212321	10213041	SR_241-5	720	spermatocyte	0	syp-2/+	syp-2/+_spermatocyte
SR_242	II	13397275	13397721	SR_242-2	446	spermatocyte	0	syp-2/+	syp-2/+_spermatocyte
SR_243	I	2080821	2080885	SR_243-1	64	spermatocyte	0	syp-2/+	syp-2/+_spermatocyte
SR_244	I	3535066	3536021	SR_244-1	955	spermatocyte	0	syp-2/+	syp-2/+_spermatocyte
SR_244	IV	904802	911528	SR_244-4	6726	spermatocyte	0	syp-2/+	syp-2/+_spermatocyte
SR_246	III	10136285	10137677	SR_246-3	1392	spermatocyte	0	syp-2/+	syp-2/+_spermatocyte
SR_246	IV	1288465	1289475	SR_246-4	1010	spermatocyte	0	syp-2/+	syp-2/+_spermatocyte
SR_247	II	13121913	13121933	SR_247-2	20	spermatocyte	0	syp-2/+	syp-2/+_spermatocyte
SR_247	IV	2042434	2042990	SR_247-4	556	spermatocyte	0	syp-2/+	syp-2/+_spermatocyte
SR_247	V	277980	281912	SR_247-5	3932	spermatocyte	0	syp-2/+	syp-2/+_spermatocyte
SR_248	III	2204447	2205293	SR_248-3	846	spermatocyte	1	syp-2/+	syp-2/+_spermatocyte
SR_248	III	12698192	12699294	SR_248-3	1102	spermatocyte	1	syp-2/+	syp-2/+_spermatocyte
SR_248	IV	15577342	15579044	SR_248-4	1702	spermatocyte	0	syp-2/+	syp-2/+_spermatocyte
SR_248	V	8047965	8048650	SR_248-5	685	spermatocyte	0	syp-2/+	syp-2/+_spermatocyte
SR_249	I	6950921	6964159	SR_249-1	13238	spermatocyte	0	syp-2/+	syp-2/+_spermatocyte
SR_249	II	8975398	8976138	SR_249-2	740	spermatocyte	0	syp-2/+	syp-2/+_spermatocyte
SR_249	III	10289801	10291023	SR_249-3	1222	spermatocyte	0	syp-2/+	syp-2/+_spermatocyte
SR_249	IV	6631098	6635374	SR_249-4	4276	spermatocyte	0	syp-2/+	syp-2/+_spermatocyte
SR_249	V	18879030	18879232	SR_249-5	202	spermatocyte	0	syp-2/+	syp-2/+_spermatocyte
SR_250	I	2183222	2183223	SR_250-1	1	spermatocyte	0	syp-2/+	syp-2/+_spermatocyte
SR_250	II	13884227	13884266	SR_250-2	39	spermatocyte	0	syp-2/+	syp-2/+_spermatocyte
SR_250	III	666020	666035	SR_250-3	15	spermatocyte	0	syp-2/+	syp-2/+_spermatocyte
SR_250	V	5046445	5047093	SR_250-5	648	spermatocyte	0	syp-2/+	syp-2/+_spermatocyte
SR_251	I	443058	443802	SR_251-1	744	spermatocyte	0	syp-2/+	syp-2/+_spermatocyte
SR_251	III	7609373	7609657	SR_251-3	284	spermatocyte	0	syp-2/+	syp-2/+_spermatocyte
SR_252	II	5070734	5075026	SR_252-2	4292	spermatocyte	0	syp-2/+	syp-2/+_spermatocyte
SR_252	V	15261998	15263797	SR_252-5	1799	spermatocyte	0	syp-2/+	syp-2/+_spermatocyte
SR_253	II	4919063	4922770	SR_253-2	3707	spermatocyte	0	syp-2/+	syp-2/+_spermatocyte
SR_253	III	2081445	2081777	SR_253-3	332	spermatocyte	0	syp-2/+	syp-2/+_spermatocyte
SR_253	V	16751061	16751686	SR_253-5	625	spermatocyte	0	syp-2/+	syp-2/+_spermatocyte
SR_254	I	3716332	3724381	SR_254-1	8049	spermatocyte	0	syp-2/+	syp-2/+_spermatocyte
SR_254	V	15614535	15614756	SR_254-5	221	spermatocyte	0	syp-2/+	syp-2/+_spermatocyte
SR_255	III	7998492	8000440	SR_255-3	1948	spermatocyte	0	syp-2/+	syp-2/+_spermatocyte
SR_256	II	13069307	13069858	SR_256-2	551	spermatocyte	0	syp-2/+	syp-2/+_spermatocyte
SR_256	III	3564743	3565352	SR_256-3	609	spermatocyte	0	syp-2/+	syp-2/+_spermatocyte
SR_257	II	13744999	13745854	SR_257-2	855	spermatocyte	0	syp-2/+	syp-2/+_spermatocyte
SR_257	III	10920810	10921126	SR_257-3	316	spermatocyte	0	syp-2/+	syp-2/+_spermatocyte
SR_257	IV	4363572	4364233	SR_257-4	661	spermatocyte	1	syp-2/+	syp-2/+_spermatocyte
SR_257	IV	8920231	8921823	SR_257-4	1592	spermatocyte	1	syp-2/+	syp-2/+_spermatocyte
SR_258	I	10444360	10454596	SR_258-1	10236	spermatocyte	0	syp-2/+	syp-2/+_spermatocyte
SR_258	II	12152751	12153712	SR_258-2	961	spermatocyte	0	syp-2/+	syp-2/+_spermatocyte
SR_258	IV	14287393	14288375	SR_258-4	982	spermatocyte	0	syp-2/+	syp-2/+_spermatocyte
SR_261	I	3095908	3096213	SR_261-1	305	spermatocyte	0	syp-2/+	syp-2/+_spermatocyte
SR_261	II	9687222	9691672	SR_261-2	4450	spermatocyte	0	syp-2/+	syp-2/+_spermatocyte
SR_261	III	1831842	1832548	SR_261-3	706	spermatocyte	0	syp-2/+	syp-2/+_spermatocyte
SR_262	IV	2000837	2001346	SR_262-4	509	spermatocyte	0	syp-2/+	syp-2/+_spermatocyte
SR_262	V	7179144	7179523	SR_262-5	379	spermatocyte	0	syp-2/+	syp-2/+_spermatocyte
SR_263	II	14125111	14126455	SR_263-2	1344	spermatocyte	0	syp-2/+	syp-2/+_spermatocyte
SR_263	III	12100500	12101743	SR_263-3	1243	spermatocyte	0	syp-2/+	syp-2/+_spermatocyte
SR_264	V	4570577	4574216	SR_264-5	3639	spermatocyte	0	syp-2/+	syp-2/+_spermatocyte
SR_265	V	17293711	17294035	SR_265-5	324	spermatocyte	0	syp-2/+	syp-2/+_spermatocyte
SR_266	I	12779665	12780225	SR_266-1	560	spermatocyte	0	syp-2/+	syp-2/+_spermatocyte
SR_266	III	2377456	2377517	SR_266-3	61	spermatocyte	0	syp-2/+	syp-2/+_spermatocyte
SR_266	IV	16549825	16549826	SR_266-4	1	spermatocyte	0	syp-2/+	syp-2/+_spermatocyte
SR_267	I	1995229	1996981	SR_267-1	1752	spermatocyte	0	syp-2/+	syp-2/+_spermatocyte
SR_268	II	13882714	13883234	SR_268-2	520	spermatocyte	0	syp-2/+	syp-2/+_spermatocyte
SR_268	IV	4363572	4364233	SR_268-4	661	spermatocyte	0	syp-2/+	syp-2/+_spermatocyte
SR_269	IV	12133482	12135570	SR_269-4	2088	spermatocyte	0	syp-2/+	syp-2/+_spermatocyte
SR_270	I	3357074	3357559	SR_270-1	485	spermatocyte	0	syp-2/+	syp-2/+_spermatocyte
SR_271	I	5216101	5219168	SR_271-1	3067	spermatocyte	0	syp-2/+	syp-2/+_spermatocyte
SR_271	III	8639718	8641039	SR_271-3	1321	spermatocyte	0	syp-2/+	syp-2/+_spermatocyte
SR_272	II	12698872	12698980	SR_272-2	108	spermatocyte	0	syp-2/+	syp-2/+_spermatocyte
SR_273	I	11962529	11963479	SR_273-1	950	spermatocyte	0	syp-2/+	syp-2/+_spermatocyte
SR_273	III	2604348	2604359	SR_273-3	11	spermatocyte	0	syp-2/+	syp-2/+_spermatocyte
SR_273	IV	3661695	3661939	SR_273-4	244	spermatocyte	0	syp-2/+	syp-2/+_spermatocyte
SR_273	V	914681	915051	SR_273-5	370	spermatocyte	0	syp-2/+	syp-2/+_spermatocyte
SR_274	II	13064250	13064536	SR_274-2	286	spermatocyte	0	syp-2/+	syp-2/+_spermatocyte
SR_274	IV	11543380	11545564	SR_274-4	2184	spermatocyte	0	syp-2/+	syp-2/+_spermatocyte
SR_275	V	4276897	4283477	SR_275-5	6580	spermatocyte	0	syp-2/+	syp-2/+_spermatocyte
SR_276	II	13839693	13840019	SR_276-2	326	spermatocyte	0	syp-2/+	syp-2/+_spermatocyte
SR_276	III	11957735	11958135	SR_276-3	400	spermatocyte	0	syp-2/+	syp-2/+_spermatocyte
SR_277	III	1959772	1961399	SR_277-3	1627	spermatocyte	0	syp-2/+	syp-2/+_spermatocyte
SR_277	IV	1316161	1317566	SR_277-4	1405	spermatocyte	0	syp-2/+	syp-2/+_spermatocyte
SR_278	II	12379498	12380789	SR_278-2	1291	spermatocyte	0	syp-2/+	syp-2/+_spermatocyte
SR_278	III	2829027	2830306	SR_278-3	1279	spermatocyte	0	syp-2/+	syp-2/+_spermatocyte
SR_278	IV	2212827	2214533	SR_278-4	1706	spermatocyte	0	syp-2/+	syp-2/+_spermatocyte
SR_279	I	3618736	3621218	SR_279-1	2482	spermatocyte	0	syp-2/+	syp-2/+_spermatocyte
SR_279	III	10113580	10114432	SR_279-3	852	spermatocyte	0	syp-2/+	syp-2/+_spermatocyte
SR_280	II	7322289	7323162	SR_280-2	873	spermatocyte	0	syp-2/+	syp-2/+_spermatocyte
SR_280	III	10958752	10958753	SR_280-3	1	spermatocyte	0	syp-2/+	syp-2/+_spermatocyte
SR_280	V	14047696	14048291	SR_280-5	595	spermatocyte	0	syp-2/+	syp-2/+_spermatocyte
SR_281	I	1221346	1221514	SR_281-1	168	spermatocyte	0	syp-2/+	syp-2/+_spermatocyte
SR_281	III	3367276	3368475	SR_281-3	1199	spermatocyte	0	syp-2/+	syp-2/+_spermatocyte
SR_281	V	15646034	15646384	SR_281-5	350	spermatocyte	0	syp-2/+	syp-2/+_spermatocyte
SR_282	III	3332168	3332169	SR_282-3	1	spermatocyte	0	syp-2/+	syp-2/+_spermatocyte
SR_282	IV	1586185	1586290	SR_282-4	105	spermatocyte	0	syp-2/+	syp-2/+_spermatocyte
SR_283	I	1111080	1111117	SR_283-1	37	spermatocyte	0	syp-2/+	syp-2/+_spermatocyte
SR_283	III	10690134	10691734	SR_283-3	1600	spermatocyte	0	syp-2/+	syp-2/+_spermatocyte
SR_283	IV	16183112	16184520	SR_283-4	1408	spermatocyte	0	syp-2/+	syp-2/+_spermatocyte
SR_284	I	2774222	2774818	SR_284-1	596	spermatocyte	0	syp-2/+	syp-2/+_spermatocyte
SR_284	V	14112476	14122773	SR_284-5	10297	spermatocyte	0	syp-2/+	syp-2/+_spermatocyte
SR_285	II	9022906	9024893	SR_285-2	1987	spermatocyte	0	syp-2/+	syp-2/+_spermatocyte
SR_285	III	1696559	1696999	SR_285-3	440	spermatocyte	0	syp-2/+	syp-2/+_spermatocyte
SR_286	III	3157054	3157977	SR_286-3	923	spermatocyte	0	syp-2/+	syp-2/+_spermatocyte
SR_287	I	3443446	3447232	SR_287-1	3786	spermatocyte	0	syp-2/+	syp-2/+_spermatocyte
SR_287	III	3535562	3536964	SR_287-3	1402	spermatocyte	0	syp-2/+	syp-2/+_spermatocyte
SR_287	IV	13433436	13433835	SR_287-4	399	spermatocyte	0	syp-2/+	syp-2/+_spermatocyte
SR_289	IV	3290050	3291281	SR_289-4	1231	spermatocyte	0	syp-2/+	syp-2/+_spermatocyte
SR_290	V	4212432	4212462	SR_290-5	30	spermatocyte	0	syp-2/+	syp-2/+_spermatocyte
SR_291	I	1377983	1378813	SR_291-1	830	spermatocyte	0	syp-2/+	syp-2/+_spermatocyte
SR_291	III	2739074	2739127	SR_291-3	53	spermatocyte	0	syp-2/+	syp-2/+_spermatocyte
SR_291	V	1573760	1573882	SR_291-5	122	spermatocyte	0	syp-2/+	syp-2/+_spermatocyte
SR_292	II	2921393	2921690	SR_292-2	297	spermatocyte	0	syp-2/+	syp-2/+_spermatocyte
SR_292	III	2415113	2415321	SR_292-3	208	spermatocyte	0	syp-2/+	syp-2/+_spermatocyte
SR_292	IV	13488935	13489208	SR_292-4	273	spermatocyte	0	syp-2/+	syp-2/+_spermatocyte
SR_293	I	2518490	2518936	SR_293-1	446	spermatocyte	0	syp-2/+	syp-2/+_spermatocyte
SR_293	II	1509952	1510429	SR_293-2	477	spermatocyte	1	syp-2/+	syp-2/+_spermatocyte
SR_293	II	14154127	14154840	SR_293-2	713	spermatocyte	1	syp-2/+	syp-2/+_spermatocyte
SR_294	I	1695415	1696951	SR_294-1	1536	spermatocyte	1	syp-2/+	syp-2/+_spermatocyte
SR_294	I	7308540	7309192	SR_294-1	652	spermatocyte	1	syp-2/+	syp-2/+_spermatocyte
SR_294	V	5993368	5993549	SR_294-5	181	spermatocyte	0	syp-2/+	syp-2/+_spermatocyte
SR_295	I	2014255	2014833	SR_295-1	578	spermatocyte	0	syp-2/+	syp-2/+_spermatocyte
SR_295	III	12978186	12978282	SR_295-3	96	spermatocyte	0	syp-2/+	syp-2/+_spermatocyte
SR_295	IV	4189345	4189415	SR_295-4	70	spermatocyte	0	syp-2/+	syp-2/+_spermatocyte
SR_296	I	14267894	14269024	SR_296-1	1130	spermatocyte	0	syp-2/+	syp-2/+_spermatocyte
SR_297	I	2158539	2159339	SR_297-1	800	spermatocyte	1	syp-2/+	syp-2/+_spermatocyte
SR_297	I	12568419	12568605	SR_297-1	186	spermatocyte	1	syp-2/+	syp-2/+_spermatocyte
SR_297	II	3773165	3774833	SR_297-2	1668	spermatocyte	0	syp-2/+	syp-2/+_spermatocyte
SR_297	III	12717223	12717630	SR_297-3	407	spermatocyte	0	syp-2/+	syp-2/+_spermatocyte
SR_298	I	3368854	3369720	SR_298-1	866	spermatocyte	0	syp-2/+	syp-2/+_spermatocyte
SR_298	II	12291301	12291492	SR_298-2	191	spermatocyte	0	syp-2/+	syp-2/+_spermatocyte
SR_298	IV	953006	953443	SR_298-4	437	spermatocyte	0	syp-2/+	syp-2/+_spermatocyte
SR_299	I	3347819	3347974	SR_299-1	155	spermatocyte	0	syp-2/+	syp-2/+_spermatocyte
SR_299	IV	1225034	1235930	SR_299-4	10896	spermatocyte	0	syp-2/+	syp-2/+_spermatocyte
SR_300	III	2980929	2981387	SR_300-3	458	spermatocyte	0	syp-2/+	syp-2/+_spermatocyte
SR_300	IV	1581485	1584284	SR_300-4	2799	spermatocyte	0	syp-2/+	syp-2/+_spermatocyte
SR_300	V	17877817	17878300	SR_300-5	483	spermatocyte	0	syp-2/+	syp-2/+_spermatocyte
