# Supplementary material for: High-resolution global recombination mapping in C. elegans reveals sexual dimorphisms shaped by meiotic chromosomal features and structures
Source: PLoS Genet. 2026 Jul 14;22(7):e1012237. doi: 10.1371/journal.pgen.1012237 (PMC13387615; doi:10.1371/journal.pgen.1012237)
Supplement: S3 File — (CSV) [file pgen.1012237.s003.csv]

chromosome	start	stop	length	pileup	-log10(pvalue)	fold_enrichment	-log10(qvalue)	name	chip	germ_cell
I	4247	5447	1201	252.84	10.3412	1.51202	9.58931	strome_fem1_rrf3_egg_H3K36me3_ChIP_macs3_peak_1	H3K36me3	oocyte
I	5786	6976	1191	292.09	23.3524	1.81253	22.4716	strome_fem1_rrf3_egg_H3K36me3_ChIP_macs3_peak_2	H3K36me3	oocyte
I	7353	10622	3270	268.65	14.1348	1.62649	13.3429	strome_fem1_rrf3_egg_H3K36me3_ChIP_macs3_peak_3	H3K36me3	oocyte
I	11032	11537	506	200.7	3.45138	1.27373	2.7798	strome_fem1_rrf3_egg_H3K36me3_ChIP_macs3_peak_4	H3K36me3	oocyte
I	12880	13161	282	218.81	3.71625	1.27554	3.04108	strome_fem1_rrf3_egg_H3K36me3_ChIP_macs3_peak_5	H3K36me3	oocyte
I	14421	15184	764	234.89	8.25381	1.44608	7.52584	strome_fem1_rrf3_egg_H3K36me3_ChIP_macs3_peak_6	H3K36me3	oocyte
I	15977	16609	633	229.63	7.46884	1.43828	6.74712	strome_fem1_rrf3_egg_H3K36me3_ChIP_macs3_peak_7	H3K36me3	oocyte
I	17345	26823	9479	333.55	36.2696	2.06253	35.2517	strome_fem1_rrf3_egg_H3K36me3_ChIP_macs3_peak_8	H3K36me3	oocyte
I	27716	28380	665	223.73	6.3624	1.39794	5.65342	strome_fem1_rrf3_egg_H3K36me3_ChIP_macs3_peak_9	H3K36me3	oocyte
I	29055	29372	318	223.99	5.18893	1.34543	4.49414	strome_fem1_rrf3_egg_H3K36me3_ChIP_macs3_peak_10	H3K36me3	oocyte
I	47391	54927	7537	296.25	23.8964	1.85413	23.0086	strome_fem1_rrf3_egg_H3K36me3_ChIP_macs3_peak_11	H3K36me3	oocyte
I	71363	78270	6908	331.56	35.2001	2.05054	34.193	strome_fem1_rrf3_egg_H3K36me3_ChIP_macs3_peak_12	H3K36me3	oocyte
I	78659	95894	17236	303.88	26.1579	1.85456	25.2468	strome_fem1_rrf3_egg_H3K36me3_ChIP_macs3_peak_13	H3K36me3	oocyte
I	96275	108255	11981	404.57	60.1467	2.42009	58.8383	strome_fem1_rrf3_egg_H3K36me3_ChIP_macs3_peak_14	H3K36me3	oocyte
I	108908	110616	1709	412.52	56.2058	2.28233	54.9611	strome_fem1_rrf3_egg_H3K36me3_ChIP_macs3_peak_15	H3K36me3	oocyte
I	111052	114384	3333	348.2	35.4222	1.93234	34.4079	strome_fem1_rrf3_egg_H3K36me3_ChIP_macs3_peak_16	H3K36me3	oocyte
I	128404	132862	4459	297.04	23.2855	1.79156	22.403	strome_fem1_rrf3_egg_H3K36me3_ChIP_macs3_peak_17	H3K36me3	oocyte
I	133303	133805	503	349.46	30.7309	1.91189	29.7779	strome_fem1_rrf3_egg_H3K36me3_ChIP_macs3_peak_18	H3K36me3	oocyte
I	180347	185240	4894	352.28	39.2912	2.08501	38.2413	strome_fem1_rrf3_egg_H3K36me3_ChIP_macs3_peak_19	H3K36me3	oocyte
I	188460	193171	4712	375.26	45.6509	2.19071	44.5378	strome_fem1_rrf3_egg_H3K36me3_ChIP_macs3_peak_20	H3K36me3	oocyte
I	193491	208950	15460	321.01	31.8855	1.97967	30.9137	strome_fem1_rrf3_egg_H3K36me3_ChIP_macs3_peak_21	H3K36me3	oocyte
I	210498	217730	7233	328.59	33.1084	2.02074	32.1291	strome_fem1_rrf3_egg_H3K36me3_ChIP_macs3_peak_22	H3K36me3	oocyte
I	218723	219269	547	254.52	13.698	1.61362	12.9128	strome_fem1_rrf3_egg_H3K36me3_ChIP_macs3_peak_23	H3K36me3	oocyte
I	219751	220359	609	215.54	4.89609	1.34032	4.20467	strome_fem1_rrf3_egg_H3K36me3_ChIP_macs3_peak_24	H3K36me3	oocyte
I	220735	221775	1041	265.72	15.8001	1.67334	14.9925	strome_fem1_rrf3_egg_H3K36me3_ChIP_macs3_peak_25	H3K36me3	oocyte
I	252066	254508	2443	286.21	21.2046	1.8056	20.3441	strome_fem1_rrf3_egg_H3K36me3_ChIP_macs3_peak_26	H3K36me3	oocyte
I	285801	289084	3284	291.09	20.7284	1.7607	19.8735	strome_fem1_rrf3_egg_H3K36me3_ChIP_macs3_peak_27	H3K36me3	oocyte
I	303349	304475	1127	266.65	9.19207	1.45715	8.45202	strome_fem1_rrf3_egg_H3K36me3_ChIP_macs3_peak_28	H3K36me3	oocyte
I	310864	315346	4483	519.06	95.3875	2.76321	93.556	strome_fem1_rrf3_egg_H3K36me3_ChIP_macs3_peak_29	H3K36me3	oocyte
I	316624	323517	6894	413.1	67.6328	2.46835	66.1815	strome_fem1_rrf3_egg_H3K36me3_ChIP_macs3_peak_30	H3K36me3	oocyte
I	323837	334366	10530	356.5	47.063	2.20723	45.885	strome_fem1_rrf3_egg_H3K36me3_ChIP_macs3_peak_31	H3K36me3	oocyte
I	334684	338141	3458	284.41	20.1653	1.73338	19.3154	strome_fem1_rrf3_egg_H3K36me3_ChIP_macs3_peak_32	H3K36me3	oocyte
I	341172	341714	543	237.68	4.28434	1.2898	3.60161	strome_fem1_rrf3_egg_H3K36me3_ChIP_macs3_peak_33	H3K36me3	oocyte
I	342445	343065	621	198.97	3.23336	1.26281	2.56484	strome_fem1_rrf3_egg_H3K36me3_ChIP_macs3_peak_34	H3K36me3	oocyte
I	343460	343987	528	245.1	11.3852	1.55212	10.623	strome_fem1_rrf3_egg_H3K36me3_ChIP_macs3_peak_35	H3K36me3	oocyte
I	344400	353103	8704	318.63	31.7649	1.9649	30.7952	strome_fem1_rrf3_egg_H3K36me3_ChIP_macs3_peak_36	H3K36me3	oocyte
I	353635	354680	1046	280.26	18.8098	1.7634	17.9705	strome_fem1_rrf3_egg_H3K36me3_ChIP_macs3_peak_37	H3K36me3	oocyte
I	355188	355833	646	257.52	13.7712	1.63255	12.9827	strome_fem1_rrf3_egg_H3K36me3_ChIP_macs3_peak_38	H3K36me3	oocyte
I	356228	363923	7696	300.29	23.2533	1.81745	22.3716	strome_fem1_rrf3_egg_H3K36me3_ChIP_macs3_peak_39	H3K36me3	oocyte
I	364233	371607	7375	359.83	42.4769	2.18534	41.4016	strome_fem1_rrf3_egg_H3K36me3_ChIP_macs3_peak_40	H3K36me3	oocyte
I	372101	393997	21897	357.28	44.5521	2.11481	43.3835	strome_fem1_rrf3_egg_H3K36me3_ChIP_macs3_peak_41	H3K36me3	oocyte
I	398547	404440	5894	297.21	24.5641	1.85066	23.672	strome_fem1_rrf3_egg_H3K36me3_ChIP_macs3_peak_42	H3K36me3	oocyte
I	405882	407547	1666	267.94	15.9114	1.69086	15.1009	strome_fem1_rrf3_egg_H3K36me3_ChIP_macs3_peak_43	H3K36me3	oocyte
I	407888	411852	3965	305.67	28.6283	1.90597	27.6925	strome_fem1_rrf3_egg_H3K36me3_ChIP_macs3_peak_44	H3K36me3	oocyte
I	412265	413341	1077	258.6	12.4637	1.5957	11.6876	strome_fem1_rrf3_egg_H3K36me3_ChIP_macs3_peak_45	H3K36me3	oocyte
I	443681	445141	1461	261.57	15.8234	1.65814	15.0179	strome_fem1_rrf3_egg_H3K36me3_ChIP_macs3_peak_46	H3K36me3	oocyte
I	445448	448807	3360	290.81	19.6357	1.71269	18.7926	strome_fem1_rrf3_egg_H3K36me3_ChIP_macs3_peak_47	H3K36me3	oocyte
I	449316	452965	3650	310.4	26.7535	1.85442	25.8292	strome_fem1_rrf3_egg_H3K36me3_ChIP_macs3_peak_48	H3K36me3	oocyte
I	453345	455740	2396	258.92	14.2546	1.62822	13.463	strome_fem1_rrf3_egg_H3K36me3_ChIP_macs3_peak_49	H3K36me3	oocyte
I	456046	460137	4092	398.09	56.893	2.31131	55.6324	strome_fem1_rrf3_egg_H3K36me3_ChIP_macs3_peak_50	H3K36me3	oocyte
I	460765	463310	2546	324.07	29.6169	1.93187	28.6764	strome_fem1_rrf3_egg_H3K36me3_ChIP_macs3_peak_51	H3K36me3	oocyte
I	463869	464212	344	209.1	3.47723	1.26883	2.80555	strome_fem1_rrf3_egg_H3K36me3_ChIP_macs3_peak_52	H3K36me3	oocyte
I	488441	490331	1891	318.54	31.8445	2.01081	30.8807	strome_fem1_rrf3_egg_H3K36me3_ChIP_macs3_peak_53	H3K36me3	oocyte
I	490890	491288	399	207.61	3.11049	1.24965	2.44421	strome_fem1_rrf3_egg_H3K36me3_ChIP_macs3_peak_54	H3K36me3	oocyte
I	496231	496559	329	201.1	3.15237	1.25602	2.48535	strome_fem1_rrf3_egg_H3K36me3_ChIP_macs3_peak_55	H3K36me3	oocyte
I	496917	498780	1864	242.27	10.5284	1.50884	9.77732	strome_fem1_rrf3_egg_H3K36me3_ChIP_macs3_peak_56	H3K36me3	oocyte
I	499084	500079	996	296.43	26.4154	1.83508	25.5082	strome_fem1_rrf3_egg_H3K36me3_ChIP_macs3_peak_57	H3K36me3	oocyte
I	500405	504468	4064	260.4	14.3351	1.64163	13.5414	strome_fem1_rrf3_egg_H3K36me3_ChIP_macs3_peak_58	H3K36me3	oocyte
I	504772	517101	12330	378.86	49.8167	2.22287	48.6095	strome_fem1_rrf3_egg_H3K36me3_ChIP_macs3_peak_59	H3K36me3	oocyte
I	517537	519761	2225	244.65	9.3209	1.49619	8.57868	strome_fem1_rrf3_egg_H3K36me3_ChIP_macs3_peak_60	H3K36me3	oocyte
I	534494	542545	8052	397.95	55.0806	2.32479	53.8441	strome_fem1_rrf3_egg_H3K36me3_ChIP_macs3_peak_61	H3K36me3	oocyte
I	614835	615305	471	207.8	3.88846	1.29454	3.2106	strome_fem1_rrf3_egg_H3K36me3_ChIP_macs3_peak_62	H3K36me3	oocyte
I	615879	617160	1282	205.85	4.09092	1.3034	3.41072	strome_fem1_rrf3_egg_H3K36me3_ChIP_macs3_peak_63	H3K36me3	oocyte
I	617945	621503	3559	294.18	16.7834	1.63954	15.9677	strome_fem1_rrf3_egg_H3K36me3_ChIP_macs3_peak_64	H3K36me3	oocyte
I	622117	623767	1651	241.34	10.328	1.52755	9.57591	strome_fem1_rrf3_egg_H3K36me3_ChIP_macs3_peak_65	H3K36me3	oocyte
I	624291	624971	681	246.85	11.8207	1.56517	11.0543	strome_fem1_rrf3_egg_H3K36me3_ChIP_macs3_peak_66	H3K36me3	oocyte
I	625286	625850	565	256.11	13.338	1.62252	12.5535	strome_fem1_rrf3_egg_H3K36me3_ChIP_macs3_peak_67	H3K36me3	oocyte
I	626645	627577	933	266.53	16.4158	1.68562	15.6027	strome_fem1_rrf3_egg_H3K36me3_ChIP_macs3_peak_68	H3K36me3	oocyte
I	628468	636641	8174	338.0	39.266	2.09342	38.185	strome_fem1_rrf3_egg_H3K36me3_ChIP_macs3_peak_69	H3K36me3	oocyte
I	636960	638219	1260	322.04	35.7609	2.01627	34.7391	strome_fem1_rrf3_egg_H3K36me3_ChIP_macs3_peak_70	H3K36me3	oocyte
I	654229	656945	2717	349.72	40.4865	2.14282	39.431	strome_fem1_rrf3_egg_H3K36me3_ChIP_macs3_peak_71	H3K36me3	oocyte
I	657932	660636	2705	288.72	22.6574	1.79728	21.7831	strome_fem1_rrf3_egg_H3K36me3_ChIP_macs3_peak_72	H3K36me3	oocyte
I	661292	662520	1229	317.46	28.9912	1.91957	28.0569	strome_fem1_rrf3_egg_H3K36me3_ChIP_macs3_peak_73	H3K36me3	oocyte
I	662958	663608	651	284.86	19.9831	1.75809	19.1354	strome_fem1_rrf3_egg_H3K36me3_ChIP_macs3_peak_74	H3K36me3	oocyte
I	669998	670283	286	673.07	5.00618	1.18195	4.31393	strome_fem1_rrf3_egg_H3K36me3_ChIP_macs3_peak_75	H3K36me3	oocyte
I	670781	671415	635	755.24	4.13149	1.15076	3.45074	strome_fem1_rrf3_egg_H3K36me3_ChIP_macs3_peak_76	H3K36me3	oocyte
I	692220	693935	1716	284.01	19.8328	1.77314	18.9847	strome_fem1_rrf3_egg_H3K36me3_ChIP_macs3_peak_77	H3K36me3	oocyte
I	694631	697089	2459	296.18	23.7134	1.87592	22.8264	strome_fem1_rrf3_egg_H3K36me3_ChIP_macs3_peak_78	H3K36me3	oocyte
I	697895	698938	1044	285.46	22.8538	1.80896	21.9803	strome_fem1_rrf3_egg_H3K36me3_ChIP_macs3_peak_79	H3K36me3	oocyte
I	699674	716865	17192	296.07	24.824	1.84708	23.9269	strome_fem1_rrf3_egg_H3K36me3_ChIP_macs3_peak_80	H3K36me3	oocyte
I	717931	719775	1845	324.62	32.8925	2.03499	31.915	strome_fem1_rrf3_egg_H3K36me3_ChIP_macs3_peak_81	H3K36me3	oocyte
I	720147	723611	3465	298.93	19.6566	1.75193	18.8097	strome_fem1_rrf3_egg_H3K36me3_ChIP_macs3_peak_82	H3K36me3	oocyte
I	724496	729014	4519	311.0	27.5348	1.89439	26.6113	strome_fem1_rrf3_egg_H3K36me3_ChIP_macs3_peak_83	H3K36me3	oocyte
I	729826	731748	1923	284.99	20.2114	1.78117	19.36	strome_fem1_rrf3_egg_H3K36me3_ChIP_macs3_peak_84	H3K36me3	oocyte
I	853514	856431	2918	296.31	26.1067	1.87114	25.1994	strome_fem1_rrf3_egg_H3K36me3_ChIP_macs3_peak_85	H3K36me3	oocyte
I	857487	870528	13042	308.05	29.5069	1.94291	28.556	strome_fem1_rrf3_egg_H3K36me3_ChIP_macs3_peak_86	H3K36me3	oocyte
I	871008	872208	1201	266.89	16.7738	1.69171	15.9575	strome_fem1_rrf3_egg_H3K36me3_ChIP_macs3_peak_87	H3K36me3	oocyte
I	872651	873975	1325	242.57	9.99995	1.51841	9.25092	strome_fem1_rrf3_egg_H3K36me3_ChIP_macs3_peak_88	H3K36me3	oocyte
I	889423	893502	4080	275.91	18.6651	1.72844	17.8302	strome_fem1_rrf3_egg_H3K36me3_ChIP_macs3_peak_89	H3K36me3	oocyte
I	893883	895351	1469	269.34	18.8547	1.70721	18.022	strome_fem1_rrf3_egg_H3K36me3_ChIP_macs3_peak_90	H3K36me3	oocyte
I	895685	902815	7131	321.62	32.854	2.02694	31.8731	strome_fem1_rrf3_egg_H3K36me3_ChIP_macs3_peak_91	H3K36me3	oocyte
I	903303	906861	3559	278.8	19.062	1.74687	18.223	strome_fem1_rrf3_egg_H3K36me3_ChIP_macs3_peak_92	H3K36me3	oocyte
I	1011631	1012659	1029	219.37	6.26595	1.39161	5.55899	strome_fem1_rrf3_egg_H3K36me3_ChIP_macs3_peak_93	H3K36me3	oocyte
I	1013203	1014821	1619	255.61	14.2856	1.59857	13.4965	strome_fem1_rrf3_egg_H3K36me3_ChIP_macs3_peak_94	H3K36me3	oocyte
I	1019164	1020843	1680	257.86	15.0256	1.62133	14.2294	strome_fem1_rrf3_egg_H3K36me3_ChIP_macs3_peak_95	H3K36me3	oocyte
I	1021175	1030416	9242	312.31	30.3662	1.95879	29.4097	strome_fem1_rrf3_egg_H3K36me3_ChIP_macs3_peak_96	H3K36me3	oocyte
I	1030792	1034202	3411	406.8	67.5678	2.54174	66.1588	strome_fem1_rrf3_egg_H3K36me3_ChIP_macs3_peak_97	H3K36me3	oocyte
I	1035054	1042486	7433	350.11	42.5639	2.20516	41.4865	strome_fem1_rrf3_egg_H3K36me3_ChIP_macs3_peak_98	H3K36me3	oocyte
I	1042815	1044508	1694	361.18	46.7517	2.20928	45.5936	strome_fem1_rrf3_egg_H3K36me3_ChIP_macs3_peak_99	H3K36me3	oocyte
I	1045047	1047208	2162	266.63	18.4034	1.68781	17.5729	strome_fem1_rrf3_egg_H3K36me3_ChIP_macs3_peak_100	H3K36me3	oocyte
I	1048202	1057461	9260	274.64	18.2395	1.72235	17.4083	strome_fem1_rrf3_egg_H3K36me3_ChIP_macs3_peak_101	H3K36me3	oocyte
I	1057769	1067433	9665	319.61	30.5684	1.96627	29.6116	strome_fem1_rrf3_egg_H3K36me3_ChIP_macs3_peak_102	H3K36me3	oocyte
I	1071781	1072284	504	220.99	4.13244	1.2948	3.45177	strome_fem1_rrf3_egg_H3K36me3_ChIP_macs3_peak_103	H3K36me3	oocyte
I	1078393	1081966	3574	306.7	21.8938	1.74468	21.0293	strome_fem1_rrf3_egg_H3K36me3_ChIP_macs3_peak_104	H3K36me3	oocyte
I	1082842	1083161	320	223.12	6.14098	1.38821	5.4347	strome_fem1_rrf3_egg_H3K36me3_ChIP_macs3_peak_105	H3K36me3	oocyte
I	1136150	1137300	1151	258.21	15.113	1.5982	14.3194	strome_fem1_rrf3_egg_H3K36me3_ChIP_macs3_peak_106	H3K36me3	oocyte
I	1137766	1143395	5630	276.8	18.9006	1.72275	18.0631	strome_fem1_rrf3_egg_H3K36me3_ChIP_macs3_peak_107	H3K36me3	oocyte
I	1143715	1146400	2686	298.04	23.2426	1.80379	22.3613	strome_fem1_rrf3_egg_H3K36me3_ChIP_macs3_peak_108	H3K36me3	oocyte
I	1146992	1156560	9569	325.23	33.2901	1.99566	32.295	strome_fem1_rrf3_egg_H3K36me3_ChIP_macs3_peak_109	H3K36me3	oocyte
I	1156945	1167228	10284	296.42	23.5565	1.80531	22.6729	strome_fem1_rrf3_egg_H3K36me3_ChIP_macs3_peak_110	H3K36me3	oocyte
I	1167939	1172286	4348	293.48	20.8733	1.77842	20.0151	strome_fem1_rrf3_egg_H3K36me3_ChIP_macs3_peak_111	H3K36me3	oocyte
I	1173700	1206422	32723	331.58	37.0074	2.05994	35.963	strome_fem1_rrf3_egg_H3K36me3_ChIP_macs3_peak_112	H3K36me3	oocyte
I	1206948	1216936	9989	289.51	21.3902	1.79066	20.5266	strome_fem1_rrf3_egg_H3K36me3_ChIP_macs3_peak_113	H3K36me3	oocyte
I	1217666	1218504	839	230.98	4.11858	1.2874	3.43807	strome_fem1_rrf3_egg_H3K36me3_ChIP_macs3_peak_114	H3K36me3	oocyte
I	1218808	1229475	10668	273.23	17.1311	1.66646	16.3133	strome_fem1_rrf3_egg_H3K36me3_ChIP_macs3_peak_115	H3K36me3	oocyte
I	1229828	1230510	683	223.73	5.37746	1.35433	4.6804	strome_fem1_rrf3_egg_H3K36me3_ChIP_macs3_peak_116	H3K36me3	oocyte
I	1230824	1231455	632	243.47	7.83242	1.43803	7.10683	strome_fem1_rrf3_egg_H3K36me3_ChIP_macs3_peak_117	H3K36me3	oocyte
I	1232700	1239173	6474	264.06	14.958	1.63762	14.1593	strome_fem1_rrf3_egg_H3K36me3_ChIP_macs3_peak_118	H3K36me3	oocyte
I	1239862	1240593	732	270.15	17.5495	1.69554	16.7264	strome_fem1_rrf3_egg_H3K36me3_ChIP_macs3_peak_119	H3K36me3	oocyte
I	1241494	1246705	5212	271.89	15.7579	1.67112	14.9495	strome_fem1_rrf3_egg_H3K36me3_ChIP_macs3_peak_120	H3K36me3	oocyte
I	1247044	1249950	2907	276.4	20.4664	1.7386	19.6139	strome_fem1_rrf3_egg_H3K36me3_ChIP_macs3_peak_121	H3K36me3	oocyte
I	1253830	1255409	1580	238.94	7.78085	1.43662	7.05658	strome_fem1_rrf3_egg_H3K36me3_ChIP_macs3_peak_122	H3K36me3	oocyte
I	1325146	1325482	337	224.35	3.16699	1.24278	2.49977	strome_fem1_rrf3_egg_H3K36me3_ChIP_macs3_peak_123	H3K36me3	oocyte
I	1326799	1327052	254	207.41	3.6348	1.27998	2.96076	strome_fem1_rrf3_egg_H3K36me3_ChIP_macs3_peak_124	H3K36me3	oocyte
I	1339041	1340028	988	234.89	6.66129	1.40055	5.94872	strome_fem1_rrf3_egg_H3K36me3_ChIP_macs3_peak_125	H3K36me3	oocyte
I	1340932	1347028	6097	332.31	35.0636	2.03838	34.0625	strome_fem1_rrf3_egg_H3K36me3_ChIP_macs3_peak_126	H3K36me3	oocyte
I	1347803	1350108	2306	279.3	19.4275	1.71541	18.5862	strome_fem1_rrf3_egg_H3K36me3_ChIP_macs3_peak_127	H3K36me3	oocyte
I	1350483	1360674	10192	288.55	21.6074	1.77426	20.7421	strome_fem1_rrf3_egg_H3K36me3_ChIP_macs3_peak_128	H3K36me3	oocyte
I	1361873	1362314	442	233.01	8.7043	1.47775	7.96965	strome_fem1_rrf3_egg_H3K36me3_ChIP_macs3_peak_129	H3K36me3	oocyte
I	1363747	1365019	1273	211.58	4.94795	1.3411	4.25666	strome_fem1_rrf3_egg_H3K36me3_ChIP_macs3_peak_130	H3K36me3	oocyte
I	1365376	1370393	5018	259.46	14.263	1.62432	13.4716	strome_fem1_rrf3_egg_H3K36me3_ChIP_macs3_peak_131	H3K36me3	oocyte
I	1370842	1373190	2349	260.75	9.28827	1.47158	8.54705	strome_fem1_rrf3_egg_H3K36me3_ChIP_macs3_peak_132	H3K36me3	oocyte
I	1373558	1374364	807	233.35	3.77717	1.27008	3.10104	strome_fem1_rrf3_egg_H3K36me3_ChIP_macs3_peak_133	H3K36me3	oocyte
I	1374905	1377104	2200	261.26	15.4038	1.63056	14.603	strome_fem1_rrf3_egg_H3K36me3_ChIP_macs3_peak_134	H3K36me3	oocyte
I	1377505	1394750	17246	289.65	22.6969	1.78966	21.8156	strome_fem1_rrf3_egg_H3K36me3_ChIP_macs3_peak_135	H3K36me3	oocyte
I	1395110	1398346	3237	336.02	38.92	2.12824	37.8741	strome_fem1_rrf3_egg_H3K36me3_ChIP_macs3_peak_136	H3K36me3	oocyte
I	1399350	1401907	2558	287.8	21.1364	1.7874	20.277	strome_fem1_rrf3_egg_H3K36me3_ChIP_macs3_peak_137	H3K36me3	oocyte
I	1402516	1416487	13972	306.4	28.1397	1.89062	27.2064	strome_fem1_rrf3_egg_H3K36me3_ChIP_macs3_peak_138	H3K36me3	oocyte
I	1417091	1427080	9990	342.78	39.6178	2.07869	38.5481	strome_fem1_rrf3_egg_H3K36me3_ChIP_macs3_peak_139	H3K36me3	oocyte
I	1427424	1428221	798	255.74	7.99522	1.41998	7.26976	strome_fem1_rrf3_egg_H3K36me3_ChIP_macs3_peak_140	H3K36me3	oocyte
I	1432657	1433617	961	241.13	8.22721	1.44324	7.49893	strome_fem1_rrf3_egg_H3K36me3_ChIP_macs3_peak_141	H3K36me3	oocyte
I	1436474	1444674	8201	325.82	34.7372	2.0324	33.7359	strome_fem1_rrf3_egg_H3K36me3_ChIP_macs3_peak_142	H3K36me3	oocyte
I	1448011	1448845	835	217.7	5.41385	1.35863	4.7166	strome_fem1_rrf3_egg_H3K36me3_ChIP_macs3_peak_143	H3K36me3	oocyte
I	1489127	1489440	314	245.05	10.9258	1.55346	10.1663	strome_fem1_rrf3_egg_H3K36me3_ChIP_macs3_peak_144	H3K36me3	oocyte
I	1489757	1490014	258	252.55	12.2799	1.60116	11.505	strome_fem1_rrf3_egg_H3K36me3_ChIP_macs3_peak_145	H3K36me3	oocyte
I	1490650	1495886	5237	274.69	18.2249	1.73238	17.3924	strome_fem1_rrf3_egg_H3K36me3_ChIP_macs3_peak_146	H3K36me3	oocyte
I	1496204	1517169	20966	340.33	39.1173	2.07375	38.0528	strome_fem1_rrf3_egg_H3K36me3_ChIP_macs3_peak_147	H3K36me3	oocyte
I	1517573	1532473	14901	293.78	24.0349	1.82419	23.1441	strome_fem1_rrf3_egg_H3K36me3_ChIP_macs3_peak_148	H3K36me3	oocyte
I	1532851	1535136	2286	298.36	25.0524	1.88836	24.1518	strome_fem1_rrf3_egg_H3K36me3_ChIP_macs3_peak_149	H3K36me3	oocyte
I	1536474	1538129	1656	215.93	5.5143	1.36647	4.8156	strome_fem1_rrf3_egg_H3K36me3_ChIP_macs3_peak_150	H3K36me3	oocyte
I	1538637	1539981	1345	220.47	6.30196	1.39612	5.59403	strome_fem1_rrf3_egg_H3K36me3_ChIP_macs3_peak_151	H3K36me3	oocyte
I	1541200	1541792	593	230.18	6.6608	1.40593	5.94808	strome_fem1_rrf3_egg_H3K36me3_ChIP_macs3_peak_152	H3K36me3	oocyte
I	1543191	1543479	289	197.51	3.06098	1.2536	2.39503	strome_fem1_rrf3_egg_H3K36me3_ChIP_macs3_peak_153	H3K36me3	oocyte
I	1545113	1545679	567	229.67	4.87025	1.32726	4.17923	strome_fem1_rrf3_egg_H3K36me3_ChIP_macs3_peak_154	H3K36me3	oocyte
I	1553419	1553909	491	198.03	3.04324	1.25154	2.37778	strome_fem1_rrf3_egg_H3K36me3_ChIP_macs3_peak_155	H3K36me3	oocyte
I	1554222	1554637	416	227.79	3.91291	1.28076	3.23485	strome_fem1_rrf3_egg_H3K36me3_ChIP_macs3_peak_156	H3K36me3	oocyte
I	1555107	1555754	648	212.62	3.95479	1.29434	3.27608	strome_fem1_rrf3_egg_H3K36me3_ChIP_macs3_peak_157	H3K36me3	oocyte
I	1558160	1558490	331	232.65	3.01442	1.2287	2.34955	strome_fem1_rrf3_egg_H3K36me3_ChIP_macs3_peak_158	H3K36me3	oocyte
I	1559926	1560484	559	221.53	6.40229	1.40526	5.69223	strome_fem1_rrf3_egg_H3K36me3_ChIP_macs3_peak_159	H3K36me3	oocyte
I	1560877	1561466	590	222.11	5.2602	1.34822	4.56466	strome_fem1_rrf3_egg_H3K36me3_ChIP_macs3_peak_160	H3K36me3	oocyte
I	1563217	1569077	5861	276.24	17.3757	1.69502	16.5525	strome_fem1_rrf3_egg_H3K36me3_ChIP_macs3_peak_161	H3K36me3	oocyte
I	1569680	1581733	12054	292.69	25.6424	1.82539	24.7315	strome_fem1_rrf3_egg_H3K36me3_ChIP_macs3_peak_162	H3K36me3	oocyte
I	1602406	1607593	5188	363.87	46.6908	2.25447	45.5616	strome_fem1_rrf3_egg_H3K36me3_ChIP_macs3_peak_163	H3K36me3	oocyte
I	1608428	1615530	7103	354.41	44.3061	2.22917	43.2099	strome_fem1_rrf3_egg_H3K36me3_ChIP_macs3_peak_164	H3K36me3	oocyte
I	1616021	1620703	4683	275.66	19.0216	1.74588	18.182	strome_fem1_rrf3_egg_H3K36me3_ChIP_macs3_peak_165	H3K36me3	oocyte
I	1621405	1622476	1072	260.53	15.0888	1.64674	14.2892	strome_fem1_rrf3_egg_H3K36me3_ChIP_macs3_peak_166	H3K36me3	oocyte
I	1623025	1634746	11722	286.99	22.6257	1.80358	21.7508	strome_fem1_rrf3_egg_H3K36me3_ChIP_macs3_peak_167	H3K36me3	oocyte
I	1645568	1649195	3628	252.16	11.4805	1.51496	10.7205	strome_fem1_rrf3_egg_H3K36me3_ChIP_macs3_peak_168	H3K36me3	oocyte
I	1649520	1650432	913	220.35	6.28471	1.39381	5.57727	strome_fem1_rrf3_egg_H3K36me3_ChIP_macs3_peak_169	H3K36me3	oocyte
I	1697527	1708942	11416	359.81	46.5073	2.20974	45.3469	strome_fem1_rrf3_egg_H3K36me3_ChIP_macs3_peak_170	H3K36me3	oocyte
I	1709270	1713123	3854	343.01	40.2824	2.12636	39.2158	strome_fem1_rrf3_egg_H3K36me3_ChIP_macs3_peak_171	H3K36me3	oocyte
I	1715017	1716153	1137	283.36	18.2642	1.70749	17.4336	strome_fem1_rrf3_egg_H3K36me3_ChIP_macs3_peak_172	H3K36me3	oocyte
I	1721657	1722822	1166	256.15	11.3705	1.54721	10.6074	strome_fem1_rrf3_egg_H3K36me3_ChIP_macs3_peak_173	H3K36me3	oocyte
I	1725006	1727354	2349	271.51	10.8408	1.48326	10.0862	strome_fem1_rrf3_egg_H3K36me3_ChIP_macs3_peak_174	H3K36me3	oocyte
I	1727668	1728962	1295	241.87	8.67776	1.46669	7.94381	strome_fem1_rrf3_egg_H3K36me3_ChIP_macs3_peak_175	H3K36me3	oocyte
I	1730772	1731855	1084	232.74	5.05746	1.33085	4.36453	strome_fem1_rrf3_egg_H3K36me3_ChIP_macs3_peak_176	H3K36me3	oocyte
I	1734012	1741405	7394	264.01	12.4196	1.55467	11.6477	strome_fem1_rrf3_egg_H3K36me3_ChIP_macs3_peak_177	H3K36me3	oocyte
I	1741721	1751059	9339	316.52	28.2308	1.90022	27.2976	strome_fem1_rrf3_egg_H3K36me3_ChIP_macs3_peak_178	H3K36me3	oocyte
I	1751371	1787550	36180	369.5	49.0307	2.25061	47.8472	strome_fem1_rrf3_egg_H3K36me3_ChIP_macs3_peak_179	H3K36me3	oocyte
I	1787972	1791030	3059	275.67	23.2412	1.70903	22.3479	strome_fem1_rrf3_egg_H3K36me3_ChIP_macs3_peak_180	H3K36me3	oocyte
I	1794621	1795105	485	211.53	3.37345	1.2623	2.70316	strome_fem1_rrf3_egg_H3K36me3_ChIP_macs3_peak_181	H3K36me3	oocyte
I	1823374	1826375	3002	389.77	52.1897	2.24449	50.98	strome_fem1_rrf3_egg_H3K36me3_ChIP_macs3_peak_182	H3K36me3	oocyte
I	1831546	1836073	4528	414.01	59.2003	2.32313	57.8939	strome_fem1_rrf3_egg_H3K36me3_ChIP_macs3_peak_183	H3K36me3	oocyte
I	1837977	1841469	3493	315.48	21.1784	1.73931	20.319	strome_fem1_rrf3_egg_H3K36me3_ChIP_macs3_peak_184	H3K36me3	oocyte
I	1842165	1844289	2125	305.19	27.0287	1.85726	26.1116	strome_fem1_rrf3_egg_H3K36me3_ChIP_macs3_peak_185	H3K36me3	oocyte
I	1862315	1863672	1358	307.94	24.8208	1.81292	23.925	strome_fem1_rrf3_egg_H3K36me3_ChIP_macs3_peak_186	H3K36me3	oocyte
I	1864199	1864706	508	212.83	5.06351	1.35031	4.36997	strome_fem1_rrf3_egg_H3K36me3_ChIP_macs3_peak_187	H3K36me3	oocyte
I	1865018	1869422	4405	315.1	27.9493	1.92046	27.0211	strome_fem1_rrf3_egg_H3K36me3_ChIP_macs3_peak_188	H3K36me3	oocyte
I	1869743	1872451	2709	281.04	21.6384	1.7808	20.7733	strome_fem1_rrf3_egg_H3K36me3_ChIP_macs3_peak_189	H3K36me3	oocyte
I	1874244	1875444	1201	253.38	7.97061	1.42956	7.24414	strome_fem1_rrf3_egg_H3K36me3_ChIP_macs3_peak_190	H3K36me3	oocyte
I	1875769	1876143	375	207.92	4.36387	1.31885	3.67951	strome_fem1_rrf3_egg_H3K36me3_ChIP_macs3_peak_191	H3K36me3	oocyte
I	1876457	1877475	1019	234.2	6.58692	1.39941	5.87517	strome_fem1_rrf3_egg_H3K36me3_ChIP_macs3_peak_192	H3K36me3	oocyte
I	1879402	1881261	1860	243.84	8.37589	1.44923	7.64542	strome_fem1_rrf3_egg_H3K36me3_ChIP_macs3_peak_193	H3K36me3	oocyte
I	1881626	1882168	543	246.91	4.50889	1.29684	3.82303	strome_fem1_rrf3_egg_H3K36me3_ChIP_macs3_peak_194	H3K36me3	oocyte
I	1882678	1884021	1344	226.15	5.81983	1.36641	5.11828	strome_fem1_rrf3_egg_H3K36me3_ChIP_macs3_peak_195	H3K36me3	oocyte
I	1895198	1905296	10099	286.06	23.3148	1.77557	22.4329	strome_fem1_rrf3_egg_H3K36me3_ChIP_macs3_peak_196	H3K36me3	oocyte
I	1905652	1908904	3253	302.83	28.0092	1.90791	27.0727	strome_fem1_rrf3_egg_H3K36me3_ChIP_macs3_peak_197	H3K36me3	oocyte
I	1910146	1912691	2546	272.49	16.158	1.66276	15.3475	strome_fem1_rrf3_egg_H3K36me3_ChIP_macs3_peak_198	H3K36me3	oocyte
I	1913237	1921403	8167	271.77	17.7398	1.66131	16.9116	strome_fem1_rrf3_egg_H3K36me3_ChIP_macs3_peak_199	H3K36me3	oocyte
I	1921738	1922302	565	234.92	8.85617	1.47595	8.12074	strome_fem1_rrf3_egg_H3K36me3_ChIP_macs3_peak_200	H3K36me3	oocyte
I	1922632	1923060	429	266.16	16.2668	1.68241	15.4554	strome_fem1_rrf3_egg_H3K36me3_ChIP_macs3_peak_201	H3K36me3	oocyte
I	1923838	1933517	9680	266.75	17.2845	1.67949	16.4645	strome_fem1_rrf3_egg_H3K36me3_ChIP_macs3_peak_202	H3K36me3	oocyte
I	1933856	1936807	2952	283.1	20.0988	1.72844	19.2508	strome_fem1_rrf3_egg_H3K36me3_ChIP_macs3_peak_203	H3K36me3	oocyte
I	1937421	1939850	2430	203.92	3.84797	1.29409	3.17064	strome_fem1_rrf3_egg_H3K36me3_ChIP_macs3_peak_204	H3K36me3	oocyte
I	1940238	1941533	1296	286.6	18.6379	1.66348	17.8082	strome_fem1_rrf3_egg_H3K36me3_ChIP_macs3_peak_205	H3K36me3	oocyte
I	1942769	1943583	815	239.61	7.96728	1.43445	7.24191	strome_fem1_rrf3_egg_H3K36me3_ChIP_macs3_peak_206	H3K36me3	oocyte
I	1945246	1945675	430	295.59	23.3554	1.84668	22.4744	strome_fem1_rrf3_egg_H3K36me3_ChIP_macs3_peak_207	H3K36me3	oocyte
I	1946744	1949538	2795	244.96	11.0532	1.53404	10.2953	strome_fem1_rrf3_egg_H3K36me3_ChIP_macs3_peak_208	H3K36me3	oocyte
I	1950541	1950929	389	214.02	4.95248	1.34071	4.26093	strome_fem1_rrf3_egg_H3K36me3_ChIP_macs3_peak_209	H3K36me3	oocyte
I	1951849	1953998	2150	260.39	15.8325	1.64265	15.0265	strome_fem1_rrf3_egg_H3K36me3_ChIP_macs3_peak_210	H3K36me3	oocyte
I	1954389	1958199	3811	282.0	21.3673	1.76284	20.5073	strome_fem1_rrf3_egg_H3K36me3_ChIP_macs3_peak_211	H3K36me3	oocyte
I	1958515	1960415	1901	278.77	20.6995	1.76675	19.8433	strome_fem1_rrf3_egg_H3K36me3_ChIP_macs3_peak_212	H3K36me3	oocyte
I	1960742	1965466	4725	310.58	29.7703	1.96284	28.8253	strome_fem1_rrf3_egg_H3K36me3_ChIP_macs3_peak_213	H3K36me3	oocyte
I	1966161	1967788	1628	292.81	26.1804	1.83406	25.2689	strome_fem1_rrf3_egg_H3K36me3_ChIP_macs3_peak_214	H3K36me3	oocyte
I	1968236	1975044	6809	297.2	24.9711	1.87136	24.0735	strome_fem1_rrf3_egg_H3K36me3_ChIP_macs3_peak_215	H3K36me3	oocyte
I	1975414	1977071	1658	304.62	13.6277	1.57168	12.841	strome_fem1_rrf3_egg_H3K36me3_ChIP_macs3_peak_216	H3K36me3	oocyte
I	1979206	1984158	4953	289.08	24.9764	1.80524	24.0687	strome_fem1_rrf3_egg_H3K36me3_ChIP_macs3_peak_217	H3K36me3	oocyte
I	1984502	1988886	4385	241.14	10.5566	1.51165	9.80484	strome_fem1_rrf3_egg_H3K36me3_ChIP_macs3_peak_218	H3K36me3	oocyte
I	1989733	1992644	2912	316.56	28.3902	1.92888	27.4517	strome_fem1_rrf3_egg_H3K36me3_ChIP_macs3_peak_219	H3K36me3	oocyte
I	1993378	1996500	3123	297.02	25.5942	1.85886	24.6898	strome_fem1_rrf3_egg_H3K36me3_ChIP_macs3_peak_220	H3K36me3	oocyte
I	1997876	2012567	14692	289.84	20.6181	1.76313	19.7636	strome_fem1_rrf3_egg_H3K36me3_ChIP_macs3_peak_221	H3K36me3	oocyte
I	2033714	2033980	267	240.33	3.67045	1.26024	2.9957	strome_fem1_rrf3_egg_H3K36me3_ChIP_macs3_peak_222	H3K36me3	oocyte
I	2036432	2036758	327	239.59	9.54079	1.51382	8.79537	strome_fem1_rrf3_egg_H3K36me3_ChIP_macs3_peak_223	H3K36me3	oocyte
I	2037457	2037989	533	272.9	14.6708	1.64178	13.8729	strome_fem1_rrf3_egg_H3K36me3_ChIP_macs3_peak_224	H3K36me3	oocyte
I	2038981	2041488	2508	257.89	9.22285	1.46487	8.48331	strome_fem1_rrf3_egg_H3K36me3_ChIP_macs3_peak_225	H3K36me3	oocyte
I	2043295	2044767	1473	250.44	9.39291	1.4932	8.6495	strome_fem1_rrf3_egg_H3K36me3_ChIP_macs3_peak_226	H3K36me3	oocyte
I	2052454	2056276	3823	279.57	13.4689	1.57956	12.6848	strome_fem1_rrf3_egg_H3K36me3_ChIP_macs3_peak_227	H3K36me3	oocyte
I	2057025	2057562	538	255.81	4.08742	1.26917	3.40743	strome_fem1_rrf3_egg_H3K36me3_ChIP_macs3_peak_228	H3K36me3	oocyte
I	2061248	2067875	6628	329.61	29.6824	1.87179	28.7397	strome_fem1_rrf3_egg_H3K36me3_ChIP_macs3_peak_229	H3K36me3	oocyte
I	2068605	2072703	4099	362.46	40.6891	2.07459	39.635	strome_fem1_rrf3_egg_H3K36me3_ChIP_macs3_peak_230	H3K36me3	oocyte
I	2073190	2079233	6044	375.69	48.1528	2.21946	46.9853	strome_fem1_rrf3_egg_H3K36me3_ChIP_macs3_peak_231	H3K36me3	oocyte
I	2080022	2080375	354	224.31	6.15735	1.38926	5.45065	strome_fem1_rrf3_egg_H3K36me3_ChIP_macs3_peak_232	H3K36me3	oocyte
I	2080911	2081981	1071	284.37	20.6502	1.76871	19.7963	strome_fem1_rrf3_egg_H3K36me3_ChIP_macs3_peak_233	H3K36me3	oocyte
I	2082562	2087878	5317	279.74	20.7631	1.70761	19.9104	strome_fem1_rrf3_egg_H3K36me3_ChIP_macs3_peak_234	H3K36me3	oocyte
I	2099229	2125585	26357	328.91	34.1054	2.00979	33.0988	strome_fem1_rrf3_egg_H3K36me3_ChIP_macs3_peak_235	H3K36me3	oocyte
I	2126076	2129019	2944	255.57	13.6721	1.61789	12.8862	strome_fem1_rrf3_egg_H3K36me3_ChIP_macs3_peak_236	H3K36me3	oocyte
I	2129891	2132553	2663	261.65	15.3579	1.65068	14.5562	strome_fem1_rrf3_egg_H3K36me3_ChIP_macs3_peak_237	H3K36me3	oocyte
I	2133703	2141698	7996	308.37	26.7842	1.84418	25.8619	strome_fem1_rrf3_egg_H3K36me3_ChIP_macs3_peak_238	H3K36me3	oocyte
I	2142064	2146069	4006	332.99	31.8068	1.98447	30.8384	strome_fem1_rrf3_egg_H3K36me3_ChIP_macs3_peak_239	H3K36me3	oocyte
I	2146418	2148321	1904	266.42	15.0823	1.64069	14.2835	strome_fem1_rrf3_egg_H3K36me3_ChIP_macs3_peak_240	H3K36me3	oocyte
I	2151524	2153270	1747	258.26	10.4113	1.50541	9.659	strome_fem1_rrf3_egg_H3K36me3_ChIP_macs3_peak_241	H3K36me3	oocyte
I	2158917	2159612	696	235.39	8.12535	1.44517	7.39826	strome_fem1_rrf3_egg_H3K36me3_ChIP_macs3_peak_242	H3K36me3	oocyte
I	2160540	2161004	465	227.34	7.14956	1.43104	6.43085	strome_fem1_rrf3_egg_H3K36me3_ChIP_macs3_peak_243	H3K36me3	oocyte
I	2161374	2168242	6869	295.21	23.5215	1.83065	22.6385	strome_fem1_rrf3_egg_H3K36me3_ChIP_macs3_peak_244	H3K36me3	oocyte
I	2169799	2170709	911	254.61	13.3708	1.61419	12.5873	strome_fem1_rrf3_egg_H3K36me3_ChIP_macs3_peak_245	H3K36me3	oocyte
I	2171174	2175282	4109	274.11	16.4353	1.67848	15.6211	strome_fem1_rrf3_egg_H3K36me3_ChIP_macs3_peak_246	H3K36me3	oocyte
I	2175606	2176019	414	276.22	19.1509	1.74842	18.3117	strome_fem1_rrf3_egg_H3K36me3_ChIP_macs3_peak_247	H3K36me3	oocyte
I	2176433	2179256	2824	233.63	8.79954	1.45867	8.06679	strome_fem1_rrf3_egg_H3K36me3_ChIP_macs3_peak_248	H3K36me3	oocyte
I	2179840	2180275	436	233.16	6.0378	1.37818	5.33251	strome_fem1_rrf3_egg_H3K36me3_ChIP_macs3_peak_249	H3K36me3	oocyte
I	2180614	2181789	1176	250.34	9.47335	1.48301	8.73055	strome_fem1_rrf3_egg_H3K36me3_ChIP_macs3_peak_250	H3K36me3	oocyte
I	2183659	2184455	797	238.63	8.39626	1.46654	7.66389	strome_fem1_rrf3_egg_H3K36me3_ChIP_macs3_peak_251	H3K36me3	oocyte
I	2184796	2185168	373	238.46	8.63151	1.47026	7.8977	strome_fem1_rrf3_egg_H3K36me3_ChIP_macs3_peak_252	H3K36me3	oocyte
I	2186661	2187136	476	266.46	5.04388	1.30605	4.35101	strome_fem1_rrf3_egg_H3K36me3_ChIP_macs3_peak_253	H3K36me3	oocyte
I	2187651	2188848	1198	255.02	13.8712	1.61518	13.084	strome_fem1_rrf3_egg_H3K36me3_ChIP_macs3_peak_254	H3K36me3	oocyte
I	2190862	2198746	7885	317.24	32.6843	1.92765	31.6708	strome_fem1_rrf3_egg_H3K36me3_ChIP_macs3_peak_255	H3K36me3	oocyte
I	2199176	2204317	5142	320.27	29.7475	1.93197	28.7947	strome_fem1_rrf3_egg_H3K36me3_ChIP_macs3_peak_256	H3K36me3	oocyte
I	2204813	2212200	7388	317.41	33.9513	1.97156	32.944	strome_fem1_rrf3_egg_H3K36me3_ChIP_macs3_peak_257	H3K36me3	oocyte
I	2283670	2286458	2789	281.59	20.0375	1.75331	19.1884	strome_fem1_rrf3_egg_H3K36me3_ChIP_macs3_peak_258	H3K36me3	oocyte
I	2286950	2325988	39039	394.12	53.8789	2.28557	52.6381	strome_fem1_rrf3_egg_H3K36me3_ChIP_macs3_peak_259	H3K36me3	oocyte
I	2379990	2382839	2850	312.73	28.7993	1.92856	27.8614	strome_fem1_rrf3_egg_H3K36me3_ChIP_macs3_peak_260	H3K36me3	oocyte
I	2383184	2383754	571	350.45	41.7491	2.18005	40.6814	strome_fem1_rrf3_egg_H3K36me3_ChIP_macs3_peak_261	H3K36me3	oocyte
I	2384798	2390818	6021	301.02	29.0072	1.90064	28.0412	strome_fem1_rrf3_egg_H3K36me3_ChIP_macs3_peak_262	H3K36me3	oocyte
I	2391150	2405467	14318	350.17	44.1438	2.17775	43.0178	strome_fem1_rrf3_egg_H3K36me3_ChIP_macs3_peak_263	H3K36me3	oocyte
I	2405882	2414082	8201	354.38	41.9707	2.18059	40.8968	strome_fem1_rrf3_egg_H3K36me3_ChIP_macs3_peak_264	H3K36me3	oocyte
I	2421858	2425692	3835	348.91	43.2603	2.18651	42.1554	strome_fem1_rrf3_egg_H3K36me3_ChIP_macs3_peak_265	H3K36me3	oocyte
I	2426402	2426659	258	214.16	3.33577	1.25847	2.66609	strome_fem1_rrf3_egg_H3K36me3_ChIP_macs3_peak_266	H3K36me3	oocyte
I	2435692	2440644	4953	346.45	40.1559	2.09734	39.0926	strome_fem1_rrf3_egg_H3K36me3_ChIP_macs3_peak_267	H3K36me3	oocyte
I	2471988	2473571	1584	284.09	23.3978	1.79778	22.5149	strome_fem1_rrf3_egg_H3K36me3_ChIP_macs3_peak_268	H3K36me3	oocyte
I	2474148	2475251	1104	291.5	26.8601	1.84058	25.937	strome_fem1_rrf3_egg_H3K36me3_ChIP_macs3_peak_269	H3K36me3	oocyte
I	2475630	2489354	13725	333.23	35.5325	2.04824	34.5258	strome_fem1_rrf3_egg_H3K36me3_ChIP_macs3_peak_270	H3K36me3	oocyte
I	2489676	2510954	21279	349.23	43.2395	2.1545	42.1281	strome_fem1_rrf3_egg_H3K36me3_ChIP_macs3_peak_271	H3K36me3	oocyte
I	2594309	2595869	1561	276.11	22.1232	1.74117	21.2529	strome_fem1_rrf3_egg_H3K36me3_ChIP_macs3_peak_272	H3K36me3	oocyte
I	2596637	2597853	1217	316.36	29.2908	1.89285	28.3473	strome_fem1_rrf3_egg_H3K36me3_ChIP_macs3_peak_273	H3K36me3	oocyte
I	2598437	2599232	796	232.25	8.98391	1.47097	8.2486	strome_fem1_rrf3_egg_H3K36me3_ChIP_macs3_peak_274	H3K36me3	oocyte
I	2621372	2621872	501	248.05	7.59616	1.41687	6.87483	strome_fem1_rrf3_egg_H3K36me3_ChIP_macs3_peak_275	H3K36me3	oocyte
I	2622618	2623141	524	258.55	7.05105	1.38912	6.3349	strome_fem1_rrf3_egg_H3K36me3_ChIP_macs3_peak_276	H3K36me3	oocyte
I	2624263	2624954	692	212.39	4.21974	1.3078	3.53737	strome_fem1_rrf3_egg_H3K36me3_ChIP_macs3_peak_277	H3K36me3	oocyte
I	2633405	2642106	8702	397.37	56.643	2.33455	55.3759	strome_fem1_rrf3_egg_H3K36me3_ChIP_macs3_peak_278	H3K36me3	oocyte
I	2642613	2643512	900	278.33	6.55376	1.35999	5.84263	strome_fem1_rrf3_egg_H3K36me3_ChIP_macs3_peak_279	H3K36me3	oocyte
I	2643856	2645203	1348	271.83	10.9373	1.50696	10.1794	strome_fem1_rrf3_egg_H3K36me3_ChIP_macs3_peak_280	H3K36me3	oocyte
I	2645934	2646713	780	264.99	11.8738	1.56572	11.1042	strome_fem1_rrf3_egg_H3K36me3_ChIP_macs3_peak_281	H3K36me3	oocyte
I	2649894	2650210	317	226.95	5.64806	1.36371	4.94772	strome_fem1_rrf3_egg_H3K36me3_ChIP_macs3_peak_282	H3K36me3	oocyte
I	2652834	2655035	2202	334.16	34.5203	2.00629	33.5269	strome_fem1_rrf3_egg_H3K36me3_ChIP_macs3_peak_283	H3K36me3	oocyte
I	2655433	2657442	2010	374.07	38.2446	2.00812	37.2116	strome_fem1_rrf3_egg_H3K36me3_ChIP_macs3_peak_284	H3K36me3	oocyte
I	2730014	2733033	3020	286.42	22.8216	1.80388	21.9461	strome_fem1_rrf3_egg_H3K36me3_ChIP_macs3_peak_285	H3K36me3	oocyte
I	2733496	2749929	16434	326.23	31.6115	1.95001	30.6406	strome_fem1_rrf3_egg_H3K36me3_ChIP_macs3_peak_286	H3K36me3	oocyte
I	2768223	2771581	3359	308.28	20.8701	1.75848	20.0133	strome_fem1_rrf3_egg_H3K36me3_ChIP_macs3_peak_287	H3K36me3	oocyte
I	2772114	2773469	1356	253.65	6.34459	1.36056	5.63698	strome_fem1_rrf3_egg_H3K36me3_ChIP_macs3_peak_288	H3K36me3	oocyte
I	2773834	2789137	15304	364.04	48.8564	2.24691	47.6688	strome_fem1_rrf3_egg_H3K36me3_ChIP_macs3_peak_289	H3K36me3	oocyte
I	2834361	2843590	9230	341.86	37.8193	2.02226	36.7449	strome_fem1_rrf3_egg_H3K36me3_ChIP_macs3_peak_290	H3K36me3	oocyte
I	2875003	2876254	1252	234.61	9.25793	1.48603	8.51873	strome_fem1_rrf3_egg_H3K36me3_ChIP_macs3_peak_291	H3K36me3	oocyte
I	2877130	2877465	336	216.81	5.72736	1.37202	5.02658	strome_fem1_rrf3_egg_H3K36me3_ChIP_macs3_peak_292	H3K36me3	oocyte
I	2877913	2881372	3460	279.03	19.7644	1.72105	18.9199	strome_fem1_rrf3_egg_H3K36me3_ChIP_macs3_peak_293	H3K36me3	oocyte
I	2881729	2897204	15476	334.82	34.392	1.98719	33.3821	strome_fem1_rrf3_egg_H3K36me3_ChIP_macs3_peak_294	H3K36me3	oocyte
I	2897547	2902387	4841	317.61	25.7313	1.75153	24.8024	strome_fem1_rrf3_egg_H3K36me3_ChIP_macs3_peak_295	H3K36me3	oocyte
I	2903725	2908740	5016	318.69	31.563	1.98831	30.5965	strome_fem1_rrf3_egg_H3K36me3_ChIP_macs3_peak_296	H3K36me3	oocyte
I	2909059	2921892	12834	403.24	57.7479	2.28553	56.413	strome_fem1_rrf3_egg_H3K36me3_ChIP_macs3_peak_297	H3K36me3	oocyte
I	2922760	2938354	15595	347.89	37.5143	2.08871	36.4851	strome_fem1_rrf3_egg_H3K36me3_ChIP_macs3_peak_298	H3K36me3	oocyte
I	2938748	2948176	9429	352.34	41.2763	2.16532	40.2105	strome_fem1_rrf3_egg_H3K36me3_ChIP_macs3_peak_299	H3K36me3	oocyte
I	2949185	2961201	12017	312.03	25.4683	1.84475	24.5644	strome_fem1_rrf3_egg_H3K36me3_ChIP_macs3_peak_300	H3K36me3	oocyte
I	2994316	2995905	1590	252.13	13.3369	1.58269	12.5577	strome_fem1_rrf3_egg_H3K36me3_ChIP_macs3_peak_301	H3K36me3	oocyte
I	2996472	2999072	2601	287.71	21.3765	1.80838	20.5136	strome_fem1_rrf3_egg_H3K36me3_ChIP_macs3_peak_302	H3K36me3	oocyte
I	2999802	3000151	350	283.97	20.9038	1.7996	20.0463	strome_fem1_rrf3_egg_H3K36me3_ChIP_macs3_peak_303	H3K36me3	oocyte
I	3000538	3001504	967	306.2	29.8582	1.93994	28.9128	strome_fem1_rrf3_egg_H3K36me3_ChIP_macs3_peak_304	H3K36me3	oocyte
I	3001859	3006926	5068	281.26	20.779	1.76022	19.9194	strome_fem1_rrf3_egg_H3K36me3_ChIP_macs3_peak_305	H3K36me3	oocyte
I	3007304	3039133	31830	346.48	40.3644	2.12742	39.2921	strome_fem1_rrf3_egg_H3K36me3_ChIP_macs3_peak_306	H3K36me3	oocyte
I	3039436	3051283	11848	322.52	33.177	1.98843	32.1833	strome_fem1_rrf3_egg_H3K36me3_ChIP_macs3_peak_307	H3K36me3	oocyte
I	3052932	3053268	337	202.34	3.36228	1.26854	2.6919	strome_fem1_rrf3_egg_H3K36me3_ChIP_macs3_peak_308	H3K36me3	oocyte
I	3064753	3066284	1532	238.78	9.92487	1.51206	9.17743	strome_fem1_rrf3_egg_H3K36me3_ChIP_macs3_peak_309	H3K36me3	oocyte
I	3066667	3069354	2688	275.6	18.7448	1.69935	17.9088	strome_fem1_rrf3_egg_H3K36me3_ChIP_macs3_peak_310	H3K36me3	oocyte
I	3070307	3079023	8717	304.14	27.2066	1.9076	26.2845	strome_fem1_rrf3_egg_H3K36me3_ChIP_macs3_peak_311	H3K36me3	oocyte
I	3079691	3080729	1039	311.13	26.8819	1.85596	25.9675	strome_fem1_rrf3_egg_H3K36me3_ChIP_macs3_peak_312	H3K36me3	oocyte
I	3081197	3083806	2610	343.78	41.5031	2.13836	40.4278	strome_fem1_rrf3_egg_H3K36me3_ChIP_macs3_peak_313	H3K36me3	oocyte
I	3084176	3097840	13665	328.72	35.976	2.01726	34.9267	strome_fem1_rrf3_egg_H3K36me3_ChIP_macs3_peak_314	H3K36me3	oocyte
I	3098450	3101421	2972	261.24	13.7673	1.61721	12.9799	strome_fem1_rrf3_egg_H3K36me3_ChIP_macs3_peak_315	H3K36me3	oocyte
I	3101833	3111300	9468	304.2	28.1883	1.89619	27.2564	strome_fem1_rrf3_egg_H3K36me3_ChIP_macs3_peak_316	H3K36me3	oocyte
I	3111706	3114901	3196	254.77	12.1132	1.57051	11.3426	strome_fem1_rrf3_egg_H3K36me3_ChIP_macs3_peak_317	H3K36me3	oocyte
I	3115352	3119174	3823	285.47	20.8429	1.77092	19.988	strome_fem1_rrf3_egg_H3K36me3_ChIP_macs3_peak_318	H3K36me3	oocyte
I	3119630	3120106	477	217.78	4.07583	1.2957	3.39565	strome_fem1_rrf3_egg_H3K36me3_ChIP_macs3_peak_319	H3K36me3	oocyte
I	3157243	3165422	8180	349.25	42.2507	2.10985	41.127	strome_fem1_rrf3_egg_H3K36me3_ChIP_macs3_peak_320	H3K36me3	oocyte
I	3171287	3182029	10743	396.26	57.4742	2.34755	56.1646	strome_fem1_rrf3_egg_H3K36me3_ChIP_macs3_peak_321	H3K36me3	oocyte
I	3182455	3186050	3596	380.88	26.1105	1.8033	25.2022	strome_fem1_rrf3_egg_H3K36me3_ChIP_macs3_peak_322	H3K36me3	oocyte
I	3186459	3190685	4227	402.95	51.6975	2.26102	50.5098	strome_fem1_rrf3_egg_H3K36me3_ChIP_macs3_peak_323	H3K36me3	oocyte
I	3191007	3194052	3046	340.96	38.4199	2.0372	37.3735	strome_fem1_rrf3_egg_H3K36me3_ChIP_macs3_peak_324	H3K36me3	oocyte
I	3194434	3212856	18423	326.56	34.3197	2.01041	33.3209	strome_fem1_rrf3_egg_H3K36me3_ChIP_macs3_peak_325	H3K36me3	oocyte
I	3213823	3214095	273	240.63	7.70162	1.44351	6.9763	strome_fem1_rrf3_egg_H3K36me3_ChIP_macs3_peak_326	H3K36me3	oocyte
I	3224663	3225807	1145	257.77	14.3853	1.62202	13.5939	strome_fem1_rrf3_egg_H3K36me3_ChIP_macs3_peak_327	H3K36me3	oocyte
I	3226260	3250177	23918	339.48	39.7563	2.10387	38.6823	strome_fem1_rrf3_egg_H3K36me3_ChIP_macs3_peak_328	H3K36me3	oocyte
I	3250517	3255120	4604	320.47	33.6068	2.01238	32.6205	strome_fem1_rrf3_egg_H3K36me3_ChIP_macs3_peak_329	H3K36me3	oocyte
I	3255466	3258747	3282	299.17	26.6044	1.84601	25.683	strome_fem1_rrf3_egg_H3K36me3_ChIP_macs3_peak_330	H3K36me3	oocyte
I	3264156	3264610	455	229.73	4.76559	1.31751	4.07681	strome_fem1_rrf3_egg_H3K36me3_ChIP_macs3_peak_331	H3K36me3	oocyte
I	3265804	3268411	2608	289.13	19.0927	1.73944	18.2522	strome_fem1_rrf3_egg_H3K36me3_ChIP_macs3_peak_332	H3K36me3	oocyte
I	3268768	3270543	1776	235.36	5.67796	1.35694	4.97808	strome_fem1_rrf3_egg_H3K36me3_ChIP_macs3_peak_333	H3K36me3	oocyte
I	3276657	3280367	3711	313.64	30.0202	1.89013	29.0652	strome_fem1_rrf3_egg_H3K36me3_ChIP_macs3_peak_334	H3K36me3	oocyte
I	3280718	3284942	4225	405.02	60.0743	2.33908	58.752	strome_fem1_rrf3_egg_H3K36me3_ChIP_macs3_peak_335	H3K36me3	oocyte
I	3331372	3334229	2858	309.76	26.2577	1.87408	25.3471	strome_fem1_rrf3_egg_H3K36me3_ChIP_macs3_peak_336	H3K36me3	oocyte
I	3334715	3336296	1582	315.61	33.8184	1.96296	32.826	strome_fem1_rrf3_egg_H3K36me3_ChIP_macs3_peak_337	H3K36me3	oocyte
I	3337016	3340938	3923	291.55	24.2033	1.83598	23.3088	strome_fem1_rrf3_egg_H3K36me3_ChIP_macs3_peak_338	H3K36me3	oocyte
I	3341318	3344890	3573	318.48	34.3477	2.01317	33.3337	strome_fem1_rrf3_egg_H3K36me3_ChIP_macs3_peak_339	H3K36me3	oocyte
I	3345224	3347205	1982	236.62	9.3883	1.48455	8.64818	strome_fem1_rrf3_egg_H3K36me3_ChIP_macs3_peak_340	H3K36me3	oocyte
I	3352698	3356725	4028	328.46	37.3916	2.04544	36.3205	strome_fem1_rrf3_egg_H3K36me3_ChIP_macs3_peak_341	H3K36me3	oocyte
I	3357044	3363756	6713	394.28	57.7577	2.40294	56.4696	strome_fem1_rrf3_egg_H3K36me3_ChIP_macs3_peak_342	H3K36me3	oocyte
I	3376703	3377185	483	243.89	9.70275	1.50302	8.9571	strome_fem1_rrf3_egg_H3K36me3_ChIP_macs3_peak_343	H3K36me3	oocyte
I	3377778	3379633	1856	283.74	14.3574	1.6106	13.5634	strome_fem1_rrf3_egg_H3K36me3_ChIP_macs3_peak_344	H3K36me3	oocyte
I	3381023	3386300	5278	309.77	26.977	1.89644	26.0615	strome_fem1_rrf3_egg_H3K36me3_ChIP_macs3_peak_345	H3K36me3	oocyte
I	3386804	3387616	813	265.8	11.0177	1.5237	10.2581	strome_fem1_rrf3_egg_H3K36me3_ChIP_macs3_peak_346	H3K36me3	oocyte
I	3423788	3427647	3860	294.82	24.0911	1.85538	23.2008	strome_fem1_rrf3_egg_H3K36me3_ChIP_macs3_peak_347	H3K36me3	oocyte
I	3428045	3429209	1165	334.15	37.344	2.06295	36.3233	strome_fem1_rrf3_egg_H3K36me3_ChIP_macs3_peak_348	H3K36me3	oocyte
I	3429692	3430896	1205	224.16	6.88989	1.41471	6.17562	strome_fem1_rrf3_egg_H3K36me3_ChIP_macs3_peak_349	H3K36me3	oocyte
I	3446215	3452568	6354	447.94	75.0331	2.60531	73.5191	strome_fem1_rrf3_egg_H3K36me3_ChIP_macs3_peak_350	H3K36me3	oocyte
I	3453073	3460406	7334	380.24	47.9474	2.2426	46.7961	strome_fem1_rrf3_egg_H3K36me3_ChIP_macs3_peak_351	H3K36me3	oocyte
I	3460806	3480287	19482	361.69	45.1084	2.23317	43.9892	strome_fem1_rrf3_egg_H3K36me3_ChIP_macs3_peak_352	H3K36me3	oocyte
I	3480709	3495423	14715	367.68	48.0462	2.2212	46.8716	strome_fem1_rrf3_egg_H3K36me3_ChIP_macs3_peak_353	H3K36me3	oocyte
I	3495767	3499135	3369	386.73	57.3181	2.36549	56.0197	strome_fem1_rrf3_egg_H3K36me3_ChIP_macs3_peak_354	H3K36me3	oocyte
I	3517905	3518214	310	243.32	8.88056	1.48014	8.14309	strome_fem1_rrf3_egg_H3K36me3_ChIP_macs3_peak_355	H3K36me3	oocyte
I	3518694	3520339	1646	262.03	9.80935	1.47118	9.06396	strome_fem1_rrf3_egg_H3K36me3_ChIP_macs3_peak_356	H3K36me3	oocyte
I	3520671	3529896	9226	306.45	26.716	1.88874	25.7979	strome_fem1_rrf3_egg_H3K36me3_ChIP_macs3_peak_357	H3K36me3	oocyte
I	3530378	3538984	8607	339.08	39.5996	2.07606	38.5235	strome_fem1_rrf3_egg_H3K36me3_ChIP_macs3_peak_358	H3K36me3	oocyte
I	3550111	3550416	306	230.34	4.8354	1.32401	4.14509	strome_fem1_rrf3_egg_H3K36me3_ChIP_macs3_peak_359	H3K36me3	oocyte
I	3550799	3551298	500	220.35	5.05498	1.34291	4.36182	strome_fem1_rrf3_egg_H3K36me3_ChIP_macs3_peak_360	H3K36me3	oocyte
I	3552064	3552887	824	261.61	11.9815	1.56287	11.2119	strome_fem1_rrf3_egg_H3K36me3_ChIP_macs3_peak_361	H3K36me3	oocyte
I	3553208	3556268	3061	357.02	45.4376	2.11346	44.2402	strome_fem1_rrf3_egg_H3K36me3_ChIP_macs3_peak_362	H3K36me3	oocyte
I	3556721	3564163	7443	365.55	46.6625	2.22484	45.5358	strome_fem1_rrf3_egg_H3K36me3_ChIP_macs3_peak_363	H3K36me3	oocyte
I	3564837	3567142	2306	302.18	27.5499	1.90103	26.6299	strome_fem1_rrf3_egg_H3K36me3_ChIP_macs3_peak_364	H3K36me3	oocyte
I	3567640	3567894	255	254.04	8.03541	1.43816	7.30673	strome_fem1_rrf3_egg_H3K36me3_ChIP_macs3_peak_365	H3K36me3	oocyte
I	3568380	3568807	428	198.25	3.00873	1.2495	2.34383	strome_fem1_rrf3_egg_H3K36me3_ChIP_macs3_peak_366	H3K36me3	oocyte
I	3569462	3581409	11948	286.76	20.4627	1.76317	19.6098	strome_fem1_rrf3_egg_H3K36me3_ChIP_macs3_peak_367	H3K36me3	oocyte
I	3582194	3583118	925	349.18	44.1	2.16903	42.9952	strome_fem1_rrf3_egg_H3K36me3_ChIP_macs3_peak_368	H3K36me3	oocyte
I	3584027	3588223	4197	374.06	48.1626	2.19658	47.0112	strome_fem1_rrf3_egg_H3K36me3_ChIP_macs3_peak_369	H3K36me3	oocyte
I	3588781	3589899	1119	411.59	62.4978	2.42591	61.1692	strome_fem1_rrf3_egg_H3K36me3_ChIP_macs3_peak_370	H3K36me3	oocyte
I	3590321	3592251	1931	567.97	117.232	3.01718	114.995	strome_fem1_rrf3_egg_H3K36me3_ChIP_macs3_peak_371	H3K36me3	oocyte
I	3592843	3615502	22660	365.16	47.8085	2.21424	46.6295	strome_fem1_rrf3_egg_H3K36me3_ChIP_macs3_peak_372	H3K36me3	oocyte
I	3615860	3631574	15715	313.01	27.3458	1.88666	26.4234	strome_fem1_rrf3_egg_H3K36me3_ChIP_macs3_peak_373	H3K36me3	oocyte
I	3631921	3633280	1360	282.85	17.9023	1.71628	17.0737	strome_fem1_rrf3_egg_H3K36me3_ChIP_macs3_peak_374	H3K36me3	oocyte
I	3647150	3648982	1833	291.4	11.3192	1.47577	10.5604	strome_fem1_rrf3_egg_H3K36me3_ChIP_macs3_peak_375	H3K36me3	oocyte
I	3649766	3650340	575	234.55	6.24643	1.3852	5.53876	strome_fem1_rrf3_egg_H3K36me3_ChIP_macs3_peak_376	H3K36me3	oocyte
I	3652959	3653758	800	233.96	6.66171	1.3962	5.95005	strome_fem1_rrf3_egg_H3K36me3_ChIP_macs3_peak_377	H3K36me3	oocyte
I	3697438	3698827	1390	368.93	49.1199	2.25888	47.9454	strome_fem1_rrf3_egg_H3K36me3_ChIP_macs3_peak_378	H3K36me3	oocyte
I	3699146	3706651	7506	377.71	47.0592	2.20669	45.927	strome_fem1_rrf3_egg_H3K36me3_ChIP_macs3_peak_379	H3K36me3	oocyte
I	3708209	3712337	4129	362.28	39.2757	2.06114	38.2321	strome_fem1_rrf3_egg_H3K36me3_ChIP_macs3_peak_380	H3K36me3	oocyte
I	3712709	3713954	1246	282.88	19.5309	1.75361	18.6871	strome_fem1_rrf3_egg_H3K36me3_ChIP_macs3_peak_381	H3K36me3	oocyte
I	3714605	3715450	846	225.72	5.61792	1.36463	4.91755	strome_fem1_rrf3_egg_H3K36me3_ChIP_macs3_peak_382	H3K36me3	oocyte
I	3718220	3720049	1830	296.52	21.1731	1.79643	20.3112	strome_fem1_rrf3_egg_H3K36me3_ChIP_macs3_peak_383	H3K36me3	oocyte
I	3728373	3733882	5510	313.62	15.5656	1.59783	14.7604	strome_fem1_rrf3_egg_H3K36me3_ChIP_macs3_peak_384	H3K36me3	oocyte
I	3740618	3755572	14955	362.1	38.7117	2.03113	37.6584	strome_fem1_rrf3_egg_H3K36me3_ChIP_macs3_peak_385	H3K36me3	oocyte
I	3756139	3757807	1669	318.18	30.7272	1.91769	29.7726	strome_fem1_rrf3_egg_H3K36me3_ChIP_macs3_peak_386	H3K36me3	oocyte
I	3797337	3802616	5280	348.97	37.3844	1.98815	36.3363	strome_fem1_rrf3_egg_H3K36me3_ChIP_macs3_peak_387	H3K36me3	oocyte
I	3803161	3808254	5094	405.98	48.4684	2.20975	47.3321	strome_fem1_rrf3_egg_H3K36me3_ChIP_macs3_peak_388	H3K36me3	oocyte
I	3808691	3809068	378	231.13	6.35658	1.39069	5.64789	strome_fem1_rrf3_egg_H3K36me3_ChIP_macs3_peak_389	H3K36me3	oocyte
I	3809507	3811002	1496	259.63	11.173	1.51846	10.4137	strome_fem1_rrf3_egg_H3K36me3_ChIP_macs3_peak_390	H3K36me3	oocyte
I	3811330	3816353	5024	292.38	21.1697	1.76261	20.3097	strome_fem1_rrf3_egg_H3K36me3_ChIP_macs3_peak_391	H3K36me3	oocyte
I	3816947	3817712	766	332.51	35.8555	2.08976	34.8532	strome_fem1_rrf3_egg_H3K36me3_ChIP_macs3_peak_392	H3K36me3	oocyte
I	3818037	3821251	3215	355.97	42.7767	2.17737	41.6883	strome_fem1_rrf3_egg_H3K36me3_ChIP_macs3_peak_393	H3K36me3	oocyte
I	3821604	3822127	524	263.39	15.3048	1.66655	14.5017	strome_fem1_rrf3_egg_H3K36me3_ChIP_macs3_peak_394	H3K36me3	oocyte
I	3822435	3832375	9941	449.18	67.7526	2.48294	66.3738	strome_fem1_rrf3_egg_H3K36me3_ChIP_macs3_peak_395	H3K36me3	oocyte
I	3832802	3844300	11499	380.88	52.3868	2.24266	51.1061	strome_fem1_rrf3_egg_H3K36me3_ChIP_macs3_peak_396	H3K36me3	oocyte
I	3844923	3849921	4999	392.1	50.5309	2.19109	49.3294	strome_fem1_rrf3_egg_H3K36me3_ChIP_macs3_peak_397	H3K36me3	oocyte
I	3868887	3881456	12570	387.29	49.6976	2.18286	48.4759	strome_fem1_rrf3_egg_H3K36me3_ChIP_macs3_peak_398	H3K36me3	oocyte
I	3882575	3886584	4010	415.7	60.5726	2.32214	59.2096	strome_fem1_rrf3_egg_H3K36me3_ChIP_macs3_peak_399	H3K36me3	oocyte
I	3889422	3891965	2544	445.14	68.7884	2.47363	67.3383	strome_fem1_rrf3_egg_H3K36me3_ChIP_macs3_peak_400	H3K36me3	oocyte
I	3892278	3903905	11628	460.27	76.432	2.55449	74.8382	strome_fem1_rrf3_egg_H3K36me3_ChIP_macs3_peak_401	H3K36me3	oocyte
I	3923959	3925720	1762	379.64	40.7167	2.09453	39.6659	strome_fem1_rrf3_egg_H3K36me3_ChIP_macs3_peak_402	H3K36me3	oocyte
I	3933295	3946775	13481	348.26	39.9304	2.04735	38.8494	strome_fem1_rrf3_egg_H3K36me3_ChIP_macs3_peak_403	H3K36me3	oocyte
I	3947229	3951228	4000	375.09	41.6979	2.06739	40.634	strome_fem1_rrf3_egg_H3K36me3_ChIP_macs3_peak_404	H3K36me3	oocyte
I	3951785	3953016	1232	265.98	4.40547	1.27684	3.72127	strome_fem1_rrf3_egg_H3K36me3_ChIP_macs3_peak_405	H3K36me3	oocyte
I	3956297	3957298	1002	261.87	4.47011	1.28395	3.78468	strome_fem1_rrf3_egg_H3K36me3_ChIP_macs3_peak_406	H3K36me3	oocyte
I	3957671	3959365	1695	284.91	7.45802	1.38782	6.73598	strome_fem1_rrf3_egg_H3K36me3_ChIP_macs3_peak_407	H3K36me3	oocyte
I	3960385	3961229	845	271.64	5.36595	1.31491	4.66928	strome_fem1_rrf3_egg_H3K36me3_ChIP_macs3_peak_408	H3K36me3	oocyte
I	3963293	3964799	1507	263.93	7.81395	1.39747	7.09154	strome_fem1_rrf3_egg_H3K36me3_ChIP_macs3_peak_409	H3K36me3	oocyte
I	3967047	3967693	647	249.21	4.68741	1.30021	3.99947	strome_fem1_rrf3_egg_H3K36me3_ChIP_macs3_peak_410	H3K36me3	oocyte
I	3968011	3968360	350	253.32	8.3932	1.44822	7.66144	strome_fem1_rrf3_egg_H3K36me3_ChIP_macs3_peak_411	H3K36me3	oocyte
I	3998232	4002101	3870	503.28	86.5079	2.66397	84.8172	strome_fem1_rrf3_egg_H3K36me3_ChIP_macs3_peak_412	H3K36me3	oocyte
I	4010967	4011625	659	350.8	16.0034	1.56693	15.1939	strome_fem1_rrf3_egg_H3K36me3_ChIP_macs3_peak_413	H3K36me3	oocyte
I	4039528	4042452	2925	275.96	9.32319	1.44474	8.58327	strome_fem1_rrf3_egg_H3K36me3_ChIP_macs3_peak_414	H3K36me3	oocyte
I	4043125	4043624	500	252.8	8.15305	1.43357	7.42472	strome_fem1_rrf3_egg_H3K36me3_ChIP_macs3_peak_415	H3K36me3	oocyte
I	4130083	4131502	1420	305.61	19.2387	1.73605	18.3951	strome_fem1_rrf3_egg_H3K36me3_ChIP_macs3_peak_416	H3K36me3	oocyte
I	4132092	4133489	1398	279.54	12.8399	1.56974	12.061	strome_fem1_rrf3_egg_H3K36me3_ChIP_macs3_peak_417	H3K36me3	oocyte
I	4143954	4154618	10665	410.84	57.0664	2.3087	55.7778	strome_fem1_rrf3_egg_H3K36me3_ChIP_macs3_peak_418	H3K36me3	oocyte
I	4155124	4158200	3077	337.59	31.5256	1.91567	30.5551	strome_fem1_rrf3_egg_H3K36me3_ChIP_macs3_peak_419	H3K36me3	oocyte
I	4184154	4187054	2901	403.21	49.4653	2.22972	48.3189	strome_fem1_rrf3_egg_H3K36me3_ChIP_macs3_peak_420	H3K36me3	oocyte
I	4187622	4200824	13203	434.57	63.9712	2.40445	62.6161	strome_fem1_rrf3_egg_H3K36me3_ChIP_macs3_peak_421	H3K36me3	oocyte
I	4201349	4207051	5703	343.25	31.1612	1.93282	30.1989	strome_fem1_rrf3_egg_H3K36me3_ChIP_macs3_peak_422	H3K36me3	oocyte
I	4207702	4210098	2397	322.14	30.7173	1.94452	29.7594	strome_fem1_rrf3_egg_H3K36me3_ChIP_macs3_peak_423	H3K36me3	oocyte
I	4210701	4212563	1863	264.6	15.8351	1.66374	15.0278	strome_fem1_rrf3_egg_H3K36me3_ChIP_macs3_peak_424	H3K36me3	oocyte
I	4212989	4213523	535	275.45	11.4587	1.52709	10.6954	strome_fem1_rrf3_egg_H3K36me3_ChIP_macs3_peak_425	H3K36me3	oocyte
I	4220146	4220590	445	256.32	8.43331	1.44817	7.70059	strome_fem1_rrf3_egg_H3K36me3_ChIP_macs3_peak_426	H3K36me3	oocyte
I	4220959	4225575	4617	302.74	19.0232	1.70803	18.1845	strome_fem1_rrf3_egg_H3K36me3_ChIP_macs3_peak_427	H3K36me3	oocyte
I	4225955	4230870	4916	425.92	59.9634	2.36802	58.6548	strome_fem1_rrf3_egg_H3K36me3_ChIP_macs3_peak_428	H3K36me3	oocyte
I	4253568	4254866	1299	266.24	13.6408	1.57424	12.8586	strome_fem1_rrf3_egg_H3K36me3_ChIP_macs3_peak_429	H3K36me3	oocyte
I	4255261	4269750	14490	376.87	47.2227	2.17178	46.0606	strome_fem1_rrf3_egg_H3K36me3_ChIP_macs3_peak_430	H3K36me3	oocyte
I	4270169	4288903	18735	445.2	70.642	2.54272	69.2115	strome_fem1_rrf3_egg_H3K36me3_ChIP_macs3_peak_431	H3K36me3	oocyte
I	4316283	4316901	619	258.26	9.69032	1.49356	8.94368	strome_fem1_rrf3_egg_H3K36me3_ChIP_macs3_peak_432	H3K36me3	oocyte
I	4317216	4317781	566	282.12	8.53202	1.4189	7.79944	strome_fem1_rrf3_egg_H3K36me3_ChIP_macs3_peak_433	H3K36me3	oocyte
I	4318466	4319062	597	226.09	5.44455	1.3532	4.74687	strome_fem1_rrf3_egg_H3K36me3_ChIP_macs3_peak_434	H3K36me3	oocyte
I	4319382	4324435	5054	317.48	28.2428	1.85912	27.313	strome_fem1_rrf3_egg_H3K36me3_ChIP_macs3_peak_435	H3K36me3	oocyte
I	4380708	4382417	1710	245.65	6.739	1.38784	6.0267	strome_fem1_rrf3_egg_H3K36me3_ChIP_macs3_peak_436	H3K36me3	oocyte
I	4383448	4388601	5154	415.53	65.3592	2.50253	63.9804	strome_fem1_rrf3_egg_H3K36me3_ChIP_macs3_peak_437	H3K36me3	oocyte
I	4388909	4397355	8447	393.15	52.332	2.27853	51.1356	strome_fem1_rrf3_egg_H3K36me3_ChIP_macs3_peak_438	H3K36me3	oocyte
I	4397814	4417931	20118	535.32	97.1164	2.7792	95.2848	strome_fem1_rrf3_egg_H3K36me3_ChIP_macs3_peak_439	H3K36me3	oocyte
I	4443650	4452830	9181	320.65	29.8885	1.89013	28.9273	strome_fem1_rrf3_egg_H3K36me3_ChIP_macs3_peak_440	H3K36me3	oocyte
I	4453175	4459749	6575	324.69	32.2205	1.99602	31.2427	strome_fem1_rrf3_egg_H3K36me3_ChIP_macs3_peak_441	H3K36me3	oocyte
I	4460229	4466542	6314	404.73	57.02	2.37989	55.7686	strome_fem1_rrf3_egg_H3K36me3_ChIP_macs3_peak_442	H3K36me3	oocyte
I	4466991	4469322	2332	323.3	30.3568	1.96248	29.4082	strome_fem1_rrf3_egg_H3K36me3_ChIP_macs3_peak_443	H3K36me3	oocyte
I	4469865	4472543	2679	312.84	25.5987	1.84549	24.6972	strome_fem1_rrf3_egg_H3K36me3_ChIP_macs3_peak_444	H3K36me3	oocyte
I	4472906	4474225	1320	318.86	31.0129	2.00596	30.0582	strome_fem1_rrf3_egg_H3K36me3_ChIP_macs3_peak_445	H3K36me3	oocyte
I	4474719	4475304	586	214.74	4.98673	1.34249	4.29477	strome_fem1_rrf3_egg_H3K36me3_ChIP_macs3_peak_446	H3K36me3	oocyte
I	4496706	4501138	4433	281.67	19.6928	1.73997	18.8486	strome_fem1_rrf3_egg_H3K36me3_ChIP_macs3_peak_447	H3K36me3	oocyte
I	4507493	4507768	276	220.89	3.60981	1.26967	2.93597	strome_fem1_rrf3_egg_H3K36me3_ChIP_macs3_peak_448	H3K36me3	oocyte
I	4512307	4513092	786	248.11	6.36966	1.37223	5.66127	strome_fem1_rrf3_egg_H3K36me3_ChIP_macs3_peak_449	H3K36me3	oocyte
I	4513516	4514101	586	240.58	9.95589	1.52363	9.20665	strome_fem1_rrf3_egg_H3K36me3_ChIP_macs3_peak_450	H3K36me3	oocyte
I	4514465	4516637	2173	308.36	28.6172	1.89714	27.6825	strome_fem1_rrf3_egg_H3K36me3_ChIP_macs3_peak_451	H3K36me3	oocyte
I	4517208	4526747	9540	322.49	30.3627	1.97033	29.4118	strome_fem1_rrf3_egg_H3K36me3_ChIP_macs3_peak_452	H3K36me3	oocyte
I	4527144	4529341	2198	258.31	10.7818	1.5118	10.0266	strome_fem1_rrf3_egg_H3K36me3_ChIP_macs3_peak_453	H3K36me3	oocyte
I	4529777	4531374	1598	262.21	6.29426	1.35658	5.58669	strome_fem1_rrf3_egg_H3K36me3_ChIP_macs3_peak_454	H3K36me3	oocyte
I	4541446	4543756	2311	318.94	29.8637	1.94556	28.9186	strome_fem1_rrf3_egg_H3K36me3_ChIP_macs3_peak_455	H3K36me3	oocyte
I	4544160	4551527	7368	411.32	66.1179	2.508	64.7016	strome_fem1_rrf3_egg_H3K36me3_ChIP_macs3_peak_456	H3K36me3	oocyte
I	4595373	4600610	5238	370.82	46.5434	2.22889	45.4191	strome_fem1_rrf3_egg_H3K36me3_ChIP_macs3_peak_457	H3K36me3	oocyte
I	4600929	4603119	2191	384.16	47.6082	2.21776	46.4728	strome_fem1_rrf3_egg_H3K36me3_ChIP_macs3_peak_458	H3K36me3	oocyte
I	4603472	4606609	3138	298.12	22.4	1.81566	21.5278	strome_fem1_rrf3_egg_H3K36me3_ChIP_macs3_peak_459	H3K36me3	oocyte
I	4613369	4618693	5325	461.7	76.0006	2.59452	74.4569	strome_fem1_rrf3_egg_H3K36me3_ChIP_macs3_peak_460	H3K36me3	oocyte
I	4619144	4649294	30151	411.66	56.9129	2.33692	55.6587	strome_fem1_rrf3_egg_H3K36me3_ChIP_macs3_peak_461	H3K36me3	oocyte
I	4649815	4667195	17381	397.71	55.1241	2.31494	53.8573	strome_fem1_rrf3_egg_H3K36me3_ChIP_macs3_peak_462	H3K36me3	oocyte
I	4668360	4668800	441	246.0	7.51378	1.42063	6.79186	strome_fem1_rrf3_egg_H3K36me3_ChIP_macs3_peak_463	H3K36me3	oocyte
I	4669497	4675692	6196	397.93	52.5342	2.21646	51.306	strome_fem1_rrf3_egg_H3K36me3_ChIP_macs3_peak_464	H3K36me3	oocyte
I	4677030	4677860	831	272.2	8.25794	1.42662	7.52718	strome_fem1_rrf3_egg_H3K36me3_ChIP_macs3_peak_465	H3K36me3	oocyte
I	4680957	4687928	6972	476.91	75.125	2.45618	73.5939	strome_fem1_rrf3_egg_H3K36me3_ChIP_macs3_peak_466	H3K36me3	oocyte
I	4688563	4688974	412	226.74	5.09862	1.33823	4.40527	strome_fem1_rrf3_egg_H3K36me3_ChIP_macs3_peak_467	H3K36me3	oocyte
I	4689317	4695194	5878	304.95	23.255	1.77936	22.3727	strome_fem1_rrf3_egg_H3K36me3_ChIP_macs3_peak_468	H3K36me3	oocyte
I	4702140	4713822	11683	396.82	39.6444	2.02734	38.6013	strome_fem1_rrf3_egg_H3K36me3_ChIP_macs3_peak_469	H3K36me3	oocyte
I	4720435	4722032	1598	364.47	39.2411	2.09083	38.2009	strome_fem1_rrf3_egg_H3K36me3_ChIP_macs3_peak_470	H3K36me3	oocyte
I	4750596	4761938	11343	423.48	57.1928	2.2681	55.9031	strome_fem1_rrf3_egg_H3K36me3_ChIP_macs3_peak_471	H3K36me3	oocyte
I	4762315	4763101	787	263.67	12.2219	1.56669	11.4498	strome_fem1_rrf3_egg_H3K36me3_ChIP_macs3_peak_472	H3K36me3	oocyte
I	4763668	4765125	1458	243.97	6.50295	1.37826	5.79345	strome_fem1_rrf3_egg_H3K36me3_ChIP_macs3_peak_473	H3K36me3	oocyte
I	4765580	4765979	400	207.77	3.75274	1.28513	3.07732	strome_fem1_rrf3_egg_H3K36me3_ChIP_macs3_peak_474	H3K36me3	oocyte
I	4766398	4766931	534	229.63	3.75685	1.27107	3.08098	strome_fem1_rrf3_egg_H3K36me3_ChIP_macs3_peak_475	H3K36me3	oocyte
I	4769325	4771483	2159	271.19	12.7519	1.56091	11.976	strome_fem1_rrf3_egg_H3K36me3_ChIP_macs3_peak_476	H3K36me3	oocyte
I	4771806	4777155	5350	426.54	57.2312	2.31512	55.9827	strome_fem1_rrf3_egg_H3K36me3_ChIP_macs3_peak_477	H3K36me3	oocyte
I	4778887	4779469	583	257.64	5.16076	1.31714	4.46654	strome_fem1_rrf3_egg_H3K36me3_ChIP_macs3_peak_478	H3K36me3	oocyte
I	4782272	4785361	3090	308.03	27.6498	1.83937	26.7181	strome_fem1_rrf3_egg_H3K36me3_ChIP_macs3_peak_479	H3K36me3	oocyte
I	4786292	4788590	2299	436.67	64.0537	2.44759	62.7133	strome_fem1_rrf3_egg_H3K36me3_ChIP_macs3_peak_480	H3K36me3	oocyte
I	4789200	4804804	15605	308.6	24.3134	1.73881	23.4096	strome_fem1_rrf3_egg_H3K36me3_ChIP_macs3_peak_481	H3K36me3	oocyte
I	4805302	4806110	809	304.75	20.5314	1.72682	19.6793	strome_fem1_rrf3_egg_H3K36me3_ChIP_macs3_peak_482	H3K36me3	oocyte
I	4806503	4807986	1484	351.05	28.369	1.86049	27.4392	strome_fem1_rrf3_egg_H3K36me3_ChIP_macs3_peak_483	H3K36me3	oocyte
I	4821904	4826258	4355	302.48	24.9248	1.8643	24.0273	strome_fem1_rrf3_egg_H3K36me3_ChIP_macs3_peak_484	H3K36me3	oocyte
I	4840940	4857372	16433	344.85	37.07	2.03462	36.0409	strome_fem1_rrf3_egg_H3K36me3_ChIP_macs3_peak_485	H3K36me3	oocyte
I	4857770	4859136	1367	240.45	6.01826	1.36765	5.31379	strome_fem1_rrf3_egg_H3K36me3_ChIP_macs3_peak_486	H3K36me3	oocyte
I	4859657	4862813	3157	280.22	15.9746	1.65069	15.1661	strome_fem1_rrf3_egg_H3K36me3_ChIP_macs3_peak_487	H3K36me3	oocyte
I	4863356	4864576	1221	286.92	16.0121	1.66079	15.2012	strome_fem1_rrf3_egg_H3K36me3_ChIP_macs3_peak_488	H3K36me3	oocyte
I	4864936	4867554	2619	344.06	35.654	2.02644	34.6463	strome_fem1_rrf3_egg_H3K36me3_ChIP_macs3_peak_489	H3K36me3	oocyte
I	4912346	4914565	2220	302.63	19.9254	1.7019	19.0799	strome_fem1_rrf3_egg_H3K36me3_ChIP_macs3_peak_490	H3K36me3	oocyte
I	4927644	4933846	6203	339.63	30.0891	1.9219	29.1403	strome_fem1_rrf3_egg_H3K36me3_ChIP_macs3_peak_491	H3K36me3	oocyte
I	4934445	4942657	8213	424.77	66.1798	2.42234	64.7054	strome_fem1_rrf3_egg_H3K36me3_ChIP_macs3_peak_492	H3K36me3	oocyte
I	4942985	4974539	31555	421.69	59.636	2.33573	58.3018	strome_fem1_rrf3_egg_H3K36me3_ChIP_macs3_peak_493	H3K36me3	oocyte
I	4975833	4983483	7651	412.71	49.8382	2.19238	48.6767	strome_fem1_rrf3_egg_H3K36me3_ChIP_macs3_peak_494	H3K36me3	oocyte
I	5013519	5021168	7650	345.77	35.5705	2.05817	34.5688	strome_fem1_rrf3_egg_H3K36me3_ChIP_macs3_peak_495	H3K36me3	oocyte
I	5095817	5098704	2888	349.18	36.7674	2.04221	35.7461	strome_fem1_rrf3_egg_H3K36me3_ChIP_macs3_peak_496	H3K36me3	oocyte
I	5117636	5143876	26241	426.97	60.7687	2.36595	59.4531	strome_fem1_rrf3_egg_H3K36me3_ChIP_macs3_peak_497	H3K36me3	oocyte
I	5144181	5157091	12911	400.59	50.4149	2.20052	49.2205	strome_fem1_rrf3_egg_H3K36me3_ChIP_macs3_peak_498	H3K36me3	oocyte
I	5157643	5158218	576	237.01	6.17897	1.36863	5.47347	strome_fem1_rrf3_egg_H3K36me3_ChIP_macs3_peak_499	H3K36me3	oocyte
I	5158788	5160364	1577	216.8	5.26246	1.35258	4.56724	strome_fem1_rrf3_egg_H3K36me3_ChIP_macs3_peak_500	H3K36me3	oocyte
I	5175092	5181718	6627	433.38	53.8292	2.25347	52.6352	strome_fem1_rrf3_egg_H3K36me3_ChIP_macs3_peak_501	H3K36me3	oocyte
I	5182099	5192664	10566	528.62	89.2356	2.69428	87.5601	strome_fem1_rrf3_egg_H3K36me3_ChIP_macs3_peak_502	H3K36me3	oocyte
I	5193533	5203599	10067	458.76	69.0889	2.44182	67.6745	strome_fem1_rrf3_egg_H3K36me3_ChIP_macs3_peak_503	H3K36me3	oocyte
I	5207100	5212392	5293	344.25	39.2687	2.08464	38.2232	strome_fem1_rrf3_egg_H3K36me3_ChIP_macs3_peak_504	H3K36me3	oocyte
I	5223404	5223790	387	252.61	5.68987	1.34215	4.98914	strome_fem1_rrf3_egg_H3K36me3_ChIP_macs3_peak_505	H3K36me3	oocyte
I	5261433	5291278	29846	393.74	52.1194	2.27282	50.9231	strome_fem1_rrf3_egg_H3K36me3_ChIP_macs3_peak_506	H3K36me3	oocyte
I	5291758	5298609	6852	335.82	32.561	1.97002	31.5858	strome_fem1_rrf3_egg_H3K36me3_ChIP_macs3_peak_507	H3K36me3	oocyte
I	5299049	5310932	11884	345.01	38.2667	2.07649	37.2185	strome_fem1_rrf3_egg_H3K36me3_ChIP_macs3_peak_508	H3K36me3	oocyte
I	5311363	5312961	1599	276.46	15.0481	1.64044	14.2476	strome_fem1_rrf3_egg_H3K36me3_ChIP_macs3_peak_509	H3K36me3	oocyte
I	5313416	5314266	851	232.76	8.17682	1.46184	7.44728	strome_fem1_rrf3_egg_H3K36me3_ChIP_macs3_peak_510	H3K36me3	oocyte
I	5315239	5329412	14174	460.78	71.238	2.4348	69.7112	strome_fem1_rrf3_egg_H3K36me3_ChIP_macs3_peak_511	H3K36me3	oocyte
I	5329763	5331960	2198	289.84	17.93	1.69726	17.1018	strome_fem1_rrf3_egg_H3K36me3_ChIP_macs3_peak_512	H3K36me3	oocyte
I	5332783	5336366	3584	329.19	30.7209	1.94214	29.7607	strome_fem1_rrf3_egg_H3K36me3_ChIP_macs3_peak_513	H3K36me3	oocyte
I	5336754	5338404	1651	310.46	21.1517	1.75254	20.2921	strome_fem1_rrf3_egg_H3K36me3_ChIP_macs3_peak_514	H3K36me3	oocyte
I	5360042	5360952	911	226.01	4.28446	1.29956	3.60154	strome_fem1_rrf3_egg_H3K36me3_ChIP_macs3_peak_515	H3K36me3	oocyte
I	5361700	5370812	9113	460.44	72.7648	2.53184	71.2986	strome_fem1_rrf3_egg_H3K36me3_ChIP_macs3_peak_516	H3K36me3	oocyte
I	5373485	5374798	1314	245.73	10.4167	1.51196	9.66536	strome_fem1_rrf3_egg_H3K36me3_ChIP_macs3_peak_517	H3K36me3	oocyte
I	5375172	5389503	14332	345.83	33.3518	1.98532	32.3701	strome_fem1_rrf3_egg_H3K36me3_ChIP_macs3_peak_518	H3K36me3	oocyte
I	5419182	5428548	9367	326.67	30.2835	1.94302	29.3306	strome_fem1_rrf3_egg_H3K36me3_ChIP_macs3_peak_519	H3K36me3	oocyte
I	5429024	5437906	8883	317.6	28.3312	1.92023	27.4001	strome_fem1_rrf3_egg_H3K36me3_ChIP_macs3_peak_520	H3K36me3	oocyte
I	5438477	5440851	2375	302.64	20.0335	1.7105	19.184	strome_fem1_rrf3_egg_H3K36me3_ChIP_macs3_peak_521	H3K36me3	oocyte
I	5441163	5448613	7451	438.96	63.0296	2.4155	61.715	strome_fem1_rrf3_egg_H3K36me3_ChIP_macs3_peak_522	H3K36me3	oocyte
I	5488502	5488803	302	214.1	3.3975	1.26185	2.72693	strome_fem1_rrf3_egg_H3K36me3_ChIP_macs3_peak_523	H3K36me3	oocyte
I	5489140	5502726	13587	350.96	40.5196	2.14007	39.4627	strome_fem1_rrf3_egg_H3K36me3_ChIP_macs3_peak_524	H3K36me3	oocyte
I	5503426	5504759	1334	263.71	15.5992	1.62887	14.7981	strome_fem1_rrf3_egg_H3K36me3_ChIP_macs3_peak_525	H3K36me3	oocyte
I	5521208	5533351	12144	363.13	39.7844	2.06698	38.7232	strome_fem1_rrf3_egg_H3K36me3_ChIP_macs3_peak_526	H3K36me3	oocyte
I	5565473	5567500	2028	404.46	52.5513	2.2713	51.3549	strome_fem1_rrf3_egg_H3K36me3_ChIP_macs3_peak_527	H3K36me3	oocyte
I	5581093	5596319	15227	337.48	30.4009	1.91865	29.4472	strome_fem1_rrf3_egg_H3K36me3_ChIP_macs3_peak_528	H3K36me3	oocyte
I	5596747	5601877	5131	410.63	51.5899	2.21923	50.4085	strome_fem1_rrf3_egg_H3K36me3_ChIP_macs3_peak_529	H3K36me3	oocyte
I	5609841	5610559	719	245.07	7.03962	1.40014	6.32363	strome_fem1_rrf3_egg_H3K36me3_ChIP_macs3_peak_530	H3K36me3	oocyte
I	5624487	5625212	726	252.26	12.4903	1.58142	11.7166	strome_fem1_rrf3_egg_H3K36me3_ChIP_macs3_peak_531	H3K36me3	oocyte
I	5626314	5635920	9607	396.45	45.1291	2.14101	44.0256	strome_fem1_rrf3_egg_H3K36me3_ChIP_macs3_peak_532	H3K36me3	oocyte
I	5636362	5643188	6827	324.74	30.2193	1.93475	29.267	strome_fem1_rrf3_egg_H3K36me3_ChIP_macs3_peak_533	H3K36me3	oocyte
I	5643657	5655191	11535	322.43	28.8671	1.9048	27.9313	strome_fem1_rrf3_egg_H3K36me3_ChIP_macs3_peak_534	H3K36me3	oocyte
I	5663123	5675927	12805	456.65	71.8569	2.55757	70.4193	strome_fem1_rrf3_egg_H3K36me3_ChIP_macs3_peak_535	H3K36me3	oocyte
I	5686590	5690702	4113	331.4	30.1817	1.8968	29.2317	strome_fem1_rrf3_egg_H3K36me3_ChIP_macs3_peak_536	H3K36me3	oocyte
I	5691097	5708431	17335	398.14	50.8571	2.22977	49.6696	strome_fem1_rrf3_egg_H3K36me3_ChIP_macs3_peak_537	H3K36me3	oocyte
I	5709340	5714732	5393	523.44	103.722	2.91166	101.707	strome_fem1_rrf3_egg_H3K36me3_ChIP_macs3_peak_538	H3K36me3	oocyte
I	5758661	5760975	2315	455.77	67.8986	2.44611	66.514	strome_fem1_rrf3_egg_H3K36me3_ChIP_macs3_peak_539	H3K36me3	oocyte
I	5761361	5763180	1820	364.79	37.0773	1.96899	36.0627	strome_fem1_rrf3_egg_H3K36me3_ChIP_macs3_peak_540	H3K36me3	oocyte
I	5770493	5770912	420	212.99	4.64745	1.3301	3.95949	strome_fem1_rrf3_egg_H3K36me3_ChIP_macs3_peak_541	H3K36me3	oocyte
I	5771224	5779381	8158	359.85	40.7511	2.11888	39.6954	strome_fem1_rrf3_egg_H3K36me3_ChIP_macs3_peak_542	H3K36me3	oocyte
I	5791771	5792689	919	296.12	20.7795	1.76428	19.9235	strome_fem1_rrf3_egg_H3K36me3_ChIP_macs3_peak_543	H3K36me3	oocyte
I	5805545	5809053	3509	388.36	43.2015	2.12829	42.1231	strome_fem1_rrf3_egg_H3K36me3_ChIP_macs3_peak_544	H3K36me3	oocyte
I	5809681	5824389	14709	401.04	47.0133	2.17997	45.889	strome_fem1_rrf3_egg_H3K36me3_ChIP_macs3_peak_545	H3K36me3	oocyte
I	5824884	5835365	10482	397.44	47.198	2.19402	46.0722	strome_fem1_rrf3_egg_H3K36me3_ChIP_macs3_peak_546	H3K36me3	oocyte
I	5835900	5837165	1266	275.05	7.04778	1.37681	6.33118	strome_fem1_rrf3_egg_H3K36me3_ChIP_macs3_peak_547	H3K36me3	oocyte
I	5839726	5844724	4999	350.01	31.4191	1.86768	30.4511	strome_fem1_rrf3_egg_H3K36me3_ChIP_macs3_peak_548	H3K36me3	oocyte
I	5845989	5852196	6208	360.04	39.2007	2.0432	38.1518	strome_fem1_rrf3_egg_H3K36me3_ChIP_macs3_peak_549	H3K36me3	oocyte
I	5874267	5888899	14633	359.8	41.4494	2.06642	40.3503	strome_fem1_rrf3_egg_H3K36me3_ChIP_macs3_peak_550	H3K36me3	oocyte
I	5889313	5892347	3035	331.27	31.9227	1.93864	30.958	strome_fem1_rrf3_egg_H3K36me3_ChIP_macs3_peak_551	H3K36me3	oocyte
I	5918408	5921531	3124	405.05	56.6341	2.28384	55.3524	strome_fem1_rrf3_egg_H3K36me3_ChIP_macs3_peak_552	H3K36me3	oocyte
I	5922528	5930380	7853	378.11	44.3621	2.12511	43.2435	strome_fem1_rrf3_egg_H3K36me3_ChIP_macs3_peak_553	H3K36me3	oocyte
I	5930698	5935453	4756	386.44	44.568	2.05696	43.458	strome_fem1_rrf3_egg_H3K36me3_ChIP_macs3_peak_554	H3K36me3	oocyte
I	5952385	5954176	1792	339.32	36.565	2.07604	35.5486	strome_fem1_rrf3_egg_H3K36me3_ChIP_macs3_peak_555	H3K36me3	oocyte
I	5954654	5956499	1846	401.7	58.2345	2.28392	56.9216	strome_fem1_rrf3_egg_H3K36me3_ChIP_macs3_peak_556	H3K36me3	oocyte
I	5996443	5999863	3421	297.49	15.8771	1.62857	15.069	strome_fem1_rrf3_egg_H3K36me3_ChIP_macs3_peak_557	H3K36me3	oocyte
I	6000350	6003180	2831	384.01	36.5296	2.00335	35.5211	strome_fem1_rrf3_egg_H3K36me3_ChIP_macs3_peak_558	H3K36me3	oocyte
I	6003595	6019307	15713	357.67	40.7889	2.1143	39.7135	strome_fem1_rrf3_egg_H3K36me3_ChIP_macs3_peak_559	H3K36me3	oocyte
I	6020427	6021179	753	247.69	7.90059	1.42365	7.17582	strome_fem1_rrf3_egg_H3K36me3_ChIP_macs3_peak_560	H3K36me3	oocyte
I	6021845	6022995	1151	255.35	9.06722	1.46145	8.32898	strome_fem1_rrf3_egg_H3K36me3_ChIP_macs3_peak_561	H3K36me3	oocyte
I	6023446	6028575	5130	333.6	30.4345	1.93646	29.481	strome_fem1_rrf3_egg_H3K36me3_ChIP_macs3_peak_562	H3K36me3	oocyte
I	6029200	6051451	22252	405.48	57.6901	2.36913	56.42	strome_fem1_rrf3_egg_H3K36me3_ChIP_macs3_peak_563	H3K36me3	oocyte
I	6053412	6054832	1421	231.88	5.40297	1.34615	4.7062	strome_fem1_rrf3_egg_H3K36me3_ChIP_macs3_peak_564	H3K36me3	oocyte
I	6055612	6063812	8201	349.23	38.4369	2.08584	37.4008	strome_fem1_rrf3_egg_H3K36me3_ChIP_macs3_peak_565	H3K36me3	oocyte
I	6070177	6078396	8220	423.08	57.1487	2.26936	55.8786	strome_fem1_rrf3_egg_H3K36me3_ChIP_macs3_peak_566	H3K36me3	oocyte
I	6078791	6096363	17573	368.35	45.3414	2.16288	44.197	strome_fem1_rrf3_egg_H3K36me3_ChIP_macs3_peak_567	H3K36me3	oocyte
I	6096811	6097137	327	242.91	9.16765	1.48967	8.42749	strome_fem1_rrf3_egg_H3K36me3_ChIP_macs3_peak_568	H3K36me3	oocyte
I	6097504	6098254	751	249.77	6.0623	1.35851	5.35755	strome_fem1_rrf3_egg_H3K36me3_ChIP_macs3_peak_569	H3K36me3	oocyte
I	6106970	6108104	1135	322.24	23.394	1.79991	22.5121	strome_fem1_rrf3_egg_H3K36me3_ChIP_macs3_peak_570	H3K36me3	oocyte
I	6108457	6111819	3363	305.61	24.011	1.77849	23.1224	strome_fem1_rrf3_egg_H3K36me3_ChIP_macs3_peak_571	H3K36me3	oocyte
I	6123104	6126875	3772	408.22	53.8105	2.2779	52.5678	strome_fem1_rrf3_egg_H3K36me3_ChIP_macs3_peak_572	H3K36me3	oocyte
I	6127235	6132271	5037	409.98	57.4152	2.34758	56.1514	strome_fem1_rrf3_egg_H3K36me3_ChIP_macs3_peak_573	H3K36me3	oocyte
I	6172606	6174008	1403	336.99	21.0535	1.72715	20.1928	strome_fem1_rrf3_egg_H3K36me3_ChIP_macs3_peak_574	H3K36me3	oocyte
I	6194576	6210306	15731	382.48	42.9421	2.11074	41.8524	strome_fem1_rrf3_egg_H3K36me3_ChIP_macs3_peak_575	H3K36me3	oocyte
I	6218224	6218935	712	261.92	7.66688	1.41176	6.94357	strome_fem1_rrf3_egg_H3K36me3_ChIP_macs3_peak_576	H3K36me3	oocyte
I	6223738	6232523	8786	419.08	56.7464	2.26537	55.4787	strome_fem1_rrf3_egg_H3K36me3_ChIP_macs3_peak_577	H3K36me3	oocyte
I	6233009	6238044	5036	464.9	76.9861	2.63686	75.4835	strome_fem1_rrf3_egg_H3K36me3_ChIP_macs3_peak_578	H3K36me3	oocyte
I	6238438	6239959	1522	275.74	11.5763	1.52766	10.8115	strome_fem1_rrf3_egg_H3K36me3_ChIP_macs3_peak_579	H3K36me3	oocyte
I	6241392	6241671	280	237.49	7.598	1.44205	6.87394	strome_fem1_rrf3_egg_H3K36me3_ChIP_macs3_peak_580	H3K36me3	oocyte
I	6242461	6245672	3212	263.83	16.0361	1.61477	15.2304	strome_fem1_rrf3_egg_H3K36me3_ChIP_macs3_peak_581	H3K36me3	oocyte
I	6270242	6275295	5054	382.47	43.1303	2.10368	42.0463	strome_fem1_rrf3_egg_H3K36me3_ChIP_macs3_peak_582	H3K36me3	oocyte
I	6300048	6300967	920	245.08	7.70899	1.41204	6.98768	strome_fem1_rrf3_egg_H3K36me3_ChIP_macs3_peak_583	H3K36me3	oocyte
I	6301288	6315061	13774	322.21	26.4257	1.83744	25.5131	strome_fem1_rrf3_egg_H3K36me3_ChIP_macs3_peak_584	H3K36me3	oocyte
I	6332146	6338150	6005	415.56	54.8407	2.25622	53.6133	strome_fem1_rrf3_egg_H3K36me3_ChIP_macs3_peak_585	H3K36me3	oocyte
I	6359466	6365074	5609	378.48	46.618	2.1343	45.4733	strome_fem1_rrf3_egg_H3K36me3_ChIP_macs3_peak_586	H3K36me3	oocyte
I	6365397	6378280	12884	323.51	24.5545	1.78868	23.6613	strome_fem1_rrf3_egg_H3K36me3_ChIP_macs3_peak_587	H3K36me3	oocyte
I	6383695	6403835	20141	337.67	30.434	1.88516	29.4719	strome_fem1_rrf3_egg_H3K36me3_ChIP_macs3_peak_588	H3K36me3	oocyte
I	6424722	6427817	3096	365.98	40.7929	2.09992	39.7329	strome_fem1_rrf3_egg_H3K36me3_ChIP_macs3_peak_589	H3K36me3	oocyte
I	6437055	6443020	5966	372.85	43.1347	2.10007	42.0467	strome_fem1_rrf3_egg_H3K36me3_ChIP_macs3_peak_590	H3K36me3	oocyte
I	6458473	6463731	5259	465.01	80.4631	2.64559	78.8747	strome_fem1_rrf3_egg_H3K36me3_ChIP_macs3_peak_591	H3K36me3	oocyte
I	6464492	6472047	7556	533.99	95.408	2.7489	93.6261	strome_fem1_rrf3_egg_H3K36me3_ChIP_macs3_peak_592	H3K36me3	oocyte
I	6473550	6476223	2674	321.22	25.0973	1.84579	24.1987	strome_fem1_rrf3_egg_H3K36me3_ChIP_macs3_peak_593	H3K36me3	oocyte
I	6476529	6477101	573	270.37	10.4192	1.50851	9.66442	strome_fem1_rrf3_egg_H3K36me3_ChIP_macs3_peak_594	H3K36me3	oocyte
I	6478199	6484695	6497	456.11	66.2042	2.36586	64.7992	strome_fem1_rrf3_egg_H3K36me3_ChIP_macs3_peak_595	H3K36me3	oocyte
I	6485005	6489167	4163	432.28	52.6472	2.27084	51.4716	strome_fem1_rrf3_egg_H3K36me3_ChIP_macs3_peak_596	H3K36me3	oocyte
I	6489482	6489816	335	235.55	5.75238	1.35993	5.05086	strome_fem1_rrf3_egg_H3K36me3_ChIP_macs3_peak_597	H3K36me3	oocyte
I	6490256	6495107	4852	380.96	42.6813	2.05321	41.5922	strome_fem1_rrf3_egg_H3K36me3_ChIP_macs3_peak_598	H3K36me3	oocyte
I	6507231	6510997	3767	391.77	54.4945	2.33733	53.2772	strome_fem1_rrf3_egg_H3K36me3_ChIP_macs3_peak_599	H3K36me3	oocyte
I	6511423	6513825	2403	385.97	46.0676	2.12462	44.9438	strome_fem1_rrf3_egg_H3K36me3_ChIP_macs3_peak_600	H3K36me3	oocyte
I	6527726	6529378	1653	272.54	14.5264	1.62744	13.7314	strome_fem1_rrf3_egg_H3K36me3_ChIP_macs3_peak_601	H3K36me3	oocyte
I	6529691	6534865	5175	375.48	41.6295	2.1203	40.5677	strome_fem1_rrf3_egg_H3K36me3_ChIP_macs3_peak_602	H3K36me3	oocyte
I	6546857	6549403	2547	319.85	28.6163	1.87819	27.6759	strome_fem1_rrf3_egg_H3K36me3_ChIP_macs3_peak_603	H3K36me3	oocyte
I	6549777	6550349	573	234.86	6.6443	1.398	5.93264	strome_fem1_rrf3_egg_H3K36me3_ChIP_macs3_peak_604	H3K36me3	oocyte
I	6559607	6571747	12141	414.84	55.1475	2.33475	53.9159	strome_fem1_rrf3_egg_H3K36me3_ChIP_macs3_peak_605	H3K36me3	oocyte
I	6572186	6579728	7543	399.7	48.1122	2.22109	46.9736	strome_fem1_rrf3_egg_H3K36me3_ChIP_macs3_peak_606	H3K36me3	oocyte
I	6580059	6583296	3238	375.27	39.9833	2.09579	38.937	strome_fem1_rrf3_egg_H3K36me3_ChIP_macs3_peak_607	H3K36me3	oocyte
I	6583653	6587049	3397	352.88	34.7372	2.0193	33.7458	strome_fem1_rrf3_egg_H3K36me3_ChIP_macs3_peak_608	H3K36me3	oocyte
I	6587367	6590492	3126	333.28	28.9547	1.91748	28.0197	strome_fem1_rrf3_egg_H3K36me3_ChIP_macs3_peak_609	H3K36me3	oocyte
I	6591429	6593172	1744	266.74	11.9672	1.53095	11.2009	strome_fem1_rrf3_egg_H3K36me3_ChIP_macs3_peak_610	H3K36me3	oocyte
I	6593509	6596929	3421	261.8	7.83194	1.41002	7.1076	strome_fem1_rrf3_egg_H3K36me3_ChIP_macs3_peak_611	H3K36me3	oocyte
I	6597266	6602272	5007	399.09	42.3925	2.07212	41.3109	strome_fem1_rrf3_egg_H3K36me3_ChIP_macs3_peak_612	H3K36me3	oocyte
I	6607755	6608058	304	204.98	3.19858	1.25645	2.53084	strome_fem1_rrf3_egg_H3K36me3_ChIP_macs3_peak_613	H3K36me3	oocyte
I	6615961	6627122	11162	316.09	26.6933	1.83262	25.778	strome_fem1_rrf3_egg_H3K36me3_ChIP_macs3_peak_614	H3K36me3	oocyte
I	6627473	6628136	664	275.8	15.8255	1.65585	15.0178	strome_fem1_rrf3_egg_H3K36me3_ChIP_macs3_peak_615	H3K36me3	oocyte
I	6642116	6644156	2041	412.37	57.4535	2.31697	56.1904	strome_fem1_rrf3_egg_H3K36me3_ChIP_macs3_peak_616	H3K36me3	oocyte
I	6735260	6740398	5139	352.76	35.0621	1.99745	34.0612	strome_fem1_rrf3_egg_H3K36me3_ChIP_macs3_peak_617	H3K36me3	oocyte
I	6740942	6741540	599	252.97	11.4349	1.53568	10.6736	strome_fem1_rrf3_egg_H3K36me3_ChIP_macs3_peak_618	H3K36me3	oocyte
I	6750973	6753486	2514	398.28	47.6733	2.1931	46.5496	strome_fem1_rrf3_egg_H3K36me3_ChIP_macs3_peak_619	H3K36me3	oocyte
I	6754104	6763227	9124	388.88	45.6095	2.10086	44.4716	strome_fem1_rrf3_egg_H3K36me3_ChIP_macs3_peak_620	H3K36me3	oocyte
I	6763626	6773816	10191	422.79	55.1788	2.26681	53.9419	strome_fem1_rrf3_egg_H3K36me3_ChIP_macs3_peak_621	H3K36me3	oocyte
I	6774395	6775958	1564	333.14	26.1158	1.83799	25.2059	strome_fem1_rrf3_egg_H3K36me3_ChIP_macs3_peak_622	H3K36me3	oocyte
I	6776263	6779783	3521	260.36	13.3336	1.59527	12.5514	strome_fem1_rrf3_egg_H3K36me3_ChIP_macs3_peak_623	H3K36me3	oocyte
I	6791927	6792961	1035	361.6	9.81029	1.39786	9.06353	strome_fem1_rrf3_egg_H3K36me3_ChIP_macs3_peak_624	H3K36me3	oocyte
I	6794622	6797718	3097	303.24	17.106	1.59898	16.29	strome_fem1_rrf3_egg_H3K36me3_ChIP_macs3_peak_625	H3K36me3	oocyte
I	6798095	6802817	4723	338.12	32.501	1.92144	31.5239	strome_fem1_rrf3_egg_H3K36me3_ChIP_macs3_peak_626	H3K36me3	oocyte
I	6803130	6803497	368	254.54	5.41456	1.33162	4.71692	strome_fem1_rrf3_egg_H3K36me3_ChIP_macs3_peak_627	H3K36me3	oocyte
I	6804075	6807209	3135	348.12	32.1718	1.90505	31.2011	strome_fem1_rrf3_egg_H3K36me3_ChIP_macs3_peak_628	H3K36me3	oocyte
I	6808037	6816965	8929	484.98	86.5817	2.66627	84.7284	strome_fem1_rrf3_egg_H3K36me3_ChIP_macs3_peak_629	H3K36me3	oocyte
I	6817327	6823278	5952	342.47	38.6257	2.04294	37.5553	strome_fem1_rrf3_egg_H3K36me3_ChIP_macs3_peak_630	H3K36me3	oocyte
I	6829636	6853126	23491	333.76	31.8038	1.89526	30.8146	strome_fem1_rrf3_egg_H3K36me3_ChIP_macs3_peak_631	H3K36me3	oocyte
I	6853534	6862436	8903	405.19	53.8336	2.27484	52.6066	strome_fem1_rrf3_egg_H3K36me3_ChIP_macs3_peak_632	H3K36me3	oocyte
I	6863682	6864026	345	239.76	3.51333	1.25191	2.84105	strome_fem1_rrf3_egg_H3K36me3_ChIP_macs3_peak_633	H3K36me3	oocyte
I	6864997	6867270	2274	371.83	35.4345	2.01125	34.4358	strome_fem1_rrf3_egg_H3K36me3_ChIP_macs3_peak_634	H3K36me3	oocyte
I	6867617	6875456	7840	406.97	51.7497	2.26241	50.5715	strome_fem1_rrf3_egg_H3K36me3_ChIP_macs3_peak_635	H3K36me3	oocyte
I	6917852	6931257	13406	418.01	56.3176	2.35431	55.0938	strome_fem1_rrf3_egg_H3K36me3_ChIP_macs3_peak_636	H3K36me3	oocyte
I	6931985	6935444	3460	359.66	40.9131	2.12313	39.854	strome_fem1_rrf3_egg_H3K36me3_ChIP_macs3_peak_637	H3K36me3	oocyte
I	6940186	6941234	1049	338.51	35.0615	2.0292	34.0599	strome_fem1_rrf3_egg_H3K36me3_ChIP_macs3_peak_638	H3K36me3	oocyte
I	6941635	6954659	13025	321.49	29.7007	1.94667	28.7546	strome_fem1_rrf3_egg_H3K36me3_ChIP_macs3_peak_639	H3K36me3	oocyte
I	6960125	6968116	7992	319.39	28.2155	1.89582	27.2851	strome_fem1_rrf3_egg_H3K36me3_ChIP_macs3_peak_640	H3K36me3	oocyte
I	6968605	6971347	2743	311.36	27.0826	1.90939	26.1658	strome_fem1_rrf3_egg_H3K36me3_ChIP_macs3_peak_641	H3K36me3	oocyte
I	6984808	6991018	6211	299.81	21.202	1.74865	20.3428	strome_fem1_rrf3_egg_H3K36me3_ChIP_macs3_peak_642	H3K36me3	oocyte
I	7025122	7032689	7568	432.31	57.0209	2.27268	55.7706	strome_fem1_rrf3_egg_H3K36me3_ChIP_macs3_peak_643	H3K36me3	oocyte
I	7033017	7038324	5308	364.72	41.5876	2.08606	40.5043	strome_fem1_rrf3_egg_H3K36me3_ChIP_macs3_peak_644	H3K36me3	oocyte
I	7039231	7043598	4368	347.65	33.7072	1.96834	32.7228	strome_fem1_rrf3_egg_H3K36me3_ChIP_macs3_peak_645	H3K36me3	oocyte
I	7045577	7046265	689	252.72	5.09054	1.31687	4.39713	strome_fem1_rrf3_egg_H3K36me3_ChIP_macs3_peak_646	H3K36me3	oocyte
I	7071098	7073778	2681	279.72	16.3706	1.65473	15.5592	strome_fem1_rrf3_egg_H3K36me3_ChIP_macs3_peak_647	H3K36me3	oocyte
I	7074270	7076758	2489	339.24	26.8397	1.84912	25.9239	strome_fem1_rrf3_egg_H3K36me3_ChIP_macs3_peak_648	H3K36me3	oocyte
I	7084639	7088614	3976	360.11	36.8187	1.95356	35.7892	strome_fem1_rrf3_egg_H3K36me3_ChIP_macs3_peak_649	H3K36me3	oocyte
I	7096039	7100633	4595	337.6	26.2937	1.78301	25.3819	strome_fem1_rrf3_egg_H3K36me3_ChIP_macs3_peak_650	H3K36me3	oocyte
I	7102445	7103529	1085	279.57	10.8013	1.50454	10.0434	strome_fem1_rrf3_egg_H3K36me3_ChIP_macs3_peak_651	H3K36me3	oocyte
I	7104502	7107493	2992	445.39	57.3193	2.23729	56.0722	strome_fem1_rrf3_egg_H3K36me3_ChIP_macs3_peak_652	H3K36me3	oocyte
I	7108157	7112211	4055	454.87	64.233	2.39235	62.8824	strome_fem1_rrf3_egg_H3K36me3_ChIP_macs3_peak_653	H3K36me3	oocyte
I	7112730	7117073	4344	346.22	31.2339	1.93418	30.2748	strome_fem1_rrf3_egg_H3K36me3_ChIP_macs3_peak_654	H3K36me3	oocyte
I	7117426	7120010	2585	314.98	19.8605	1.67857	19.0154	strome_fem1_rrf3_egg_H3K36me3_ChIP_macs3_peak_655	H3K36me3	oocyte
I	7150687	7151632	946	237.44	5.3553	1.33208	4.65991	strome_fem1_rrf3_egg_H3K36me3_ChIP_macs3_peak_656	H3K36me3	oocyte
I	7156949	7165363	8415	336.83	34.5035	1.97953	33.4993	strome_fem1_rrf3_egg_H3K36me3_ChIP_macs3_peak_657	H3K36me3	oocyte
I	7165959	7176499	10541	374.41	42.9114	2.05765	41.8001	strome_fem1_rrf3_egg_H3K36me3_ChIP_macs3_peak_658	H3K36me3	oocyte
I	7177105	7178948	1844	353.62	35.7979	2.02508	34.7909	strome_fem1_rrf3_egg_H3K36me3_ChIP_macs3_peak_659	H3K36me3	oocyte
I	7236048	7239226	3179	374.21	35.9149	1.98493	34.9081	strome_fem1_rrf3_egg_H3K36me3_ChIP_macs3_peak_660	H3K36me3	oocyte
I	7239674	7241673	2000	353.2	29.5137	1.90896	28.5728	strome_fem1_rrf3_egg_H3K36me3_ChIP_macs3_peak_661	H3K36me3	oocyte
I	7242434	7250534	8101	426.46	58.1867	2.32984	56.9232	strome_fem1_rrf3_egg_H3K36me3_ChIP_macs3_peak_662	H3K36me3	oocyte
I	7250840	7256816	5977	390.27	41.6586	2.08183	40.594	strome_fem1_rrf3_egg_H3K36me3_ChIP_macs3_peak_663	H3K36me3	oocyte
I	7262305	7268763	6459	437.88	58.9857	2.34752	57.7239	strome_fem1_rrf3_egg_H3K36me3_ChIP_macs3_peak_664	H3K36me3	oocyte
I	7269371	7276958	7588	413.44	57.0058	2.23761	55.6858	strome_fem1_rrf3_egg_H3K36me3_ChIP_macs3_peak_665	H3K36me3	oocyte
I	7296773	7301128	4356	348.63	35.6202	2.05279	34.6175	strome_fem1_rrf3_egg_H3K36me3_ChIP_macs3_peak_666	H3K36me3	oocyte
I	7316880	7327528	10649	384.36	46.512	2.18991	45.3909	strome_fem1_rrf3_egg_H3K36me3_ChIP_macs3_peak_667	H3K36me3	oocyte
I	7329511	7331664	2154	349.67	34.1741	2.00618	33.1851	strome_fem1_rrf3_egg_H3K36me3_ChIP_macs3_peak_668	H3K36me3	oocyte
I	7333091	7336047	2957	301.99	21.3697	1.70587	20.5049	strome_fem1_rrf3_egg_H3K36me3_ChIP_macs3_peak_669	H3K36me3	oocyte
I	7362980	7364250	1271	321.76	28.5634	1.84706	27.629	strome_fem1_rrf3_egg_H3K36me3_ChIP_macs3_peak_670	H3K36me3	oocyte
I	7365080	7369598	4519	357.43	37.7687	2.0653	36.7352	strome_fem1_rrf3_egg_H3K36me3_ChIP_macs3_peak_671	H3K36me3	oocyte
I	7473722	7474233	512	258.6	8.03425	1.43361	7.30572	strome_fem1_rrf3_egg_H3K36me3_ChIP_macs3_peak_672	H3K36me3	oocyte
I	7474610	7484149	9540	386.79	43.2922	2.12979	42.2055	strome_fem1_rrf3_egg_H3K36me3_ChIP_macs3_peak_673	H3K36me3	oocyte
I	7490946	7491378	433	294.39	6.07223	1.33018	5.36626	strome_fem1_rrf3_egg_H3K36me3_ChIP_macs3_peak_674	H3K36me3	oocyte
I	7512726	7521373	8648	476.86	70.3039	2.426	68.8726	strome_fem1_rrf3_egg_H3K36me3_ChIP_macs3_peak_675	H3K36me3	oocyte
I	7537958	7544607	6650	316.98	27.3004	1.8709	26.3794	strome_fem1_rrf3_egg_H3K36me3_ChIP_macs3_peak_676	H3K36me3	oocyte
I	7553718	7559565	5848	423.62	61.1009	2.36041	59.7629	strome_fem1_rrf3_egg_H3K36me3_ChIP_macs3_peak_677	H3K36me3	oocyte
I	7571375	7580079	8705	412.24	47.7358	2.17474	46.6091	strome_fem1_rrf3_egg_H3K36me3_ChIP_macs3_peak_678	H3K36me3	oocyte
I	7580477	7587962	7486	410.67	56.8651	2.31949	55.6016	strome_fem1_rrf3_egg_H3K36me3_ChIP_macs3_peak_679	H3K36me3	oocyte
I	7588522	7588911	390	212.6	4.79182	1.33482	4.10234	strome_fem1_rrf3_egg_H3K36me3_ChIP_macs3_peak_680	H3K36me3	oocyte
I	7589685	7590064	380	222.5	5.13289	1.34286	4.43921	strome_fem1_rrf3_egg_H3K36me3_ChIP_macs3_peak_681	H3K36me3	oocyte
I	7590400	7599173	8774	384.3	44.6229	2.1259	43.5167	strome_fem1_rrf3_egg_H3K36me3_ChIP_macs3_peak_682	H3K36me3	oocyte
I	7599519	7600654	1136	315.46	25.5025	1.85145	24.6001	strome_fem1_rrf3_egg_H3K36me3_ChIP_macs3_peak_683	H3K36me3	oocyte
I	7601902	7619654	17753	346.1	35.943	2.00995	34.9307	strome_fem1_rrf3_egg_H3K36me3_ChIP_macs3_peak_684	H3K36me3	oocyte
I	7650822	7667191	16370	436.12	60.7238	2.37596	59.4357	strome_fem1_rrf3_egg_H3K36me3_ChIP_macs3_peak_685	H3K36me3	oocyte
I	7667827	7673753	5927	405.65	43.4656	2.12269	42.3823	strome_fem1_rrf3_egg_H3K36me3_ChIP_macs3_peak_686	H3K36me3	oocyte
I	7691478	7693554	2077	316.62	28.4896	1.86053	27.5549	strome_fem1_rrf3_egg_H3K36me3_ChIP_macs3_peak_687	H3K36me3	oocyte
I	7694121	7703194	9074	383.62	46.9014	2.19404	45.7667	strome_fem1_rrf3_egg_H3K36me3_ChIP_macs3_peak_688	H3K36me3	oocyte
I	7703593	7704296	704	252.72	6.32117	1.36504	5.61396	strome_fem1_rrf3_egg_H3K36me3_ChIP_macs3_peak_689	H3K36me3	oocyte
I	7708507	7708976	470	267.48	10.992	1.51563	10.2338	strome_fem1_rrf3_egg_H3K36me3_ChIP_macs3_peak_690	H3K36me3	oocyte
I	7709619	7716480	6862	352.29	35.0114	1.9483	34.0103	strome_fem1_rrf3_egg_H3K36me3_ChIP_macs3_peak_691	H3K36me3	oocyte
I	7716952	7724764	7813	378.78	40.3783	2.04993	39.3092	strome_fem1_rrf3_egg_H3K36me3_ChIP_macs3_peak_692	H3K36me3	oocyte
I	7739434	7747772	8339	365.79	37.0182	2.00796	35.9863	strome_fem1_rrf3_egg_H3K36me3_ChIP_macs3_peak_693	H3K36me3	oocyte
I	7783900	7789486	5587	372.8	46.0285	2.1826	44.902	strome_fem1_rrf3_egg_H3K36me3_ChIP_macs3_peak_694	H3K36me3	oocyte
I	7790509	7795093	4585	437.64	57.735	2.28149	56.4691	strome_fem1_rrf3_egg_H3K36me3_ChIP_macs3_peak_695	H3K36me3	oocyte
I	7801867	7803273	1407	366.52	31.0782	1.84966	30.1239	strome_fem1_rrf3_egg_H3K36me3_ChIP_macs3_peak_696	H3K36me3	oocyte
I	7831176	7832309	1134	302.07	25.6392	1.87381	24.7359	strome_fem1_rrf3_egg_H3K36me3_ChIP_macs3_peak_697	H3K36me3	oocyte
I	7832781	7844863	12083	370.83	40.5022	2.11029	39.4479	strome_fem1_rrf3_egg_H3K36me3_ChIP_macs3_peak_698	H3K36me3	oocyte
I	7849226	7849785	560	233.21	4.85651	1.32109	4.16633	strome_fem1_rrf3_egg_H3K36me3_ChIP_macs3_peak_699	H3K36me3	oocyte
I	7850146	7853059	2914	375.22	35.8718	1.98901	34.8652	strome_fem1_rrf3_egg_H3K36me3_ChIP_macs3_peak_700	H3K36me3	oocyte
I	7853493	7860484	6992	372.2	41.0484	2.10374	39.9865	strome_fem1_rrf3_egg_H3K36me3_ChIP_macs3_peak_701	H3K36me3	oocyte
I	7863961	7878767	14807	398.11	50.8986	2.24335	49.712	strome_fem1_rrf3_egg_H3K36me3_ChIP_macs3_peak_702	H3K36me3	oocyte
I	7888069	7889660	1592	264.7	6.6739	1.36828	5.96214	strome_fem1_rrf3_egg_H3K36me3_ChIP_macs3_peak_703	H3K36me3	oocyte
I	7924333	7928645	4313	305.59	23.3767	1.80376	22.4941	strome_fem1_rrf3_egg_H3K36me3_ChIP_macs3_peak_704	H3K36me3	oocyte
I	7929161	7953470	24310	443.15	66.5641	2.37774	65.1254	strome_fem1_rrf3_egg_H3K36me3_ChIP_macs3_peak_705	H3K36me3	oocyte
I	7954317	7960836	6520	379.49	43.6748	2.1402	42.5867	strome_fem1_rrf3_egg_H3K36me3_ChIP_macs3_peak_706	H3K36me3	oocyte
I	7961196	7963856	2661	392.97	45.4431	2.0652	44.3103	strome_fem1_rrf3_egg_H3K36me3_ChIP_macs3_peak_707	H3K36me3	oocyte
I	7979946	7987584	7639	375.35	44.7039	2.15456	43.5921	strome_fem1_rrf3_egg_H3K36me3_ChIP_macs3_peak_708	H3K36me3	oocyte
I	7988120	7991381	3262	349.73	32.6816	1.86869	31.6976	strome_fem1_rrf3_egg_H3K36me3_ChIP_macs3_peak_709	H3K36me3	oocyte
I	8002918	8011507	8590	344.85	28.4763	1.86275	27.5467	strome_fem1_rrf3_egg_H3K36me3_ChIP_macs3_peak_710	H3K36me3	oocyte
I	8036811	8042522	5712	369.44	42.2969	2.09244	41.2007	strome_fem1_rrf3_egg_H3K36me3_ChIP_macs3_peak_711	H3K36me3	oocyte
I	8042859	8045689	2831	456.44	70.6029	2.5447	69.177	strome_fem1_rrf3_egg_H3K36me3_ChIP_macs3_peak_712	H3K36me3	oocyte
I	8046162	8062202	16041	390.36	44.0342	2.10463	42.9321	strome_fem1_rrf3_egg_H3K36me3_ChIP_macs3_peak_713	H3K36me3	oocyte
I	8062957	8074034	11078	409.58	53.5767	2.13568	52.3103	strome_fem1_rrf3_egg_H3K36me3_ChIP_macs3_peak_714	H3K36me3	oocyte
I	8078079	8078707	629	289.38	11.1773	1.50032	10.4166	strome_fem1_rrf3_egg_H3K36me3_ChIP_macs3_peak_715	H3K36me3	oocyte
I	8101584	8118872	17289	430.26	61.4873	2.38701	60.1886	strome_fem1_rrf3_egg_H3K36me3_ChIP_macs3_peak_716	H3K36me3	oocyte
I	8119196	8119547	352	211.72	2.91557	1.23483	2.25234	strome_fem1_rrf3_egg_H3K36me3_ChIP_macs3_peak_717	H3K36me3	oocyte
I	8119864	8127746	7883	397.71	49.036	2.1267	47.8634	strome_fem1_rrf3_egg_H3K36me3_ChIP_macs3_peak_718	H3K36me3	oocyte
I	8143904	8148893	4990	298.87	22.1094	1.77244	21.2412	strome_fem1_rrf3_egg_H3K36me3_ChIP_macs3_peak_719	H3K36me3	oocyte
I	8152431	8152896	466	229.82	3.95193	1.27968	3.27354	strome_fem1_rrf3_egg_H3K36me3_ChIP_macs3_peak_720	H3K36me3	oocyte
I	8232532	8236984	4453	364.78	42.4755	2.14229	41.3922	strome_fem1_rrf3_egg_H3K36me3_ChIP_macs3_peak_721	H3K36me3	oocyte
I	8237407	8241161	3755	359.62	40.4132	2.13407	39.3614	strome_fem1_rrf3_egg_H3K36me3_ChIP_macs3_peak_722	H3K36me3	oocyte
I	8271362	8273102	1741	378.63	44.7587	2.15747	43.6581	strome_fem1_rrf3_egg_H3K36me3_ChIP_macs3_peak_723	H3K36me3	oocyte
I	8273491	8275107	1617	332.83	35.6158	2.06643	34.6043	strome_fem1_rrf3_egg_H3K36me3_ChIP_macs3_peak_724	H3K36me3	oocyte
I	8303779	8306460	2682	334.17	30.0626	1.93984	29.117	strome_fem1_rrf3_egg_H3K36me3_ChIP_macs3_peak_725	H3K36me3	oocyte
I	8306920	8311937	5018	416.71	58.6107	2.33046	57.3198	strome_fem1_rrf3_egg_H3K36me3_ChIP_macs3_peak_726	H3K36me3	oocyte
I	8312668	8325055	12388	380.52	45.1061	2.14537	43.9741	strome_fem1_rrf3_egg_H3K36me3_ChIP_macs3_peak_727	H3K36me3	oocyte
I	8325633	8327201	1569	251.68	12.632	1.58625	11.857	strome_fem1_rrf3_egg_H3K36me3_ChIP_macs3_peak_728	H3K36me3	oocyte
I	8331508	8332962	1455	248.84	5.85999	1.34873	5.1578	strome_fem1_rrf3_egg_H3K36me3_ChIP_macs3_peak_729	H3K36me3	oocyte
I	8333608	8342224	8617	430.52	60.7789	2.37646	59.4877	strome_fem1_rrf3_egg_H3K36me3_ChIP_macs3_peak_730	H3K36me3	oocyte
I	8342557	8348089	5533	336.31	30.4782	1.94298	29.5279	strome_fem1_rrf3_egg_H3K36me3_ChIP_macs3_peak_731	H3K36me3	oocyte
I	8348592	8349313	722	232.83	5.24026	1.34077	4.54507	strome_fem1_rrf3_egg_H3K36me3_ChIP_macs3_peak_732	H3K36me3	oocyte
I	8349826	8350980	1155	233.38	4.6247	1.31025	3.93738	strome_fem1_rrf3_egg_H3K36me3_ChIP_macs3_peak_733	H3K36me3	oocyte
I	8351333	8354547	3215	384.75	51.1943	2.28779	50.0095	strome_fem1_rrf3_egg_H3K36me3_ChIP_macs3_peak_734	H3K36me3	oocyte
I	8354895	8358672	3778	372.38	44.3604	2.18067	43.2637	strome_fem1_rrf3_egg_H3K36me3_ChIP_macs3_peak_735	H3K36me3	oocyte
I	8359148	8361130	1983	324.81	25.2696	1.75435	24.3704	strome_fem1_rrf3_egg_H3K36me3_ChIP_macs3_peak_736	H3K36me3	oocyte
I	8376215	8387855	11641	408.79	56.2309	2.37254	54.9998	strome_fem1_rrf3_egg_H3K36me3_ChIP_macs3_peak_737	H3K36me3	oocyte
I	8388202	8388481	280	220.41	4.75914	1.33002	4.06951	strome_fem1_rrf3_egg_H3K36me3_ChIP_macs3_peak_738	H3K36me3	oocyte
I	8395426	8406439	11014	281.05	13.8081	1.58199	13.0216	strome_fem1_rrf3_egg_H3K36me3_ChIP_macs3_peak_739	H3K36me3	oocyte
I	8406884	8407254	371	260.77	14.769	1.65307	13.9714	strome_fem1_rrf3_egg_H3K36me3_ChIP_macs3_peak_740	H3K36me3	oocyte
I	8407888	8409400	1513	268.22	14.4998	1.61798	13.7062	strome_fem1_rrf3_egg_H3K36me3_ChIP_macs3_peak_741	H3K36me3	oocyte
I	8409969	8410544	576	239.02	10.2702	1.51571	9.52037	strome_fem1_rrf3_egg_H3K36me3_ChIP_macs3_peak_742	H3K36me3	oocyte
I	8411375	8420268	8894	382.89	46.6354	2.15634	45.4944	strome_fem1_rrf3_egg_H3K36me3_ChIP_macs3_peak_743	H3K36me3	oocyte
I	8425111	8430284	5174	291.85	23.3754	1.77573	22.4817	strome_fem1_rrf3_egg_H3K36me3_ChIP_macs3_peak_744	H3K36me3	oocyte
I	8431121	8434381	3261	336.31	34.877	2.03444	33.8818	strome_fem1_rrf3_egg_H3K36me3_ChIP_macs3_peak_745	H3K36me3	oocyte
I	8434847	8452438	17592	430.68	61.4245	2.4129	60.121	strome_fem1_rrf3_egg_H3K36me3_ChIP_macs3_peak_746	H3K36me3	oocyte
I	8452835	8456829	3995	397.5	49.326	2.25026	48.1795	strome_fem1_rrf3_egg_H3K36me3_ChIP_macs3_peak_747	H3K36me3	oocyte
I	8510331	8513448	3118	302.45	24.7138	1.83606	23.8195	strome_fem1_rrf3_egg_H3K36me3_ChIP_macs3_peak_748	H3K36me3	oocyte
I	8513842	8522491	8650	434.67	63.4262	2.3703	62.0546	strome_fem1_rrf3_egg_H3K36me3_ChIP_macs3_peak_749	H3K36me3	oocyte
I	8535040	8538405	3366	326.03	26.775	1.85359	25.8605	strome_fem1_rrf3_egg_H3K36me3_ChIP_macs3_peak_750	H3K36me3	oocyte
I	8543258	8545854	2597	251.03	5.86417	1.34568	5.16231	strome_fem1_rrf3_egg_H3K36me3_ChIP_macs3_peak_751	H3K36me3	oocyte
I	8546588	8547267	680	216.6	4.25235	1.30329	3.5703	strome_fem1_rrf3_egg_H3K36me3_ChIP_macs3_peak_752	H3K36me3	oocyte
I	8547787	8557808	10022	360.51	38.4094	2.09633	37.3757	strome_fem1_rrf3_egg_H3K36me3_ChIP_macs3_peak_753	H3K36me3	oocyte
I	8599267	8608376	9110	330.68	29.3547	1.89132	28.414	strome_fem1_rrf3_egg_H3K36me3_ChIP_macs3_peak_754	H3K36me3	oocyte
I	8608923	8609278	356	235.11	4.92598	1.32469	4.2344	strome_fem1_rrf3_egg_H3K36me3_ChIP_macs3_peak_755	H3K36me3	oocyte
I	8611333	8611970	638	267.74	4.3073	1.2733	3.624	strome_fem1_rrf3_egg_H3K36me3_ChIP_macs3_peak_756	H3K36me3	oocyte
I	8612486	8613027	542	225.22	4.50187	1.30866	3.81658	strome_fem1_rrf3_egg_H3K36me3_ChIP_macs3_peak_757	H3K36me3	oocyte
I	8617386	8627169	9784	441.66	65.6784	2.4853	64.3204	strome_fem1_rrf3_egg_H3K36me3_ChIP_macs3_peak_758	H3K36me3	oocyte
I	8627531	8643039	15509	375.17	43.9223	2.1558	42.8245	strome_fem1_rrf3_egg_H3K36me3_ChIP_macs3_peak_759	H3K36me3	oocyte
I	8661946	8663869	1924	335.18	25.1461	1.77047	24.2466	strome_fem1_rrf3_egg_H3K36me3_ChIP_macs3_peak_760	H3K36me3	oocyte
I	8664320	8673540	9221	394.2	51.0724	2.27565	49.8932	strome_fem1_rrf3_egg_H3K36me3_ChIP_macs3_peak_761	H3K36me3	oocyte
I	8674272	8674635	364	226.57	6.46224	1.39945	5.75216	strome_fem1_rrf3_egg_H3K36me3_ChIP_macs3_peak_762	H3K36me3	oocyte
I	8675253	8675610	358	244.83	8.1034	1.44527	7.37489	strome_fem1_rrf3_egg_H3K36me3_ChIP_macs3_peak_763	H3K36me3	oocyte
I	8675930	8678466	2537	362.12	33.6395	1.94402	32.6556	strome_fem1_rrf3_egg_H3K36me3_ChIP_macs3_peak_764	H3K36me3	oocyte
I	8686800	8690664	3865	342.53	32.8228	2.00266	31.8491	strome_fem1_rrf3_egg_H3K36me3_ChIP_macs3_peak_765	H3K36me3	oocyte
I	8691339	8697113	5775	368.07	42.5675	2.13521	41.4894	strome_fem1_rrf3_egg_H3K36me3_ChIP_macs3_peak_766	H3K36me3	oocyte
I	8702899	8708010	5112	383.46	40.9064	2.10532	39.8526	strome_fem1_rrf3_egg_H3K36me3_ChIP_macs3_peak_767	H3K36me3	oocyte
I	8713229	8719046	5818	385.82	47.3303	2.21439	46.2044	strome_fem1_rrf3_egg_H3K36me3_ChIP_macs3_peak_768	H3K36me3	oocyte
I	8719349	8728605	9257	384.84	43.0083	2.12832	41.9232	strome_fem1_rrf3_egg_H3K36me3_ChIP_macs3_peak_769	H3K36me3	oocyte
I	8729087	8732967	3881	390.25	46.2234	2.13152	45.0864	strome_fem1_rrf3_egg_H3K36me3_ChIP_macs3_peak_770	H3K36me3	oocyte
I	8753300	8762270	8971	385.4	47.5666	2.17339	46.4166	strome_fem1_rrf3_egg_H3K36me3_ChIP_macs3_peak_771	H3K36me3	oocyte
I	8762736	8772586	9851	387.16	46.443	2.13938	45.3117	strome_fem1_rrf3_egg_H3K36me3_ChIP_macs3_peak_772	H3K36me3	oocyte
I	8773110	8773476	367	228.98	4.42955	1.30516	3.7448	strome_fem1_rrf3_egg_H3K36me3_ChIP_macs3_peak_773	H3K36me3	oocyte
I	8778586	8786531	7946	383.76	40.5291	2.07412	39.472	strome_fem1_rrf3_egg_H3K36me3_ChIP_macs3_peak_774	H3K36me3	oocyte
I	8788094	8792622	4529	416.96	55.6144	2.20866	54.3482	strome_fem1_rrf3_egg_H3K36me3_ChIP_macs3_peak_775	H3K36me3	oocyte
I	8793495	8797780	4286	289.65	14.4594	1.58625	13.6656	strome_fem1_rrf3_egg_H3K36me3_ChIP_macs3_peak_776	H3K36me3	oocyte
I	8816862	8817896	1035	235.79	5.21112	1.3331	4.51669	strome_fem1_rrf3_egg_H3K36me3_ChIP_macs3_peak_777	H3K36me3	oocyte
I	8819615	8823913	4299	445.76	67.0367	2.43127	65.6142	strome_fem1_rrf3_egg_H3K36me3_ChIP_macs3_peak_778	H3K36me3	oocyte
I	8826803	8827339	537	234.59	4.49198	1.30381	3.80617	strome_fem1_rrf3_egg_H3K36me3_ChIP_macs3_peak_779	H3K36me3	oocyte
I	8827753	8834619	6867	437.95	58.8335	2.32461	57.5572	strome_fem1_rrf3_egg_H3K36me3_ChIP_macs3_peak_780	H3K36me3	oocyte
I	8835305	8842929	7625	328.46	30.041	1.92831	29.0851	strome_fem1_rrf3_egg_H3K36me3_ChIP_macs3_peak_781	H3K36me3	oocyte
I	8843472	8848374	4903	370.42	40.1741	2.11206	39.1227	strome_fem1_rrf3_egg_H3K36me3_ChIP_macs3_peak_782	H3K36me3	oocyte
I	8853848	8865400	11553	528.56	97.0457	2.81275	95.2215	strome_fem1_rrf3_egg_H3K36me3_ChIP_macs3_peak_783	H3K36me3	oocyte
I	8871938	8878497	6560	367.14	41.5778	2.10863	40.5073	strome_fem1_rrf3_egg_H3K36me3_ChIP_macs3_peak_784	H3K36me3	oocyte
I	8928522	8944507	15986	442.42	64.6826	2.43495	63.3494	strome_fem1_rrf3_egg_H3K36me3_ChIP_macs3_peak_785	H3K36me3	oocyte
I	8976802	8978714	1913	340.46	31.4205	1.97299	30.4613	strome_fem1_rrf3_egg_H3K36me3_ChIP_macs3_peak_786	H3K36me3	oocyte
I	8979293	8981131	1839	234.94	5.16065	1.32952	4.46746	strome_fem1_rrf3_egg_H3K36me3_ChIP_macs3_peak_787	H3K36me3	oocyte
I	8988442	8996704	8263	466.44	72.5307	2.54908	71.0943	strome_fem1_rrf3_egg_H3K36me3_ChIP_macs3_peak_788	H3K36me3	oocyte
I	8997039	9000514	3476	383.47	43.3293	2.13328	42.2419	strome_fem1_rrf3_egg_H3K36me3_ChIP_macs3_peak_789	H3K36me3	oocyte
I	9027720	9030729	3010	311.51	28.323	1.89538	27.3871	strome_fem1_rrf3_egg_H3K36me3_ChIP_macs3_peak_790	H3K36me3	oocyte
I	9031200	9040513	9314	451.91	65.8253	2.42121	64.4681	strome_fem1_rrf3_egg_H3K36me3_ChIP_macs3_peak_791	H3K36me3	oocyte
I	9068826	9069249	424	221.3	6.31131	1.39809	5.60293	strome_fem1_rrf3_egg_H3K36me3_ChIP_macs3_peak_792	H3K36me3	oocyte
I	9086456	9091206	4751	394.76	46.2683	2.17805	45.1565	strome_fem1_rrf3_egg_H3K36me3_ChIP_macs3_peak_793	H3K36me3	oocyte
I	9091829	9097792	5964	328.55	29.1476	1.93156	28.2094	strome_fem1_rrf3_egg_H3K36me3_ChIP_macs3_peak_794	H3K36me3	oocyte
I	9104051	9106651	2601	368.27	48.5829	2.23307	47.4324	strome_fem1_rrf3_egg_H3K36me3_ChIP_macs3_peak_795	H3K36me3	oocyte
I	9127487	9137853	10367	370.41	40.5112	2.06109	39.4447	strome_fem1_rrf3_egg_H3K36me3_ChIP_macs3_peak_796	H3K36me3	oocyte
I	9138818	9151026	12209	354.45	35.8233	1.89395	34.7867	strome_fem1_rrf3_egg_H3K36me3_ChIP_macs3_peak_797	H3K36me3	oocyte
I	9151429	9154217	2789	303.92	24.3862	1.75885	23.4979	strome_fem1_rrf3_egg_H3K36me3_ChIP_macs3_peak_798	H3K36me3	oocyte
I	9154601	9158424	3824	268.67	10.804	1.51551	10.0464	strome_fem1_rrf3_egg_H3K36me3_ChIP_macs3_peak_799	H3K36me3	oocyte
I	9158906	9176433	17528	357.66	37.9651	2.02875	36.9228	strome_fem1_rrf3_egg_H3K36me3_ChIP_macs3_peak_800	H3K36me3	oocyte
I	9185210	9204369	19160	398.76	51.3811	2.20913	50.1599	strome_fem1_rrf3_egg_H3K36me3_ChIP_macs3_peak_801	H3K36me3	oocyte
I	9247877	9253238	5362	508.74	88.333	2.69009	86.6375	strome_fem1_rrf3_egg_H3K36me3_ChIP_macs3_peak_802	H3K36me3	oocyte
I	9253628	9262914	9287	382.28	46.3711	2.21228	45.251	strome_fem1_rrf3_egg_H3K36me3_ChIP_macs3_peak_803	H3K36me3	oocyte
I	9263453	9275962	12510	369.52	43.091	2.11316	41.9867	strome_fem1_rrf3_egg_H3K36me3_ChIP_macs3_peak_804	H3K36me3	oocyte
I	9298335	9301035	2701	352.82	30.1891	1.89482	29.2412	strome_fem1_rrf3_egg_H3K36me3_ChIP_macs3_peak_805	H3K36me3	oocyte
I	9306876	9313327	6452	425.19	58.9779	2.34905	57.6934	strome_fem1_rrf3_egg_H3K36me3_ChIP_macs3_peak_806	H3K36me3	oocyte
I	9313994	9321118	7125	363.32	38.9292	2.09559	37.8839	strome_fem1_rrf3_egg_H3K36me3_ChIP_macs3_peak_807	H3K36me3	oocyte
I	9331187	9331521	335	224.9	3.26633	1.24779	2.59762	strome_fem1_rrf3_egg_H3K36me3_ChIP_macs3_peak_808	H3K36me3	oocyte
I	9332063	9333519	1457	297.76	23.4957	1.83629	22.6136	strome_fem1_rrf3_egg_H3K36me3_ChIP_macs3_peak_809	H3K36me3	oocyte
I	9334783	9341224	6442	358.21	41.1837	2.15424	40.1152	strome_fem1_rrf3_egg_H3K36me3_ChIP_macs3_peak_810	H3K36me3	oocyte
I	9361682	9369178	7497	364.32	37.0454	2.03548	36.029	strome_fem1_rrf3_egg_H3K36me3_ChIP_macs3_peak_811	H3K36me3	oocyte
I	9369642	9369986	345	200.49	3.37674	1.27037	2.7061	strome_fem1_rrf3_egg_H3K36me3_ChIP_macs3_peak_812	H3K36me3	oocyte
I	9390648	9401579	10932	383.46	40.4848	2.04029	39.4188	strome_fem1_rrf3_egg_H3K36me3_ChIP_macs3_peak_813	H3K36me3	oocyte
I	9401918	9402290	373	213.62	3.09855	1.24499	2.43237	strome_fem1_rrf3_egg_H3K36me3_ChIP_macs3_peak_814	H3K36me3	oocyte
I	9403116	9403978	863	220.19	4.48797	1.31534	3.80225	strome_fem1_rrf3_egg_H3K36me3_ChIP_macs3_peak_815	H3K36me3	oocyte
I	9404424	9409474	5051	285.24	13.0807	1.57042	12.2994	strome_fem1_rrf3_egg_H3K36me3_ChIP_macs3_peak_816	H3K36me3	oocyte
I	9409843	9411179	1337	265.12	11.3591	1.53738	10.596	strome_fem1_rrf3_egg_H3K36me3_ChIP_macs3_peak_817	H3K36me3	oocyte
I	9411819	9413391	1573	277.88	11.0495	1.51752	10.2886	strome_fem1_rrf3_egg_H3K36me3_ChIP_macs3_peak_818	H3K36me3	oocyte
I	9414113	9417133	3021	333.11	35.5568	2.02405	34.5476	strome_fem1_rrf3_egg_H3K36me3_ChIP_macs3_peak_819	H3K36me3	oocyte
I	9417447	9420214	2768	398.16	50.5705	2.18038	49.3814	strome_fem1_rrf3_egg_H3K36me3_ChIP_macs3_peak_820	H3K36me3	oocyte
I	9420597	9426738	6142	317.96	29.2871	1.89614	28.3449	strome_fem1_rrf3_egg_H3K36me3_ChIP_macs3_peak_821	H3K36me3	oocyte
I	9441623	9448650	7028	370.86	35.1947	1.96503	34.1832	strome_fem1_rrf3_egg_H3K36me3_ChIP_macs3_peak_822	H3K36me3	oocyte
I	9449186	9466411	17226	346.94	31.6957	1.91772	30.7258	strome_fem1_rrf3_egg_H3K36me3_ChIP_macs3_peak_823	H3K36me3	oocyte
I	9468422	9468954	533	250.06	5.12863	1.31879	4.43532	strome_fem1_rrf3_egg_H3K36me3_ChIP_macs3_peak_824	H3K36me3	oocyte
I	9469571	9470815	1245	277.96	9.19381	1.43133	8.45614	strome_fem1_rrf3_egg_H3K36me3_ChIP_macs3_peak_825	H3K36me3	oocyte
I	9496207	9497435	1229	331.14	26.1765	1.8467	25.2682	strome_fem1_rrf3_egg_H3K36me3_ChIP_macs3_peak_826	H3K36me3	oocyte
I	9498053	9499565	1513	349.34	35.2469	1.96681	34.2466	strome_fem1_rrf3_egg_H3K36me3_ChIP_macs3_peak_827	H3K36me3	oocyte
I	9512175	9514733	2559	369.84	37.9229	1.97113	36.8825	strome_fem1_rrf3_egg_H3K36me3_ChIP_macs3_peak_828	H3K36me3	oocyte
I	9515076	9532433	17358	351.84	33.4235	1.94813	32.4351	strome_fem1_rrf3_egg_H3K36me3_ChIP_macs3_peak_829	H3K36me3	oocyte
I	9533137	9538617	5481	501.19	77.4347	2.55643	75.9426	strome_fem1_rrf3_egg_H3K36me3_ChIP_macs3_peak_830	H3K36me3	oocyte
I	9539094	9545426	6333	378.5	41.3883	2.07537	40.3171	strome_fem1_rrf3_egg_H3K36me3_ChIP_macs3_peak_831	H3K36me3	oocyte
I	9545859	9548207	2349	323.49	24.4273	1.81935	23.5346	strome_fem1_rrf3_egg_H3K36me3_ChIP_macs3_peak_832	H3K36me3	oocyte
I	9604797	9610258	5462	388.95	49.7635	2.18172	48.5548	strome_fem1_rrf3_egg_H3K36me3_ChIP_macs3_peak_833	H3K36me3	oocyte
I	9610642	9614742	4101	383.02	40.7043	2.03601	39.6364	strome_fem1_rrf3_egg_H3K36me3_ChIP_macs3_peak_834	H3K36me3	oocyte
I	9634886	9646504	11619	414.43	52.6466	2.24745	51.4459	strome_fem1_rrf3_egg_H3K36me3_ChIP_macs3_peak_835	H3K36me3	oocyte
I	9646817	9652598	5782	418.61	52.0	2.20051	50.7858	strome_fem1_rrf3_egg_H3K36me3_ChIP_macs3_peak_836	H3K36me3	oocyte
I	9652908	9657873	4966	539.21	95.7368	2.72117	93.9423	strome_fem1_rrf3_egg_H3K36me3_ChIP_macs3_peak_837	H3K36me3	oocyte
I	9658183	9659673	1491	356.06	36.8528	1.99444	35.8297	strome_fem1_rrf3_egg_H3K36me3_ChIP_macs3_peak_838	H3K36me3	oocyte
I	9679282	9679534	253	251.65	4.67793	1.30149	3.98947	strome_fem1_rrf3_egg_H3K36me3_ChIP_macs3_peak_839	H3K36me3	oocyte
I	9684364	9696762	12399	426.71	60.3527	2.31486	59.0097	strome_fem1_rrf3_egg_H3K36me3_ChIP_macs3_peak_840	H3K36me3	oocyte
I	9697145	9698924	1780	363.5	34.8219	1.96734	33.8304	strome_fem1_rrf3_egg_H3K36me3_ChIP_macs3_peak_841	H3K36me3	oocyte
I	9716833	9718893	2061	375.0	43.982	2.1204	42.872	strome_fem1_rrf3_egg_H3K36me3_ChIP_macs3_peak_842	H3K36me3	oocyte
I	9737246	9753760	16515	357.55	38.7755	2.07214	37.7328	strome_fem1_rrf3_egg_H3K36me3_ChIP_macs3_peak_843	H3K36me3	oocyte
I	9754599	9756076	1478	258.63	7.92366	1.41923	7.19786	strome_fem1_rrf3_egg_H3K36me3_ChIP_macs3_peak_844	H3K36me3	oocyte
I	9756497	9757969	1473	222.46	5.89235	1.38028	5.18888	strome_fem1_rrf3_egg_H3K36me3_ChIP_macs3_peak_845	H3K36me3	oocyte
I	9758858	9759467	610	240.36	9.97257	1.50652	9.22604	strome_fem1_rrf3_egg_H3K36me3_ChIP_macs3_peak_846	H3K36me3	oocyte
I	9759786	9760065	280	246.13	4.2044	1.28201	3.52246	strome_fem1_rrf3_egg_H3K36me3_ChIP_macs3_peak_847	H3K36me3	oocyte
I	9760416	9761208	793	242.54	5.02521	1.32089	4.3328	strome_fem1_rrf3_egg_H3K36me3_ChIP_macs3_peak_848	H3K36me3	oocyte
I	9761553	9764696	3144	279.11	12.8729	1.57189	12.0939	strome_fem1_rrf3_egg_H3K36me3_ChIP_macs3_peak_849	H3K36me3	oocyte
I	9765190	9772297	7108	326.5	28.343	1.86223	27.407	strome_fem1_rrf3_egg_H3K36me3_ChIP_macs3_peak_850	H3K36me3	oocyte
I	9779322	9785846	6525	337.42	31.9097	1.93635	30.9414	strome_fem1_rrf3_egg_H3K36me3_ChIP_macs3_peak_851	H3K36me3	oocyte
I	9797995	9800351	2357	432.58	58.8628	2.30149	57.573	strome_fem1_rrf3_egg_H3K36me3_ChIP_macs3_peak_852	H3K36me3	oocyte
I	9800866	9802297	1432	302.58	20.4054	1.71524	19.5552	strome_fem1_rrf3_egg_H3K36me3_ChIP_macs3_peak_853	H3K36me3	oocyte
I	9808372	9815905	7534	440.11	63.7486	2.37706	62.3622	strome_fem1_rrf3_egg_H3K36me3_ChIP_macs3_peak_854	H3K36me3	oocyte
I	9816638	9819275	2638	325.57	26.9083	1.86315	25.9932	strome_fem1_rrf3_egg_H3K36me3_ChIP_macs3_peak_855	H3K36me3	oocyte
I	9819818	9824863	5046	357.11	36.9711	1.98333	35.9318	strome_fem1_rrf3_egg_H3K36me3_ChIP_macs3_peak_856	H3K36me3	oocyte
I	9877381	9880932	3552	339.29	28.584	1.84372	27.6482	strome_fem1_rrf3_egg_H3K36me3_ChIP_macs3_peak_857	H3K36me3	oocyte
I	9881527	9882044	518	261.32	10.2553	1.50312	9.50399	strome_fem1_rrf3_egg_H3K36me3_ChIP_macs3_peak_858	H3K36me3	oocyte
I	9882849	9883788	940	233.68	4.79514	1.31869	4.10548	strome_fem1_rrf3_egg_H3K36me3_ChIP_macs3_peak_859	H3K36me3	oocyte
I	9884126	9895688	11563	364.36	39.9907	2.02397	38.9166	strome_fem1_rrf3_egg_H3K36me3_ChIP_macs3_peak_860	H3K36me3	oocyte
I	9896019	9902565	6547	352.27	35.844	1.94196	34.8144	strome_fem1_rrf3_egg_H3K36me3_ChIP_macs3_peak_861	H3K36me3	oocyte
I	9922061	9922757	697	231.46	4.12995	1.28795	3.44916	strome_fem1_rrf3_egg_H3K36me3_ChIP_macs3_peak_862	H3K36me3	oocyte
I	9923080	9923953	874	299.99	14.3037	1.59494	13.5091	strome_fem1_rrf3_egg_H3K36me3_ChIP_macs3_peak_863	H3K36me3	oocyte
I	9924268	9924789	522	298.73	24.0011	1.85415	23.1137	strome_fem1_rrf3_egg_H3K36me3_ChIP_macs3_peak_864	H3K36me3	oocyte
I	9925164	9928575	3412	327.29	31.7731	1.97454	30.8028	strome_fem1_rrf3_egg_H3K36me3_ChIP_macs3_peak_865	H3K36me3	oocyte
I	9928961	9931017	2057	316.93	18.2667	1.6545	17.436	strome_fem1_rrf3_egg_H3K36me3_ChIP_macs3_peak_866	H3K36me3	oocyte
I	9957557	9962017	4461	384.08	40.9753	2.09465	39.917	strome_fem1_rrf3_egg_H3K36me3_ChIP_macs3_peak_867	H3K36me3	oocyte
I	9962377	9972318	9942	312.07	22.8487	1.7535	21.9679	strome_fem1_rrf3_egg_H3K36me3_ChIP_macs3_peak_868	H3K36me3	oocyte
I	9972642	9989638	16997	371.72	38.1199	2.02297	37.0844	strome_fem1_rrf3_egg_H3K36me3_ChIP_macs3_peak_869	H3K36me3	oocyte
I	9989961	9998524	8564	337.97	33.0099	1.92195	32.0245	strome_fem1_rrf3_egg_H3K36me3_ChIP_macs3_peak_870	H3K36me3	oocyte
I	9998975	10002569	3595	339.47	34.869	1.94924	33.8542	strome_fem1_rrf3_egg_H3K36me3_ChIP_macs3_peak_871	H3K36me3	oocyte
I	10002883	10007467	4585	497.37	82.7351	2.62388	81.1273	strome_fem1_rrf3_egg_H3K36me3_ChIP_macs3_peak_872	H3K36me3	oocyte
I	10007915	10012874	4960	398.54	52.9782	2.24867	51.7761	strome_fem1_rrf3_egg_H3K36me3_ChIP_macs3_peak_873	H3K36me3	oocyte
I	10016100	10016496	397	251.46	9.06717	1.48051	8.3272	strome_fem1_rrf3_egg_H3K36me3_ChIP_macs3_peak_874	H3K36me3	oocyte
I	10016867	10022256	5390	350.45	30.3984	1.8875	29.4485	strome_fem1_rrf3_egg_H3K36me3_ChIP_macs3_peak_875	H3K36me3	oocyte
I	10054074	10060928	6855	354.62	37.9418	2.01171	36.8914	strome_fem1_rrf3_egg_H3K36me3_ChIP_macs3_peak_876	H3K36me3	oocyte
I	10061352	10062453	1102	247.61	5.70395	1.34493	5.00344	strome_fem1_rrf3_egg_H3K36me3_ChIP_macs3_peak_877	H3K36me3	oocyte
I	10067763	10068800	1038	226.48	4.15016	1.29267	3.46912	strome_fem1_rrf3_egg_H3K36me3_ChIP_macs3_peak_878	H3K36me3	oocyte
I	10069570	10070914	1345	285.85	19.1392	1.72982	18.2997	strome_fem1_rrf3_egg_H3K36me3_ChIP_macs3_peak_879	H3K36me3	oocyte
I	10071228	10077317	6090	364.52	42.7349	2.05868	41.6258	strome_fem1_rrf3_egg_H3K36me3_ChIP_macs3_peak_880	H3K36me3	oocyte
I	10077641	10079306	1666	306.67	24.4344	1.81809	23.541	strome_fem1_rrf3_egg_H3K36me3_ChIP_macs3_peak_881	H3K36me3	oocyte
I	10107660	10118207	10548	402.44	48.709	2.14831	47.5379	strome_fem1_rrf3_egg_H3K36me3_ChIP_macs3_peak_882	H3K36me3	oocyte
I	10118598	10122274	3677	291.48	20.7516	1.76637	19.8959	strome_fem1_rrf3_egg_H3K36me3_ChIP_macs3_peak_883	H3K36me3	oocyte
I	10122588	10124051	1464	301.05	17.2231	1.64749	16.4027	strome_fem1_rrf3_egg_H3K36me3_ChIP_macs3_peak_884	H3K36me3	oocyte
I	10124564	10126315	1752	262.04	7.93146	1.42332	7.20445	strome_fem1_rrf3_egg_H3K36me3_ChIP_macs3_peak_885	H3K36me3	oocyte
I	10126694	10128475	1782	235.89	6.68037	1.40214	5.96732	strome_fem1_rrf3_egg_H3K36me3_ChIP_macs3_peak_886	H3K36me3	oocyte
I	10129313	10129824	512	235.58	8.17053	1.46153	7.44068	strome_fem1_rrf3_egg_H3K36me3_ChIP_macs3_peak_887	H3K36me3	oocyte
I	10130850	10132346	1497	258.61	7.77661	1.41214	7.05279	strome_fem1_rrf3_egg_H3K36me3_ChIP_macs3_peak_888	H3K36me3	oocyte
I	10132656	10133755	1100	236.98	7.06917	1.40614	6.35314	strome_fem1_rrf3_egg_H3K36me3_ChIP_macs3_peak_889	H3K36me3	oocyte
I	10135320	10136210	891	249.68	6.47585	1.37807	5.7659	strome_fem1_rrf3_egg_H3K36me3_ChIP_macs3_peak_890	H3K36me3	oocyte
I	10146593	10149819	3227	398.77	50.7303	2.23598	49.5529	strome_fem1_rrf3_egg_H3K36me3_ChIP_macs3_peak_891	H3K36me3	oocyte
I	10150180	10156866	6687	367.11	30.3729	1.82737	29.4162	strome_fem1_rrf3_egg_H3K36me3_ChIP_macs3_peak_892	H3K36me3	oocyte
I	10188192	10190626	2435	385.8	49.6382	2.24357	48.4667	strome_fem1_rrf3_egg_H3K36me3_ChIP_macs3_peak_893	H3K36me3	oocyte
I	10191102	10192838	1737	346.4	31.3279	1.90942	30.3658	strome_fem1_rrf3_egg_H3K36me3_ChIP_macs3_peak_894	H3K36me3	oocyte
I	10198150	10201840	3691	375.56	43.1656	2.14385	42.0784	strome_fem1_rrf3_egg_H3K36me3_ChIP_macs3_peak_895	H3K36me3	oocyte
I	10202727	10207079	4353	310.12	20.5847	1.68956	19.7323	strome_fem1_rrf3_egg_H3K36me3_ChIP_macs3_peak_896	H3K36me3	oocyte
I	10207565	10214405	6841	427.64	55.2597	2.30846	54.0479	strome_fem1_rrf3_egg_H3K36me3_ChIP_macs3_peak_897	H3K36me3	oocyte
I	10214714	10225055	10342	441.59	70.1069	2.44214	68.5587	strome_fem1_rrf3_egg_H3K36me3_ChIP_macs3_peak_898	H3K36me3	oocyte
I	10251147	10260954	9808	376.2	44.5775	2.15383	43.4705	strome_fem1_rrf3_egg_H3K36me3_ChIP_macs3_peak_899	H3K36me3	oocyte
I	10261357	10264244	2888	264.3	11.9617	1.5413	11.1944	strome_fem1_rrf3_egg_H3K36me3_ChIP_macs3_peak_900	H3K36me3	oocyte
I	10361915	10363216	1302	305.99	17.5088	1.66744	16.6836	strome_fem1_rrf3_egg_H3K36me3_ChIP_macs3_peak_901	H3K36me3	oocyte
I	10363639	10365837	2199	387.2	42.7042	2.13831	41.6333	strome_fem1_rrf3_egg_H3K36me3_ChIP_macs3_peak_902	H3K36me3	oocyte
I	10366443	10382416	15974	419.22	59.5012	2.37134	58.1807	strome_fem1_rrf3_egg_H3K36me3_ChIP_macs3_peak_903	H3K36me3	oocyte
I	10406077	10406757	681	284.5	18.8051	1.72281	17.9689	strome_fem1_rrf3_egg_H3K36me3_ChIP_macs3_peak_904	H3K36me3	oocyte
I	10407496	10415199	7704	349.42	37.9365	2.09281	36.9074	strome_fem1_rrf3_egg_H3K36me3_ChIP_macs3_peak_905	H3K36me3	oocyte
I	10431486	10433168	1683	390.03	50.0909	2.24595	48.9049	strome_fem1_rrf3_egg_H3K36me3_ChIP_macs3_peak_906	H3K36me3	oocyte
I	10433755	10435851	2097	378.72	44.1379	2.12612	43.0301	strome_fem1_rrf3_egg_H3K36me3_ChIP_macs3_peak_907	H3K36me3	oocyte
I	10450052	10454776	4725	370.41	42.9463	2.11893	41.8585	strome_fem1_rrf3_egg_H3K36me3_ChIP_macs3_peak_908	H3K36me3	oocyte
I	10464365	10468275	3911	449.84	72.6147	2.49317	71.1285	strome_fem1_rrf3_egg_H3K36me3_ChIP_macs3_peak_909	H3K36me3	oocyte
I	10469010	10470597	1588	355.23	31.3337	1.93039	30.3754	strome_fem1_rrf3_egg_H3K36me3_ChIP_macs3_peak_910	H3K36me3	oocyte
I	10470983	10479071	8089	408.62	48.6169	2.20381	47.4748	strome_fem1_rrf3_egg_H3K36me3_ChIP_macs3_peak_911	H3K36me3	oocyte
I	10479376	10486201	6826	374.88	44.6957	2.15337	43.594	strome_fem1_rrf3_egg_H3K36me3_ChIP_macs3_peak_912	H3K36me3	oocyte
I	10495379	10495787	409	369.42	8.38081	1.35165	7.64981	strome_fem1_rrf3_egg_H3K36me3_ChIP_macs3_peak_913	H3K36me3	oocyte
I	10496582	10507378	10797	384.45	46.6047	2.17629	45.4694	strome_fem1_rrf3_egg_H3K36me3_ChIP_macs3_peak_914	H3K36me3	oocyte
I	10507882	10517866	9985	414.69	52.0616	2.24699	50.8752	strome_fem1_rrf3_egg_H3K36me3_ChIP_macs3_peak_915	H3K36me3	oocyte
I	10551188	10555134	3947	378.41	45.3432	2.10648	44.2112	strome_fem1_rrf3_egg_H3K36me3_ChIP_macs3_peak_916	H3K36me3	oocyte
I	10584737	10592803	8067	372.51	41.5187	2.12333	40.4494	strome_fem1_rrf3_egg_H3K36me3_ChIP_macs3_peak_917	H3K36me3	oocyte
I	10593502	10594473	972	238.07	4.77022	1.31538	4.08093	strome_fem1_rrf3_egg_H3K36me3_ChIP_macs3_peak_918	H3K36me3	oocyte
I	10595405	10597770	2366	403.0	48.2423	2.12182	47.0979	strome_fem1_rrf3_egg_H3K36me3_ChIP_macs3_peak_919	H3K36me3	oocyte
I	10599035	10600230	1196	386.0	38.1695	2.0004	37.142	strome_fem1_rrf3_egg_H3K36me3_ChIP_macs3_peak_920	H3K36me3	oocyte
I	10600599	10610200	9602	420.15	56.8762	2.34801	55.6243	strome_fem1_rrf3_egg_H3K36me3_ChIP_macs3_peak_921	H3K36me3	oocyte
I	10620860	10624335	3476	314.24	27.1783	1.87063	26.2557	strome_fem1_rrf3_egg_H3K36me3_ChIP_macs3_peak_922	H3K36me3	oocyte
I	10631563	10634111	2549	304.4	27.3832	1.90552	26.4595	strome_fem1_rrf3_egg_H3K36me3_ChIP_macs3_peak_923	H3K36me3	oocyte
I	10634650	10639671	5022	275.13	18.6208	1.69604	17.7884	strome_fem1_rrf3_egg_H3K36me3_ChIP_macs3_peak_924	H3K36me3	oocyte
I	10656012	10675209	19198	423.15	59.8255	2.33594	58.5096	strome_fem1_rrf3_egg_H3K36me3_ChIP_macs3_peak_925	H3K36me3	oocyte
I	10684536	10699877	15342	432.4	61.7811	2.39566	60.47	strome_fem1_rrf3_egg_H3K36me3_ChIP_macs3_peak_926	H3K36me3	oocyte
I	10706986	10721589	14604	388.3	49.6611	2.23102	48.4967	strome_fem1_rrf3_egg_H3K36me3_ChIP_macs3_peak_927	H3K36me3	oocyte
I	10745587	10751407	5821	387.81	43.8037	2.06688	42.6893	strome_fem1_rrf3_egg_H3K36me3_ChIP_macs3_peak_928	H3K36me3	oocyte
I	10753576	10757067	3492	416.16	59.8227	2.31659	58.4976	strome_fem1_rrf3_egg_H3K36me3_ChIP_macs3_peak_929	H3K36me3	oocyte
I	10761163	10773428	12266	386.36	52.0598	2.28622	50.8608	strome_fem1_rrf3_egg_H3K36me3_ChIP_macs3_peak_930	H3K36me3	oocyte
I	10783796	10784183	388	245.13	7.97903	1.43736	7.25262	strome_fem1_rrf3_egg_H3K36me3_ChIP_macs3_peak_931	H3K36me3	oocyte
I	10794242	10798805	4564	255.63	9.66835	1.48573	8.92358	strome_fem1_rrf3_egg_H3K36me3_ChIP_macs3_peak_932	H3K36me3	oocyte
I	10804181	10808047	3867	289.76	18.8952	1.72319	18.0573	strome_fem1_rrf3_egg_H3K36me3_ChIP_macs3_peak_933	H3K36me3	oocyte
I	10808538	10808849	312	210.65	3.87773	1.29058	3.20026	strome_fem1_rrf3_egg_H3K36me3_ChIP_macs3_peak_934	H3K36me3	oocyte
I	10809271	10809759	489	212.75	4.17774	1.30589	3.49612	strome_fem1_rrf3_egg_H3K36me3_ChIP_macs3_peak_935	H3K36me3	oocyte
I	10817963	10818232	270	265.78	7.90183	1.40912	7.17691	strome_fem1_rrf3_egg_H3K36me3_ChIP_macs3_peak_936	H3K36me3	oocyte
I	10818945	10820440	1496	267.48	9.191	1.45737	8.45149	strome_fem1_rrf3_egg_H3K36me3_ChIP_macs3_peak_937	H3K36me3	oocyte
I	10821155	10821602	448	246.43	6.37439	1.37908	5.66503	strome_fem1_rrf3_egg_H3K36me3_ChIP_macs3_peak_938	H3K36me3	oocyte
I	10821918	10839786	17869	409.27	54.4004	2.27907	53.1615	strome_fem1_rrf3_egg_H3K36me3_ChIP_macs3_peak_939	H3K36me3	oocyte
I	10840172	10844016	3845	297.05	18.824	1.69912	17.988	strome_fem1_rrf3_egg_H3K36me3_ChIP_macs3_peak_940	H3K36me3	oocyte
I	10856203	10861171	4969	378.73	32.1635	1.91275	31.1965	strome_fem1_rrf3_egg_H3K36me3_ChIP_macs3_peak_941	H3K36me3	oocyte
I	10879720	10882779	3060	262.8	8.69787	1.45014	7.9627	strome_fem1_rrf3_egg_H3K36me3_ChIP_macs3_peak_942	H3K36me3	oocyte
I	10913375	10913887	513	216.8	3.03374	1.23905	2.36867	strome_fem1_rrf3_egg_H3K36me3_ChIP_macs3_peak_943	H3K36me3	oocyte
I	10914831	10915244	414	272.97	10.0224	1.48589	9.27312	strome_fem1_rrf3_egg_H3K36me3_ChIP_macs3_peak_944	H3K36me3	oocyte
I	10915617	10916338	722	260.16	3.91053	1.25882	3.23283	strome_fem1_rrf3_egg_H3K36me3_ChIP_macs3_peak_945	H3K36me3	oocyte
I	10919105	10922404	3300	294.05	16.404	1.64675	15.5913	strome_fem1_rrf3_egg_H3K36me3_ChIP_macs3_peak_946	H3K36me3	oocyte
I	10922830	10926276	3447	285.25	19.1379	1.73326	18.2983	strome_fem1_rrf3_egg_H3K36me3_ChIP_macs3_peak_947	H3K36me3	oocyte
I	10926741	10927043	303	196.06	2.9012	1.24444	2.23778	strome_fem1_rrf3_egg_H3K36me3_ChIP_macs3_peak_948	H3K36me3	oocyte
I	10959402	10968733	9332	384.82	52.1993	2.32007	50.9946	strome_fem1_rrf3_egg_H3K36me3_ChIP_macs3_peak_949	H3K36me3	oocyte
I	10969182	10975050	5869	394.7	55.5639	2.34713	54.326	strome_fem1_rrf3_egg_H3K36me3_ChIP_macs3_peak_950	H3K36me3	oocyte
I	10975630	10976117	488	408.92	24.008	1.67535	23.1221	strome_fem1_rrf3_egg_H3K36me3_ChIP_macs3_peak_951	H3K36me3	oocyte
I	10979541	10979861	321	776.7	3.0267	1.11906	2.36174	strome_fem1_rrf3_egg_H3K36me3_ChIP_macs3_peak_952	H3K36me3	oocyte
I	10990901	10991674	774	218.81	5.93915	1.38811	5.23447	strome_fem1_rrf3_egg_H3K36me3_ChIP_macs3_peak_953	H3K36me3	oocyte
I	10998792	11006546	7755	292.07	23.7837	1.83084	22.8968	strome_fem1_rrf3_egg_H3K36me3_ChIP_macs3_peak_954	H3K36me3	oocyte
I	11007034	11007960	927	272.26	18.5252	1.68615	17.6951	strome_fem1_rrf3_egg_H3K36me3_ChIP_macs3_peak_955	H3K36me3	oocyte
I	11008550	11012072	3523	281.16	19.8504	1.74928	19.0044	strome_fem1_rrf3_egg_H3K36me3_ChIP_macs3_peak_956	H3K36me3	oocyte
I	11064997	11066485	1489	232.94	4.82354	1.31835	4.13376	strome_fem1_rrf3_egg_H3K36me3_ChIP_macs3_peak_957	H3K36me3	oocyte
I	11066793	11067796	1004	240.65	9.48191	1.4998	8.73862	strome_fem1_rrf3_egg_H3K36me3_ChIP_macs3_peak_958	H3K36me3	oocyte
I	11068162	11071706	3545	379.89	50.3605	2.28582	49.197	strome_fem1_rrf3_egg_H3K36me3_ChIP_macs3_peak_959	H3K36me3	oocyte
I	11072062	11085245	13184	349.52	40.5822	2.1781	39.5274	strome_fem1_rrf3_egg_H3K36me3_ChIP_macs3_peak_960	H3K36me3	oocyte
I	11101451	11101902	452	298.53	10.7306	1.47802	9.97372	strome_fem1_rrf3_egg_H3K36me3_ChIP_macs3_peak_961	H3K36me3	oocyte
I	11108303	11108748	446	225.82	6.5251	1.39975	5.81504	strome_fem1_rrf3_egg_H3K36me3_ChIP_macs3_peak_962	H3K36me3	oocyte
I	11109122	11111176	2055	350.24	44.1982	2.16254	43.0889	strome_fem1_rrf3_egg_H3K36me3_ChIP_macs3_peak_963	H3K36me3	oocyte
I	11111945	11129264	17320	330.86	31.1741	1.90531	30.2029	strome_fem1_rrf3_egg_H3K36me3_ChIP_macs3_peak_964	H3K36me3	oocyte
I	11129657	11130778	1122	264.63	10.8858	1.53727	10.1254	strome_fem1_rrf3_egg_H3K36me3_ChIP_macs3_peak_965	H3K36me3	oocyte
I	11131330	11131772	443	237.68	8.65539	1.47561	7.92063	strome_fem1_rrf3_egg_H3K36me3_ChIP_macs3_peak_966	H3K36me3	oocyte
I	11132349	11132822	474	219.24	6.03061	1.38819	5.32546	strome_fem1_rrf3_egg_H3K36me3_ChIP_macs3_peak_967	H3K36me3	oocyte
I	11133392	11133642	251	237.7	4.93536	1.32577	4.24323	strome_fem1_rrf3_egg_H3K36me3_ChIP_macs3_peak_968	H3K36me3	oocyte
I	11133965	11134542	578	235.28	7.59478	1.43676	6.87197	strome_fem1_rrf3_egg_H3K36me3_ChIP_macs3_peak_969	H3K36me3	oocyte
I	11134853	11135193	341	209.96	3.21469	1.25434	2.54679	strome_fem1_rrf3_egg_H3K36me3_ChIP_macs3_peak_970	H3K36me3	oocyte
I	11135996	11136427	432	252.4	9.54085	1.49737	8.79609	strome_fem1_rrf3_egg_H3K36me3_ChIP_macs3_peak_971	H3K36me3	oocyte
I	11137288	11137541	254	226.69	5.18784	1.34316	4.49312	strome_fem1_rrf3_egg_H3K36me3_ChIP_macs3_peak_972	H3K36me3	oocyte
I	11138141	11140213	2073	218.72	4.88153	1.33391	4.19097	strome_fem1_rrf3_egg_H3K36me3_ChIP_macs3_peak_973	H3K36me3	oocyte
I	11140669	11141760	1092	218.15	4.42547	1.31277	3.74071	strome_fem1_rrf3_egg_H3K36me3_ChIP_macs3_peak_974	H3K36me3	oocyte
I	11142761	11143688	928	236.42	8.64635	1.48257	7.91104	strome_fem1_rrf3_egg_H3K36me3_ChIP_macs3_peak_975	H3K36me3	oocyte
I	11196841	11201942	5102	287.5	21.0526	1.78791	20.1939	strome_fem1_rrf3_egg_H3K36me3_ChIP_macs3_peak_976	H3K36me3	oocyte
I	11207517	11215395	7879	379.83	51.8265	2.34531	50.6333	strome_fem1_rrf3_egg_H3K36me3_ChIP_macs3_peak_977	H3K36me3	oocyte
I	11239902	11240580	679	238.7	5.29597	1.33531	4.60041	strome_fem1_rrf3_egg_H3K36me3_ChIP_macs3_peak_978	H3K36me3	oocyte
I	11241373	11242137	765	228.04	4.69719	1.31529	4.00938	strome_fem1_rrf3_egg_H3K36me3_ChIP_macs3_peak_979	H3K36me3	oocyte
I	11242921	11243845	925	280.66	11.541	1.52843	10.7752	strome_fem1_rrf3_egg_H3K36me3_ChIP_macs3_peak_980	H3K36me3	oocyte
I	11247611	11247951	341	195.61	2.83568	1.24031	2.1734	strome_fem1_rrf3_egg_H3K36me3_ChIP_macs3_peak_981	H3K36me3	oocyte
I	11249247	11255102	5856	325.78	34.9134	2.03564	33.9048	strome_fem1_rrf3_egg_H3K36me3_ChIP_macs3_peak_982	H3K36me3	oocyte
I	11255466	11260746	5281	312.72	29.2936	1.93821	28.3532	strome_fem1_rrf3_egg_H3K36me3_ChIP_macs3_peak_983	H3K36me3	oocyte
I	11265458	11266257	800	268.55	12.8815	1.57817	12.1034	strome_fem1_rrf3_egg_H3K36me3_ChIP_macs3_peak_984	H3K36me3	oocyte
I	11309082	11309349	268	209.29	4.18063	1.30945	3.49851	strome_fem1_rrf3_egg_H3K36me3_ChIP_macs3_peak_985	H3K36me3	oocyte
I	11344766	11345300	535	238.85	6.03956	1.36722	5.33481	strome_fem1_rrf3_egg_H3K36me3_ChIP_macs3_peak_986	H3K36me3	oocyte
I	11345729	11356156	10428	301.52	25.5304	1.83844	24.6264	strome_fem1_rrf3_egg_H3K36me3_ChIP_macs3_peak_987	H3K36me3	oocyte
I	11356502	11366475	9974	342.46	38.5179	2.12132	37.478	strome_fem1_rrf3_egg_H3K36me3_ChIP_macs3_peak_988	H3K36me3	oocyte
I	11388469	11389217	749	315.65	16.4707	1.60524	15.6584	strome_fem1_rrf3_egg_H3K36me3_ChIP_macs3_peak_989	H3K36me3	oocyte
I	11391414	11392086	673	313.42	15.6466	1.59626	14.8417	strome_fem1_rrf3_egg_H3K36me3_ChIP_macs3_peak_990	H3K36me3	oocyte
I	11397405	11398302	898	260.51	14.4087	1.65142	13.6134	strome_fem1_rrf3_egg_H3K36me3_ChIP_macs3_peak_991	H3K36me3	oocyte
I	11399641	11401750	2110	328.61	33.8317	2.02451	32.8459	strome_fem1_rrf3_egg_H3K36me3_ChIP_macs3_peak_992	H3K36me3	oocyte
I	11403855	11407859	4005	330.32	36.6425	2.08119	35.6195	strome_fem1_rrf3_egg_H3K36me3_ChIP_macs3_peak_993	H3K36me3	oocyte
I	11408231	11419470	11240	354.84	40.6827	2.10251	39.6121	strome_fem1_rrf3_egg_H3K36me3_ChIP_macs3_peak_994	H3K36me3	oocyte
I	11420285	11433746	13462	266.37	14.3943	1.64005	13.5998	strome_fem1_rrf3_egg_H3K36me3_ChIP_macs3_peak_995	H3K36me3	oocyte
I	11434412	11440978	6567	460.73	83.9959	2.73067	82.3057	strome_fem1_rrf3_egg_H3K36me3_ChIP_macs3_peak_996	H3K36me3	oocyte
I	11441433	11450568	9136	412.93	65.4839	2.56338	64.1298	strome_fem1_rrf3_egg_H3K36me3_ChIP_macs3_peak_997	H3K36me3	oocyte
I	11451092	11451928	837	217.68	5.58797	1.37031	4.88811	strome_fem1_rrf3_egg_H3K36me3_ChIP_macs3_peak_998	H3K36me3	oocyte
I	11473258	11474574	1317	282.03	11.6002	1.52462	10.835	strome_fem1_rrf3_egg_H3K36me3_ChIP_macs3_peak_999	H3K36me3	oocyte
I	11551944	11562028	10085	418.35	64.1781	2.46803	62.7935	strome_fem1_rrf3_egg_H3K36me3_ChIP_macs3_peak_1000	H3K36me3	oocyte
I	11563035	11563538	504	200.81	3.14361	1.25641	2.47653	strome_fem1_rrf3_egg_H3K36me3_ChIP_macs3_peak_1001	H3K36me3	oocyte
I	11606787	11612620	5834	332.22	32.9907	2.0255	32.0135	strome_fem1_rrf3_egg_H3K36me3_ChIP_macs3_peak_1002	H3K36me3	oocyte
I	11613014	11614115	1102	367.95	46.0041	2.21559	44.8914	strome_fem1_rrf3_egg_H3K36me3_ChIP_macs3_peak_1003	H3K36me3	oocyte
I	11636560	11637218	659	232.3	4.94268	1.32406	4.25159	strome_fem1_rrf3_egg_H3K36me3_ChIP_macs3_peak_1004	H3K36me3	oocyte
I	11637521	11645686	8166	352.82	42.3324	2.17817	41.2486	strome_fem1_rrf3_egg_H3K36me3_ChIP_macs3_peak_1005	H3K36me3	oocyte
I	11646166	11650593	4428	337.82	36.0031	2.09325	34.9979	strome_fem1_rrf3_egg_H3K36me3_ChIP_macs3_peak_1006	H3K36me3	oocyte
I	11789157	11789523	367	230.62	4.53875	1.30862	3.85247	strome_fem1_rrf3_egg_H3K36me3_ChIP_macs3_peak_1007	H3K36me3	oocyte
I	11791660	11793028	1369	223.79	4.83788	1.3279	4.1478	strome_fem1_rrf3_egg_H3K36me3_ChIP_macs3_peak_1008	H3K36me3	oocyte
I	11794243	11794571	329	226.69	3.73148	1.27116	3.0561	strome_fem1_rrf3_egg_H3K36me3_ChIP_macs3_peak_1009	H3K36me3	oocyte
I	11808659	11810019	1361	236.1	6.42183	1.39003	5.71209	strome_fem1_rrf3_egg_H3K36me3_ChIP_macs3_peak_1010	H3K36me3	oocyte
I	11810329	11811453	1125	233.06	5.5594	1.35426	4.8602	strome_fem1_rrf3_egg_H3K36me3_ChIP_macs3_peak_1011	H3K36me3	oocyte
I	11853186	11853524	339	249.79	3.08279	1.22362	2.41689	strome_fem1_rrf3_egg_H3K36me3_ChIP_macs3_peak_1012	H3K36me3	oocyte
I	11887150	11888058	909	260.97	13.9728	1.64481	13.181	strome_fem1_rrf3_egg_H3K36me3_ChIP_macs3_peak_1013	H3K36me3	oocyte
I	11888432	11889095	664	339.62	37.2666	2.10379	36.2504	strome_fem1_rrf3_egg_H3K36me3_ChIP_macs3_peak_1014	H3K36me3	oocyte
I	11889909	11900785	10877	362.97	45.1029	2.20004	43.9892	strome_fem1_rrf3_egg_H3K36me3_ChIP_macs3_peak_1015	H3K36me3	oocyte
I	11901331	11903100	1770	285.67	21.6028	1.76756	20.7395	strome_fem1_rrf3_egg_H3K36me3_ChIP_macs3_peak_1016	H3K36me3	oocyte
I	11905443	11905972	530	227.66	3.95083	1.28019	3.27284	strome_fem1_rrf3_egg_H3K36me3_ChIP_macs3_peak_1017	H3K36me3	oocyte
I	11906484	11906955	472	216.45	3.28788	1.25446	2.61881	strome_fem1_rrf3_egg_H3K36me3_ChIP_macs3_peak_1018	H3K36me3	oocyte
I	11907359	11907883	525	213.31	3.43938	1.26453	2.76821	strome_fem1_rrf3_egg_H3K36me3_ChIP_macs3_peak_1019	H3K36me3	oocyte
I	11908553	11910819	2267	219.82	5.87209	1.38012	5.16897	strome_fem1_rrf3_egg_H3K36me3_ChIP_macs3_peak_1020	H3K36me3	oocyte
I	11914897	11915450	554	249.63	5.93574	1.34885	5.2333	strome_fem1_rrf3_egg_H3K36me3_ChIP_macs3_peak_1021	H3K36me3	oocyte
I	11921156	11921682	527	237.18	7.65975	1.43699	6.9365	strome_fem1_rrf3_egg_H3K36me3_ChIP_macs3_peak_1022	H3K36me3	oocyte
I	11925175	11926651	1477	295.15	23.3148	1.77103	22.4342	strome_fem1_rrf3_egg_H3K36me3_ChIP_macs3_peak_1023	H3K36me3	oocyte
I	11927072	11964403	37332	397.91	53.4996	2.31607	52.2902	strome_fem1_rrf3_egg_H3K36me3_ChIP_macs3_peak_1024	H3K36me3	oocyte
I	11965554	11966521	968	267.71	11.692	1.54482	10.9257	strome_fem1_rrf3_egg_H3K36me3_ChIP_macs3_peak_1025	H3K36me3	oocyte
I	11987103	11987581	479	229.01	7.72081	1.45119	6.99587	strome_fem1_rrf3_egg_H3K36me3_ChIP_macs3_peak_1026	H3K36me3	oocyte
I	11988204	11988497	294	267.48	16.0198	1.69544	15.2082	strome_fem1_rrf3_egg_H3K36me3_ChIP_macs3_peak_1027	H3K36me3	oocyte
I	11989602	11999916	10315	378.57	52.0723	2.2971	50.8633	strome_fem1_rrf3_egg_H3K36me3_ChIP_macs3_peak_1028	H3K36me3	oocyte
I	12000452	12004427	3976	300.79	26.517	1.85987	25.6059	strome_fem1_rrf3_egg_H3K36me3_ChIP_macs3_peak_1029	H3K36me3	oocyte
I	12036510	12044438	7929	326.09	31.1591	1.95293	30.2011	strome_fem1_rrf3_egg_H3K36me3_ChIP_macs3_peak_1030	H3K36me3	oocyte
I	12075420	12087150	11731	308.64	29.8325	1.92353	28.8675	strome_fem1_rrf3_egg_H3K36me3_ChIP_macs3_peak_1031	H3K36me3	oocyte
I	12088062	12099793	11732	360.39	42.6674	2.0824	41.5443	strome_fem1_rrf3_egg_H3K36me3_ChIP_macs3_peak_1032	H3K36me3	oocyte
I	12100573	12100824	252	218.5	3.69632	1.27485	3.02146	strome_fem1_rrf3_egg_H3K36me3_ChIP_macs3_peak_1033	H3K36me3	oocyte
I	12112769	12113570	802	227.05	7.46558	1.44015	6.74394	strome_fem1_rrf3_egg_H3K36me3_ChIP_macs3_peak_1034	H3K36me3	oocyte
I	12116160	12116548	389	239.05	7.72812	1.43799	7.00386	strome_fem1_rrf3_egg_H3K36me3_ChIP_macs3_peak_1035	H3K36me3	oocyte
I	12215346	12216091	746	271.89	18.0507	1.7233	17.2214	strome_fem1_rrf3_egg_H3K36me3_ChIP_macs3_peak_1036	H3K36me3	oocyte
I	12216633	12217686	1054	315.14	31.9084	1.98244	30.939	strome_fem1_rrf3_egg_H3K36me3_ChIP_macs3_peak_1037	H3K36me3	oocyte
I	12219965	12223402	3438	297.13	20.7216	1.71282	19.8659	strome_fem1_rrf3_egg_H3K36me3_ChIP_macs3_peak_1038	H3K36me3	oocyte
I	12223900	12224307	408	197.25	3.03476	1.25196	2.36926	strome_fem1_rrf3_egg_H3K36me3_ChIP_macs3_peak_1039	H3K36me3	oocyte
I	12241571	12247904	6334	403.35	62.0323	2.48588	60.715	strome_fem1_rrf3_egg_H3K36me3_ChIP_macs3_peak_1040	H3K36me3	oocyte
I	12248324	12250657	2334	266.66	15.9736	1.6635	15.166	strome_fem1_rrf3_egg_H3K36me3_ChIP_macs3_peak_1041	H3K36me3	oocyte
I	12251033	12251377	345	268.7	8.0383	1.42546	7.30964	strome_fem1_rrf3_egg_H3K36me3_ChIP_macs3_peak_1042	H3K36me3	oocyte
I	12266156	12266733	578	274.51	7.53362	1.39865	6.81088	strome_fem1_rrf3_egg_H3K36me3_ChIP_macs3_peak_1043	H3K36me3	oocyte
I	12519116	12533464	14349	345.26	39.3293	2.13848	38.2869	strome_fem1_rrf3_egg_H3K36me3_ChIP_macs3_peak_1044	H3K36me3	oocyte
I	12542176	12542734	559	242.34	4.93853	1.31746	4.24721	strome_fem1_rrf3_egg_H3K36me3_ChIP_macs3_peak_1045	H3K36me3	oocyte
I	12543613	12550811	7199	347.15	39.4836	2.14693	38.4414	strome_fem1_rrf3_egg_H3K36me3_ChIP_macs3_peak_1046	H3K36me3	oocyte
I	12551797	12555742	3946	235.95	8.8576	1.48626	8.12042	strome_fem1_rrf3_egg_H3K36me3_ChIP_macs3_peak_1047	H3K36me3	oocyte
I	12557154	12558233	1080	225.09	5.74615	1.37048	5.04461	strome_fem1_rrf3_egg_H3K36me3_ChIP_macs3_peak_1048	H3K36me3	oocyte
I	12558574	12567399	8826	325.13	33.9142	2.02079	32.9267	strome_fem1_rrf3_egg_H3K36me3_ChIP_macs3_peak_1049	H3K36me3	oocyte
I	12567802	12569607	1806	417.69	65.2361	2.49009	63.8757	strome_fem1_rrf3_egg_H3K36me3_ChIP_macs3_peak_1050	H3K36me3	oocyte
I	12570016	12574410	4395	302.94	26.2517	1.87963	25.3419	strome_fem1_rrf3_egg_H3K36me3_ChIP_macs3_peak_1051	H3K36me3	oocyte
I	12632915	12634233	1319	344.62	32.1695	1.92262	31.2021	strome_fem1_rrf3_egg_H3K36me3_ChIP_macs3_peak_1052	H3K36me3	oocyte
I	12682440	12691434	8995	402.71	59.4643	2.37866	58.1515	strome_fem1_rrf3_egg_H3K36me3_ChIP_macs3_peak_1053	H3K36me3	oocyte
I	12700409	12710205	9797	387.24	55.3821	2.38758	54.1501	strome_fem1_rrf3_egg_H3K36me3_ChIP_macs3_peak_1054	H3K36me3	oocyte
I	12763508	12776751	13244	368.13	45.6054	2.21611	44.4821	strome_fem1_rrf3_egg_H3K36me3_ChIP_macs3_peak_1055	H3K36me3	oocyte
I	12777141	12786825	9685	412.82	65.4789	2.52209	64.1096	strome_fem1_rrf3_egg_H3K36me3_ChIP_macs3_peak_1056	H3K36me3	oocyte
I	12809080	12813158	4079	316.41	31.9333	1.95097	30.9553	strome_fem1_rrf3_egg_H3K36me3_ChIP_macs3_peak_1057	H3K36me3	oocyte
I	12814005	12817859	3855	309.02	29.2254	1.91922	28.2831	strome_fem1_rrf3_egg_H3K36me3_ChIP_macs3_peak_1058	H3K36me3	oocyte
I	12823038	12842606	19569	392.07	59.0767	2.40237	57.7625	strome_fem1_rrf3_egg_H3K36me3_ChIP_macs3_peak_1059	H3K36me3	oocyte
I	12843157	12848147	4991	320.67	27.8383	1.89178	26.9067	strome_fem1_rrf3_egg_H3K36me3_ChIP_macs3_peak_1060	H3K36me3	oocyte
I	12848588	12849669	1082	212.26	5.08794	1.34557	4.3952	strome_fem1_rrf3_egg_H3K36me3_ChIP_macs3_peak_1061	H3K36me3	oocyte
I	12850059	12854268	4210	248.93	10.5981	1.53292	9.84253	strome_fem1_rrf3_egg_H3K36me3_ChIP_macs3_peak_1062	H3K36me3	oocyte
I	12854624	12862048	7425	331.65	34.4901	2.02603	33.4902	strome_fem1_rrf3_egg_H3K36me3_ChIP_macs3_peak_1063	H3K36me3	oocyte
I	12865893	12866773	881	233.56	3.66482	1.26433	2.99036	strome_fem1_rrf3_egg_H3K36me3_ChIP_macs3_peak_1064	H3K36me3	oocyte
I	12888579	12890645	2067	278.63	19.4162	1.76273	18.5728	strome_fem1_rrf3_egg_H3K36me3_ChIP_macs3_peak_1065	H3K36me3	oocyte
I	12891113	12892469	1357	290.01	23.7518	1.75615	22.8716	strome_fem1_rrf3_egg_H3K36me3_ChIP_macs3_peak_1066	H3K36me3	oocyte
I	12892846	12894196	1351	344.81	40.5979	2.14622	39.5431	strome_fem1_rrf3_egg_H3K36me3_ChIP_macs3_peak_1067	H3K36me3	oocyte
I	12897203	12899412	2210	292.13	23.3293	1.81178	22.4496	strome_fem1_rrf3_egg_H3K36me3_ChIP_macs3_peak_1068	H3K36me3	oocyte
I	12912563	12914995	2433	259.56	14.8204	1.63618	14.0233	strome_fem1_rrf3_egg_H3K36me3_ChIP_macs3_peak_1069	H3K36me3	oocyte
I	12915489	12943656	28168	372.37	47.744	2.22843	46.5834	strome_fem1_rrf3_egg_H3K36me3_ChIP_macs3_peak_1070	H3K36me3	oocyte
I	12954261	12962734	8474	329.23	34.3937	2.00822	33.3902	strome_fem1_rrf3_egg_H3K36me3_ChIP_macs3_peak_1071	H3K36me3	oocyte
I	12992782	12993561	780	228.61	6.29476	1.38743	5.58723	strome_fem1_rrf3_egg_H3K36me3_ChIP_macs3_peak_1072	H3K36me3	oocyte
I	12993906	13004311	10406	424.84	61.3079	2.37581	59.993	strome_fem1_rrf3_egg_H3K36me3_ChIP_macs3_peak_1073	H3K36me3	oocyte
I	13004706	13011582	6877	324.85	31.4442	1.91725	30.4744	strome_fem1_rrf3_egg_H3K36me3_ChIP_macs3_peak_1074	H3K36me3	oocyte
I	13012192	13015057	2866	318.12	28.4994	1.9347	27.5675	strome_fem1_rrf3_egg_H3K36me3_ChIP_macs3_peak_1075	H3K36me3	oocyte
I	13015654	13016684	1031	295.96	24.0813	1.85526	23.1929	strome_fem1_rrf3_egg_H3K36me3_ChIP_macs3_peak_1076	H3K36me3	oocyte
I	13017053	13020048	2996	331.95	33.9951	2.02597	33.0095	strome_fem1_rrf3_egg_H3K36me3_ChIP_macs3_peak_1077	H3K36me3	oocyte
I	13031740	13040318	8579	329.08	34.6798	2.025	33.6759	strome_fem1_rrf3_egg_H3K36me3_ChIP_macs3_peak_1078	H3K36me3	oocyte
I	13040639	13042304	1666	303.87	15.8549	1.59437	15.0504	strome_fem1_rrf3_egg_H3K36me3_ChIP_macs3_peak_1079	H3K36me3	oocyte
I	13042711	13043742	1032	224.78	4.00095	1.28578	3.32194	strome_fem1_rrf3_egg_H3K36me3_ChIP_macs3_peak_1080	H3K36me3	oocyte
I	13044147	13052025	7879	315.58	27.1578	1.82818	26.235	strome_fem1_rrf3_egg_H3K36me3_ChIP_macs3_peak_1081	H3K36me3	oocyte
I	13054726	13059090	4365	301.86	25.3597	1.8593	24.4568	strome_fem1_rrf3_egg_H3K36me3_ChIP_macs3_peak_1082	H3K36me3	oocyte
I	13190877	13197092	6216	356.5	39.334	2.13175	38.2936	strome_fem1_rrf3_egg_H3K36me3_ChIP_macs3_peak_1083	H3K36me3	oocyte
I	13198400	13212043	13644	423.3	62.3463	2.44936	61.0299	strome_fem1_rrf3_egg_H3K36me3_ChIP_macs3_peak_1084	H3K36me3	oocyte
I	13212559	13218934	6376	411.94	59.9321	2.39739	58.6501	strome_fem1_rrf3_egg_H3K36me3_ChIP_macs3_peak_1085	H3K36me3	oocyte
I	13260337	13261681	1345	308.07	22.0993	1.77446	21.2308	strome_fem1_rrf3_egg_H3K36me3_ChIP_macs3_peak_1086	H3K36me3	oocyte
I	13279089	13280449	1361	276.27	9.04239	1.44537	8.30367	strome_fem1_rrf3_egg_H3K36me3_ChIP_macs3_peak_1087	H3K36me3	oocyte
I	13294324	13295666	1343	289.84	9.71498	1.45217	8.96979	strome_fem1_rrf3_egg_H3K36me3_ChIP_macs3_peak_1088	H3K36me3	oocyte
I	13297074	13297716	643	261.59	3.97454	1.26192	3.29564	strome_fem1_rrf3_egg_H3K36me3_ChIP_macs3_peak_1089	H3K36me3	oocyte
I	13300204	13300733	530	280.79	4.62413	1.27898	3.93675	strome_fem1_rrf3_egg_H3K36me3_ChIP_macs3_peak_1090	H3K36me3	oocyte
I	13306383	13308160	1778	265.34	4.02397	1.26146	3.34466	strome_fem1_rrf3_egg_H3K36me3_ChIP_macs3_peak_1091	H3K36me3	oocyte
I	13313702	13316271	2570	308.66	16.1344	1.62792	15.323	strome_fem1_rrf3_egg_H3K36me3_ChIP_macs3_peak_1092	H3K36me3	oocyte
I	13316602	13325612	9011	399.78	57.0586	2.35895	55.7771	strome_fem1_rrf3_egg_H3K36me3_ChIP_macs3_peak_1093	H3K36me3	oocyte
I	13325985	13333552	7568	426.88	57.9229	2.29018	56.6539	strome_fem1_rrf3_egg_H3K36me3_ChIP_macs3_peak_1094	H3K36me3	oocyte
I	13334493	13336697	2205	317.9	16.1147	1.63084	15.3014	strome_fem1_rrf3_egg_H3K36me3_ChIP_macs3_peak_1095	H3K36me3	oocyte
I	13365072	13366635	1564	277.06	15.9785	1.6327	15.1722	strome_fem1_rrf3_egg_H3K36me3_ChIP_macs3_peak_1096	H3K36me3	oocyte
I	13369665	13372099	2435	323.56	25.2797	1.87277	24.3782	strome_fem1_rrf3_egg_H3K36me3_ChIP_macs3_peak_1097	H3K36me3	oocyte
I	13373815	13374126	312	209.2	3.49474	1.2703	2.82287	strome_fem1_rrf3_egg_H3K36me3_ChIP_macs3_peak_1098	H3K36me3	oocyte
I	13374528	13400487	25960	367.36	46.9987	2.2331	45.8554	strome_fem1_rrf3_egg_H3K36me3_ChIP_macs3_peak_1099	H3K36me3	oocyte
I	13400814	13403732	2919	333.78	36.4564	2.08827	35.4368	strome_fem1_rrf3_egg_H3K36me3_ChIP_macs3_peak_1100	H3K36me3	oocyte
I	13420763	13428605	7843	397.09	57.1032	2.38518	55.8435	strome_fem1_rrf3_egg_H3K36me3_ChIP_macs3_peak_1101	H3K36me3	oocyte
I	13429200	13430628	1429	312.59	28.1821	1.91875	27.2555	strome_fem1_rrf3_egg_H3K36me3_ChIP_macs3_peak_1102	H3K36me3	oocyte
I	13447991	13448513	523	273.95	6.35102	1.35572	5.64174	strome_fem1_rrf3_egg_H3K36me3_ChIP_macs3_peak_1103	H3K36me3	oocyte
I	13460075	13460838	764	242.69	4.22749	1.28525	3.54523	strome_fem1_rrf3_egg_H3K36me3_ChIP_macs3_peak_1104	H3K36me3	oocyte
I	13462085	13487003	24919	359.71	43.24	2.18326	42.1514	strome_fem1_rrf3_egg_H3K36me3_ChIP_macs3_peak_1105	H3K36me3	oocyte
I	13487411	13488598	1188	213.88	5.21684	1.35694	4.52136	strome_fem1_rrf3_egg_H3K36me3_ChIP_macs3_peak_1106	H3K36me3	oocyte
I	13489474	13489879	406	230.45	4.25263	1.29415	3.57036	strome_fem1_rrf3_egg_H3K36me3_ChIP_macs3_peak_1107	H3K36me3	oocyte
I	13490497	13491785	1289	230.8	6.94511	1.41057	6.23013	strome_fem1_rrf3_egg_H3K36me3_ChIP_macs3_peak_1108	H3K36me3	oocyte
I	13494465	13513639	19175	325.6	32.6297	1.97139	31.6428	strome_fem1_rrf3_egg_H3K36me3_ChIP_macs3_peak_1109	H3K36me3	oocyte
I	13514203	13523573	9371	289.09	22.6245	1.80308	21.75	strome_fem1_rrf3_egg_H3K36me3_ChIP_macs3_peak_1110	H3K36me3	oocyte
I	13524066	13524731	666	281.1	17.7941	1.70975	16.9666	strome_fem1_rrf3_egg_H3K36me3_ChIP_macs3_peak_1111	H3K36me3	oocyte
I	13525491	13529373	3883	324.42	33.3022	1.93587	32.3098	strome_fem1_rrf3_egg_H3K36me3_ChIP_macs3_peak_1112	H3K36me3	oocyte
I	13547753	13550387	2635	310.26	23.4697	1.82571	22.587	strome_fem1_rrf3_egg_H3K36me3_ChIP_macs3_peak_1113	H3K36me3	oocyte
I	13550721	13562555	11835	351.34	38.0001	2.09253	36.9706	strome_fem1_rrf3_egg_H3K36me3_ChIP_macs3_peak_1114	H3K36me3	oocyte
I	13568050	13568396	347	265.5	7.05508	1.38584	6.33818	strome_fem1_rrf3_egg_H3K36me3_ChIP_macs3_peak_1115	H3K36me3	oocyte
I	13571370	13578720	7351	317.71	32.4606	1.96782	31.4837	strome_fem1_rrf3_egg_H3K36me3_ChIP_macs3_peak_1116	H3K36me3	oocyte
I	13579427	13582244	2818	258.71	13.4409	1.5941	12.6584	strome_fem1_rrf3_egg_H3K36me3_ChIP_macs3_peak_1117	H3K36me3	oocyte
I	13582608	13583844	1237	254.23	11.5768	1.55327	10.8118	strome_fem1_rrf3_egg_H3K36me3_ChIP_macs3_peak_1118	H3K36me3	oocyte
I	13584146	13584805	660	264.26	15.5227	1.64069	14.7205	strome_fem1_rrf3_egg_H3K36me3_ChIP_macs3_peak_1119	H3K36me3	oocyte
I	13585272	13595698	10427	375.53	48.0724	2.21952	46.9171	strome_fem1_rrf3_egg_H3K36me3_ChIP_macs3_peak_1120	H3K36me3	oocyte
I	13596523	13597045	523	217.34	4.21566	1.30248	3.53367	strome_fem1_rrf3_egg_H3K36me3_ChIP_macs3_peak_1121	H3K36me3	oocyte
I	13597433	13598082	650	217.9	4.73395	1.32635	4.04555	strome_fem1_rrf3_egg_H3K36me3_ChIP_macs3_peak_1122	H3K36me3	oocyte
I	13599992	13602889	2898	274.96	18.4208	1.69991	17.5897	strome_fem1_rrf3_egg_H3K36me3_ChIP_macs3_peak_1123	H3K36me3	oocyte
I	13603239	13624931	21693	386.3	52.648	2.32091	51.4427	strome_fem1_rrf3_egg_H3K36me3_ChIP_macs3_peak_1124	H3K36me3	oocyte
I	13625309	13628707	3399	303.64	24.4788	1.86582	23.586	strome_fem1_rrf3_egg_H3K36me3_ChIP_macs3_peak_1125	H3K36me3	oocyte
I	13629136	13632111	2976	299.34	20.9279	1.72847	20.0706	strome_fem1_rrf3_egg_H3K36me3_ChIP_macs3_peak_1126	H3K36me3	oocyte
I	13632416	13636829	4414	274.66	16.8505	1.6499	16.0329	strome_fem1_rrf3_egg_H3K36me3_ChIP_macs3_peak_1127	H3K36me3	oocyte
I	13637447	13648715	11269	352.74	31.4698	1.91433	30.5057	strome_fem1_rrf3_egg_H3K36me3_ChIP_macs3_peak_1128	H3K36me3	oocyte
I	13649043	13650566	1524	302.77	8.78689	1.41533	8.05121	strome_fem1_rrf3_egg_H3K36me3_ChIP_macs3_peak_1129	H3K36me3	oocyte
I	13651892	13671255	19364	385.62	48.1933	2.22641	47.0485	strome_fem1_rrf3_egg_H3K36me3_ChIP_macs3_peak_1130	H3K36me3	oocyte
I	13682390	13683103	714	222.54	5.50034	1.35926	4.80194	strome_fem1_rrf3_egg_H3K36me3_ChIP_macs3_peak_1131	H3K36me3	oocyte
I	13683778	13684098	321	248.27	7.15258	1.40704	6.43444	strome_fem1_rrf3_egg_H3K36me3_ChIP_macs3_peak_1132	H3K36me3	oocyte
I	13688045	13697524	9480	378.75	49.1659	2.21923	47.9998	strome_fem1_rrf3_egg_H3K36me3_ChIP_macs3_peak_1133	H3K36me3	oocyte
I	13700156	13705040	4885	357.76	41.0027	2.15592	39.9431	strome_fem1_rrf3_egg_H3K36me3_ChIP_macs3_peak_1134	H3K36me3	oocyte
I	13705848	13707086	1239	331.22	32.0822	1.97009	31.1164	strome_fem1_rrf3_egg_H3K36me3_ChIP_macs3_peak_1135	H3K36me3	oocyte
I	13708007	13711519	3513	343.64	34.3505	2.03459	33.3621	strome_fem1_rrf3_egg_H3K36me3_ChIP_macs3_peak_1136	H3K36me3	oocyte
I	13771464	13772045	582	279.09	20.602	1.76877	19.7492	strome_fem1_rrf3_egg_H3K36me3_ChIP_macs3_peak_1137	H3K36me3	oocyte
I	13772580	13773539	960	286.97	24.2584	1.81847	23.3708	strome_fem1_rrf3_egg_H3K36me3_ChIP_macs3_peak_1138	H3K36me3	oocyte
I	13774388	13774857	470	218.1	5.97567	1.3836	5.27163	strome_fem1_rrf3_egg_H3K36me3_ChIP_macs3_peak_1139	H3K36me3	oocyte
I	13775376	13776537	1162	255.62	12.6227	1.56451	11.8501	strome_fem1_rrf3_egg_H3K36me3_ChIP_macs3_peak_1140	H3K36me3	oocyte
I	13785300	13786222	923	230.72	7.55515	1.44525	6.83176	strome_fem1_rrf3_egg_H3K36me3_ChIP_macs3_peak_1141	H3K36me3	oocyte
I	13786694	13811579	24886	393.58	56.7745	2.41588	55.5244	strome_fem1_rrf3_egg_H3K36me3_ChIP_macs3_peak_1142	H3K36me3	oocyte
I	13811955	13825910	13956	351.64	42.0331	2.19458	40.9597	strome_fem1_rrf3_egg_H3K36me3_ChIP_macs3_peak_1143	H3K36me3	oocyte
I	13826822	13827289	468	247.57	11.8081	1.56969	11.0409	strome_fem1_rrf3_egg_H3K36me3_ChIP_macs3_peak_1144	H3K36me3	oocyte
I	13827800	13830030	2231	263.96	15.0955	1.66866	14.2933	strome_fem1_rrf3_egg_H3K36me3_ChIP_macs3_peak_1145	H3K36me3	oocyte
I	13830454	13839637	9184	318.47	29.2039	1.94546	28.2655	strome_fem1_rrf3_egg_H3K36me3_ChIP_macs3_peak_1146	H3K36me3	oocyte
I	13840066	13841912	1847	238.21	9.82341	1.51063	9.07702	strome_fem1_rrf3_egg_H3K36me3_ChIP_macs3_peak_1147	H3K36me3	oocyte
I	13842328	13876577	34250	356.88	41.6602	2.15268	40.586	strome_fem1_rrf3_egg_H3K36me3_ChIP_macs3_peak_1148	H3K36me3	oocyte
I	13876978	13878430	1453	337.75	27.1435	1.83093	26.2254	strome_fem1_rrf3_egg_H3K36me3_ChIP_macs3_peak_1149	H3K36me3	oocyte
I	13878756	13879521	766	260.88	8.04243	1.43084	7.31394	strome_fem1_rrf3_egg_H3K36me3_ChIP_macs3_peak_1150	H3K36me3	oocyte
I	13886406	13886956	551	242.59	3.79286	1.26475	3.11642	strome_fem1_rrf3_egg_H3K36me3_ChIP_macs3_peak_1151	H3K36me3	oocyte
I	13891224	13903605	12382	441.93	68.8549	2.53883	67.4465	strome_fem1_rrf3_egg_H3K36me3_ChIP_macs3_peak_1152	H3K36me3	oocyte
I	13904721	13921270	16550	342.79	39.3338	2.09056	38.2782	strome_fem1_rrf3_egg_H3K36me3_ChIP_macs3_peak_1153	H3K36me3	oocyte
I	13921902	13925171	3270	290.23	26.1308	1.7926	25.2149	strome_fem1_rrf3_egg_H3K36me3_ChIP_macs3_peak_1154	H3K36me3	oocyte
I	13927094	13927775	682	229.9	3.84096	1.27483	3.16401	strome_fem1_rrf3_egg_H3K36me3_ChIP_macs3_peak_1155	H3K36me3	oocyte
I	13979604	13991225	11622	392.84	56.7457	2.42915	55.5138	strome_fem1_rrf3_egg_H3K36me3_ChIP_macs3_peak_1156	H3K36me3	oocyte
I	13998276	13998805	530	246.45	7.47418	1.42436	6.75201	strome_fem1_rrf3_egg_H3K36me3_ChIP_macs3_peak_1157	H3K36me3	oocyte
I	14001741	14002097	357	226.97	5.62828	1.36123	4.92853	strome_fem1_rrf3_egg_H3K36me3_ChIP_macs3_peak_1158	H3K36me3	oocyte
I	14002412	14007855	5444	276.2	17.0801	1.6684	16.2608	strome_fem1_rrf3_egg_H3K36me3_ChIP_macs3_peak_1159	H3K36me3	oocyte
I	14009238	14009926	689	254.84	4.46709	1.28961	3.78149	strome_fem1_rrf3_egg_H3K36me3_ChIP_macs3_peak_1160	H3K36me3	oocyte
I	14016028	14016571	544	256.95	6.46091	1.37404	5.75041	strome_fem1_rrf3_egg_H3K36me3_ChIP_macs3_peak_1161	H3K36me3	oocyte
I	14116548	14117447	900	287.13	11.2728	1.50462	10.511	strome_fem1_rrf3_egg_H3K36me3_ChIP_macs3_peak_1162	H3K36me3	oocyte
I	14134223	14150090	15868	420.56	65.4789	2.5347	64.1203	strome_fem1_rrf3_egg_H3K36me3_ChIP_macs3_peak_1163	H3K36me3	oocyte
I	14150487	14161178	10692	422.75	66.4662	2.56546	65.1173	strome_fem1_rrf3_egg_H3K36me3_ChIP_macs3_peak_1164	H3K36me3	oocyte
I	14161767	14163471	1705	359.78	12.7083	1.46672	11.9333	strome_fem1_rrf3_egg_H3K36me3_ChIP_macs3_peak_1165	H3K36me3	oocyte
I	14202716	14206249	3534	291.58	20.4632	1.76556	19.61	strome_fem1_rrf3_egg_H3K36me3_ChIP_macs3_peak_1166	H3K36me3	oocyte
I	14206642	14207193	552	231.22	6.2315	1.38405	5.52447	strome_fem1_rrf3_egg_H3K36me3_ChIP_macs3_peak_1167	H3K36me3	oocyte
I	14261162	14262223	1062	280.4	15.5026	1.65471	14.6965	strome_fem1_rrf3_egg_H3K36me3_ChIP_macs3_peak_1168	H3K36me3	oocyte
I	14262852	14263254	403	256.52	9.47264	1.48363	8.72898	strome_fem1_rrf3_egg_H3K36me3_ChIP_macs3_peak_1169	H3K36me3	oocyte
I	14387587	14388940	1354	333.15	31.606	1.93722	30.6385	strome_fem1_rrf3_egg_H3K36me3_ChIP_macs3_peak_1170	H3K36me3	oocyte
I	14389941	14392139	2199	253.52	12.2509	1.58307	11.4783	strome_fem1_rrf3_egg_H3K36me3_ChIP_macs3_peak_1171	H3K36me3	oocyte
I	14392609	14393242	634	235.06	8.90763	1.49071	8.1697	strome_fem1_rrf3_egg_H3K36me3_ChIP_macs3_peak_1172	H3K36me3	oocyte
I	14394029	14406753	12725	341.36	35.9672	2.05968	34.9543	strome_fem1_rrf3_egg_H3K36me3_ChIP_macs3_peak_1173	H3K36me3	oocyte
I	14407244	14408454	1211	320.7	20.5421	1.7267	19.6888	strome_fem1_rrf3_egg_H3K36me3_ChIP_macs3_peak_1174	H3K36me3	oocyte
I	14440206	14459539	19334	337.63	38.0397	2.09215	36.9974	strome_fem1_rrf3_egg_H3K36me3_ChIP_macs3_peak_1175	H3K36me3	oocyte
I	14459847	14465425	5579	333.96	34.5441	2.04074	33.5441	strome_fem1_rrf3_egg_H3K36me3_ChIP_macs3_peak_1176	H3K36me3	oocyte
I	14465824	14470872	5049	333.58	34.66	2.01969	33.664	strome_fem1_rrf3_egg_H3K36me3_ChIP_macs3_peak_1177	H3K36me3	oocyte
I	14471334	14471818	485	305.25	25.9337	1.87638	25.0289	strome_fem1_rrf3_egg_H3K36me3_ChIP_macs3_peak_1178	H3K36me3	oocyte
I	14472731	14473959	1229	273.48	14.5307	1.60148	13.7379	strome_fem1_rrf3_egg_H3K36me3_ChIP_macs3_peak_1179	H3K36me3	oocyte
I	14502205	14502489	285	214.09	3.01747	1.2398	2.35254	strome_fem1_rrf3_egg_H3K36me3_ChIP_macs3_peak_1180	H3K36me3	oocyte
I	14505071	14505452	382	205.78	4.07456	1.30548	3.39404	strome_fem1_rrf3_egg_H3K36me3_ChIP_macs3_peak_1181	H3K36me3	oocyte
I	14505951	14514832	8882	396.93	58.2704	2.44256	57.0074	strome_fem1_rrf3_egg_H3K36me3_ChIP_macs3_peak_1182	H3K36me3	oocyte
I	14515414	14519655	4242	327.84	35.5777	2.04429	34.5665	strome_fem1_rrf3_egg_H3K36me3_ChIP_macs3_peak_1183	H3K36me3	oocyte
I	14520444	14544366	23923	352.54	42.3447	2.14864	41.2556	strome_fem1_rrf3_egg_H3K36me3_ChIP_macs3_peak_1184	H3K36me3	oocyte
I	14544872	14563930	19059	325.35	34.1847	2.00798	33.1824	strome_fem1_rrf3_egg_H3K36me3_ChIP_macs3_peak_1185	H3K36me3	oocyte
I	14564398	14565112	715	209.12	3.70397	1.28166	3.02906	strome_fem1_rrf3_egg_H3K36me3_ChIP_macs3_peak_1186	H3K36me3	oocyte
I	14578104	14578790	687	259.27	9.97083	1.48435	9.22377	strome_fem1_rrf3_egg_H3K36me3_ChIP_macs3_peak_1187	H3K36me3	oocyte
I	14580048	14581294	1247	248.84	7.00483	1.40117	6.28828	strome_fem1_rrf3_egg_H3K36me3_ChIP_macs3_peak_1188	H3K36me3	oocyte
I	14582359	14583448	1090	269.11	7.99312	1.42197	7.26512	strome_fem1_rrf3_egg_H3K36me3_ChIP_macs3_peak_1189	H3K36me3	oocyte
I	14584089	14586051	1963	245.57	6.18734	1.36982	5.4809	strome_fem1_rrf3_egg_H3K36me3_ChIP_macs3_peak_1190	H3K36me3	oocyte
I	14591927	14598508	6582	309.93	26.4094	1.84982	25.497	strome_fem1_rrf3_egg_H3K36me3_ChIP_macs3_peak_1191	H3K36me3	oocyte
I	14598877	14603445	4569	293.29	23.9021	1.79279	23.0122	strome_fem1_rrf3_egg_H3K36me3_ChIP_macs3_peak_1192	H3K36me3	oocyte
I	14603842	14609671	5830	301.35	25.4738	1.87981	24.5706	strome_fem1_rrf3_egg_H3K36me3_ChIP_macs3_peak_1193	H3K36me3	oocyte
I	14610717	14623679	12963	331.23	35.1856	2.02735	34.1763	strome_fem1_rrf3_egg_H3K36me3_ChIP_macs3_peak_1194	H3K36me3	oocyte
I	14624000	14632461	8462	291.18	21.4943	1.77431	20.6312	strome_fem1_rrf3_egg_H3K36me3_ChIP_macs3_peak_1195	H3K36me3	oocyte
I	14632988	14646740	13753	315.16	30.0284	1.95361	29.0746	strome_fem1_rrf3_egg_H3K36me3_ChIP_macs3_peak_1196	H3K36me3	oocyte
I	14647042	14652849	5808	260.33	13.9623	1.61214	13.1743	strome_fem1_rrf3_egg_H3K36me3_ChIP_macs3_peak_1197	H3K36me3	oocyte
I	14653670	14654105	436	235.79	8.15914	1.45777	7.43009	strome_fem1_rrf3_egg_H3K36me3_ChIP_macs3_peak_1198	H3K36me3	oocyte
I	14655019	14655380	362	242.0	10.6114	1.53437	9.85673	strome_fem1_rrf3_egg_H3K36me3_ChIP_macs3_peak_1199	H3K36me3	oocyte
I	14656708	14657152	445	216.56	3.79583	1.28256	3.11939	strome_fem1_rrf3_egg_H3K36me3_ChIP_macs3_peak_1200	H3K36me3	oocyte
I	14674994	14683739	8746	342.38	37.4223	2.06903	36.3879	strome_fem1_rrf3_egg_H3K36me3_ChIP_macs3_peak_1201	H3K36me3	oocyte
I	14684251	14684503	253	220.97	6.28119	1.40172	5.57236	strome_fem1_rrf3_egg_H3K36me3_ChIP_macs3_peak_1202	H3K36me3	oocyte
I	14684830	14700406	15577	359.09	42.5578	2.09627	41.4496	strome_fem1_rrf3_egg_H3K36me3_ChIP_macs3_peak_1203	H3K36me3	oocyte
I	14700854	14702508	1655	318.32	29.0301	1.92588	28.0921	strome_fem1_rrf3_egg_H3K36me3_ChIP_macs3_peak_1204	H3K36me3	oocyte
I	14702950	14703836	887	229.96	8.14296	1.44945	7.41577	strome_fem1_rrf3_egg_H3K36me3_ChIP_macs3_peak_1205	H3K36me3	oocyte
I	14704257	14707316	3060	307.46	26.6117	1.83761	25.6941	strome_fem1_rrf3_egg_H3K36me3_ChIP_macs3_peak_1206	H3K36me3	oocyte
I	14708008	14712390	4383	274.36	17.5018	1.6942	16.6789	strome_fem1_rrf3_egg_H3K36me3_ChIP_macs3_peak_1207	H3K36me3	oocyte
I	14713388	14716555	3168	317.63	31.6303	1.96115	30.6576	strome_fem1_rrf3_egg_H3K36me3_ChIP_macs3_peak_1208	H3K36me3	oocyte
I	14740486	14741048	563	226.33	6.38592	1.39105	5.67782	strome_fem1_rrf3_egg_H3K36me3_ChIP_macs3_peak_1209	H3K36me3	oocyte
I	14741682	14759479	17798	384.61	52.2701	2.2855	51.0391	strome_fem1_rrf3_egg_H3K36me3_ChIP_macs3_peak_1210	H3K36me3	oocyte
I	14759810	14763109	3300	412.19	55.6511	2.31815	54.4238	strome_fem1_rrf3_egg_H3K36me3_ChIP_macs3_peak_1211	H3K36me3	oocyte
I	14763457	14765452	1996	270.94	13.1648	1.54899	12.3876	strome_fem1_rrf3_egg_H3K36me3_ChIP_macs3_peak_1212	H3K36me3	oocyte
I	14768603	14768928	326	228.61	3.76399	1.27264	3.08793	strome_fem1_rrf3_egg_H3K36me3_ChIP_macs3_peak_1213	H3K36me3	oocyte
I	14770423	14770697	275	224.48	3.50615	1.26038	2.83398	strome_fem1_rrf3_egg_H3K36me3_ChIP_macs3_peak_1214	H3K36me3	oocyte
I	14774572	14775061	490	272.84	4.43078	1.27465	3.74606	strome_fem1_rrf3_egg_H3K36me3_ChIP_macs3_peak_1215	H3K36me3	oocyte
I	14775383	14775989	607	227.13	4.89576	1.32961	4.20483	strome_fem1_rrf3_egg_H3K36me3_ChIP_macs3_peak_1216	H3K36me3	oocyte
I	14776701	14778838	2138	339.96	35.1034	2.03874	34.1101	strome_fem1_rrf3_egg_H3K36me3_ChIP_macs3_peak_1217	H3K36me3	oocyte
I	14779156	14787975	8820	490.85	88.2767	2.74771	86.5293	strome_fem1_rrf3_egg_H3K36me3_ChIP_macs3_peak_1218	H3K36me3	oocyte
I	14788344	14790074	1731	289.83	25.5759	1.83556	24.6666	strome_fem1_rrf3_egg_H3K36me3_ChIP_macs3_peak_1219	H3K36me3	oocyte
I	14791684	14792026	343	235.69	4.93262	1.32352	4.24124	strome_fem1_rrf3_egg_H3K36me3_ChIP_macs3_peak_1220	H3K36me3	oocyte
I	14796307	14797965	1659	408.29	58.0849	2.2902	56.7922	strome_fem1_rrf3_egg_H3K36me3_ChIP_macs3_peak_1221	H3K36me3	oocyte
I	14798517	14805527	7011	381.53	48.6635	2.17651	47.4785	strome_fem1_rrf3_egg_H3K36me3_ChIP_macs3_peak_1222	H3K36me3	oocyte
I	14811497	14829405	17909	374.44	47.9857	2.21382	46.825	strome_fem1_rrf3_egg_H3K36me3_ChIP_macs3_peak_1223	H3K36me3	oocyte
I	14829745	14840811	11067	398.52	55.2953	2.29696	54.0355	strome_fem1_rrf3_egg_H3K36me3_ChIP_macs3_peak_1224	H3K36me3	oocyte
I	14842123	14843372	1250	220.49	6.07413	1.38113	5.36974	strome_fem1_rrf3_egg_H3K36me3_ChIP_macs3_peak_1225	H3K36me3	oocyte
I	14851458	14854552	3095	291.01	14.7776	1.59152	13.982	strome_fem1_rrf3_egg_H3K36me3_ChIP_macs3_peak_1226	H3K36me3	oocyte
I	14854878	14855510	633	403.82	46.0648	2.14932	44.9554	strome_fem1_rrf3_egg_H3K36me3_ChIP_macs3_peak_1227	H3K36me3	oocyte
I	14856054	14865970	9917	360.41	40.373	2.09731	39.3151	strome_fem1_rrf3_egg_H3K36me3_ChIP_macs3_peak_1228	H3K36me3	oocyte
I	14881546	14885500	3955	340.47	31.9495	1.94182	30.9816	strome_fem1_rrf3_egg_H3K36me3_ChIP_macs3_peak_1229	H3K36me3	oocyte
I	14916630	14924479	7850	288.27	18.3002	1.67927	17.469	strome_fem1_rrf3_egg_H3K36me3_ChIP_macs3_peak_1230	H3K36me3	oocyte
I	14935554	14939371	3818	350.59	41.2339	2.1115	40.1521	strome_fem1_rrf3_egg_H3K36me3_ChIP_macs3_peak_1231	H3K36me3	oocyte
I	15046023	15046465	443	244.66	5.85656	1.35349	5.15437	strome_fem1_rrf3_egg_H3K36me3_ChIP_macs3_peak_1232	H3K36me3	oocyte
I	15046795	15055560	8766	544.36	99.9135	2.80441	98.0119	strome_fem1_rrf3_egg_H3K36me3_ChIP_macs3_peak_1233	H3K36me3	oocyte
I	15055933	15072266	16334	410.36	55.6804	2.31671	54.4299	strome_fem1_rrf3_egg_H3K36me3_ChIP_macs3_peak_1234	H3K36me3	oocyte
I	15075967	15094053	18087	483.69	74.9093	2.49873	73.409	strome_fem1_rrf3_egg_H3K36me3_ChIP_macs3_peak_1235	H3K36me3	oocyte
I	15094646	15096719	2074	362.1	32.192	1.88946	31.2248	strome_fem1_rrf3_egg_H3K36me3_ChIP_macs3_peak_1236	H3K36me3	oocyte
II	24741	25747	1007	298.08	21.1751	1.77381	20.3155	strome_fem1_rrf3_egg_H3K36me3_ChIP_macs3_peak_1237	H3K36me3	oocyte
II	26582	26927	346	253.52	8.35697	1.44565	7.62596	strome_fem1_rrf3_egg_H3K36me3_ChIP_macs3_peak_1238	H3K36me3	oocyte
II	29606	31586	1981	327.14	28.2648	1.88056	27.3375	strome_fem1_rrf3_egg_H3K36me3_ChIP_macs3_peak_1239	H3K36me3	oocyte
II	41144	43719	2576	413.21	54.7961	2.3104	53.5733	strome_fem1_rrf3_egg_H3K36me3_ChIP_macs3_peak_1240	H3K36me3	oocyte
II	44025	55090	11066	383.49	47.761	2.17775	46.6063	strome_fem1_rrf3_egg_H3K36me3_ChIP_macs3_peak_1241	H3K36me3	oocyte
II	56152	60408	4257	337.75	27.1462	1.85594	26.2285	strome_fem1_rrf3_egg_H3K36me3_ChIP_macs3_peak_1242	H3K36me3	oocyte
II	87270	87722	453	235.54	7.45264	1.43201	6.73146	strome_fem1_rrf3_egg_H3K36me3_ChIP_macs3_peak_1243	H3K36me3	oocyte
II	88050	98025	9976	381.75	50.2989	2.24104	49.1096	strome_fem1_rrf3_egg_H3K36me3_ChIP_macs3_peak_1244	H3K36me3	oocyte
II	98470	99089	620	340.44	37.4214	2.08591	36.3997	strome_fem1_rrf3_egg_H3K36me3_ChIP_macs3_peak_1245	H3K36me3	oocyte
II	99847	101627	1781	350.98	34.069	2.01247	33.0819	strome_fem1_rrf3_egg_H3K36me3_ChIP_macs3_peak_1246	H3K36me3	oocyte
II	147227	155997	8771	375.14	48.9303	2.25479	47.7654	strome_fem1_rrf3_egg_H3K36me3_ChIP_macs3_peak_1247	H3K36me3	oocyte
II	156386	156653	268	242.31	6.82509	1.40063	6.11089	strome_fem1_rrf3_egg_H3K36me3_ChIP_macs3_peak_1248	H3K36me3	oocyte
II	157055	158938	1884	298.7	21.1748	1.77764	20.3144	strome_fem1_rrf3_egg_H3K36me3_ChIP_macs3_peak_1249	H3K36me3	oocyte
II	159340	160144	805	237.91	6.69112	1.39923	5.97823	strome_fem1_rrf3_egg_H3K36me3_ChIP_macs3_peak_1250	H3K36me3	oocyte
II	160623	165480	4858	314.94	25.8683	1.80698	24.9609	strome_fem1_rrf3_egg_H3K36me3_ChIP_macs3_peak_1251	H3K36me3	oocyte
II	165818	170538	4721	367.32	44.8544	2.18603	43.7491	strome_fem1_rrf3_egg_H3K36me3_ChIP_macs3_peak_1252	H3K36me3	oocyte
II	212415	216682	4268	313.39	31.1823	1.97084	30.2238	strome_fem1_rrf3_egg_H3K36me3_ChIP_macs3_peak_1253	H3K36me3	oocyte
II	217163	226969	9807	347.8	41.1391	2.05646	40.0443	strome_fem1_rrf3_egg_H3K36me3_ChIP_macs3_peak_1254	H3K36me3	oocyte
II	227281	255268	27988	399.14	60.056	2.41988	58.7414	strome_fem1_rrf3_egg_H3K36me3_ChIP_macs3_peak_1255	H3K36me3	oocyte
II	256636	257117	482	211.84	3.76865	1.2833	3.09282	strome_fem1_rrf3_egg_H3K36me3_ChIP_macs3_peak_1256	H3K36me3	oocyte
II	263213	267690	4478	265.44	16.1288	1.66133	15.3196	strome_fem1_rrf3_egg_H3K36me3_ChIP_macs3_peak_1257	H3K36me3	oocyte
II	268006	271872	3867	395.4	52.5888	2.32662	51.4072	strome_fem1_rrf3_egg_H3K36me3_ChIP_macs3_peak_1258	H3K36me3	oocyte
II	272283	292596	20314	378.68	50.8973	2.30326	49.7125	strome_fem1_rrf3_egg_H3K36me3_ChIP_macs3_peak_1259	H3K36me3	oocyte
II	341313	342417	1105	278.21	19.0854	1.73865	18.2467	strome_fem1_rrf3_egg_H3K36me3_ChIP_macs3_peak_1260	H3K36me3	oocyte
II	342935	347805	4871	317.35	31.2025	1.97272	30.2406	strome_fem1_rrf3_egg_H3K36me3_ChIP_macs3_peak_1261	H3K36me3	oocyte
II	386249	389465	3217	398.47	50.4496	2.18442	49.2369	strome_fem1_rrf3_egg_H3K36me3_ChIP_macs3_peak_1262	H3K36me3	oocyte
II	389875	391718	1844	295.9	28.3657	1.87365	27.432	strome_fem1_rrf3_egg_H3K36me3_ChIP_macs3_peak_1263	H3K36me3	oocyte
II	392073	393755	1683	267.11	14.5908	1.61176	13.7976	strome_fem1_rrf3_egg_H3K36me3_ChIP_macs3_peak_1264	H3K36me3	oocyte
II	405653	417647	11995	413.09	60.8159	2.45146	59.5259	strome_fem1_rrf3_egg_H3K36me3_ChIP_macs3_peak_1265	H3K36me3	oocyte
II	450436	450685	250	218.51	4.46948	1.31619	3.78388	strome_fem1_rrf3_egg_H3K36me3_ChIP_macs3_peak_1266	H3K36me3	oocyte
II	455611	478221	22611	389.14	55.7348	2.3485	54.4711	strome_fem1_rrf3_egg_H3K36me3_ChIP_macs3_peak_1267	H3K36me3	oocyte
II	480628	484400	3773	409.09	57.6465	2.42651	56.4131	strome_fem1_rrf3_egg_H3K36me3_ChIP_macs3_peak_1268	H3K36me3	oocyte
II	484821	491497	6677	434.74	68.4493	2.53509	67.0591	strome_fem1_rrf3_egg_H3K36me3_ChIP_macs3_peak_1269	H3K36me3	oocyte
II	548779	549235	457	232.96	5.09036	1.33428	4.39682	strome_fem1_rrf3_egg_H3K36me3_ChIP_macs3_peak_1270	H3K36me3	oocyte
II	578365	581079	2715	397.59	59.7191	2.35752	58.3614	strome_fem1_rrf3_egg_H3K36me3_ChIP_macs3_peak_1271	H3K36me3	oocyte
II	581384	583742	2359	354.63	37.7795	2.07803	36.7516	strome_fem1_rrf3_egg_H3K36me3_ChIP_macs3_peak_1272	H3K36me3	oocyte
II	584140	584417	278	224.35	4.41458	1.30819	3.72984	strome_fem1_rrf3_egg_H3K36me3_ChIP_macs3_peak_1273	H3K36me3	oocyte
II	593057	594092	1036	213.58	5.20575	1.35473	4.51082	strome_fem1_rrf3_egg_H3K36me3_ChIP_macs3_peak_1274	H3K36me3	oocyte
II	598762	599014	253	240.96	7.86323	1.44947	7.13612	strome_fem1_rrf3_egg_H3K36me3_ChIP_macs3_peak_1275	H3K36me3	oocyte
II	641883	642568	686	233.76	8.3259	1.46072	7.59603	strome_fem1_rrf3_egg_H3K36me3_ChIP_macs3_peak_1276	H3K36me3	oocyte
II	644034	644535	502	243.8	8.07309	1.4511	7.34423	strome_fem1_rrf3_egg_H3K36me3_ChIP_macs3_peak_1277	H3K36me3	oocyte
II	650380	650968	589	228.58	5.2853	1.34344	4.58982	strome_fem1_rrf3_egg_H3K36me3_ChIP_macs3_peak_1278	H3K36me3	oocyte
II	700779	702493	1715	332.62	38.4547	2.09999	37.4179	strome_fem1_rrf3_egg_H3K36me3_ChIP_macs3_peak_1279	H3K36me3	oocyte
II	703045	733664	30620	373.64	49.2883	2.27188	48.1274	strome_fem1_rrf3_egg_H3K36me3_ChIP_macs3_peak_1280	H3K36me3	oocyte
II	870724	871922	1199	310.92	12.2695	1.50552	11.4978	strome_fem1_rrf3_egg_H3K36me3_ChIP_macs3_peak_1281	H3K36me3	oocyte
II	875469	879482	4014	348.84	25.3917	1.80721	24.4909	strome_fem1_rrf3_egg_H3K36me3_ChIP_macs3_peak_1282	H3K36me3	oocyte
II	1060934	1061296	363	231.36	4.09056	1.28685	3.41008	strome_fem1_rrf3_egg_H3K36me3_ChIP_macs3_peak_1283	H3K36me3	oocyte
II	1121938	1135661	13724	366.25	45.7184	2.2839	44.614	strome_fem1_rrf3_egg_H3K36me3_ChIP_macs3_peak_1284	H3K36me3	oocyte
II	1136548	1136911	364	209.14	4.54288	1.32656	3.85623	strome_fem1_rrf3_egg_H3K36me3_ChIP_macs3_peak_1285	H3K36me3	oocyte
II	1137253	1154133	16881	348.61	43.2531	2.14266	42.1327	strome_fem1_rrf3_egg_H3K36me3_ChIP_macs3_peak_1286	H3K36me3	oocyte
II	1303252	1311183	7932	372.49	49.0203	2.30075	47.8656	strome_fem1_rrf3_egg_H3K36me3_ChIP_macs3_peak_1287	H3K36me3	oocyte
II	1311533	1325702	14170	351.1	41.2398	2.13304	40.1693	strome_fem1_rrf3_egg_H3K36me3_ChIP_macs3_peak_1288	H3K36me3	oocyte
II	1370294	1378210	7917	298.78	25.3333	1.87369	24.4322	strome_fem1_rrf3_egg_H3K36me3_ChIP_macs3_peak_1289	H3K36me3	oocyte
II	1403251	1414064	10814	416.7	62.8666	2.47948	61.5329	strome_fem1_rrf3_egg_H3K36me3_ChIP_macs3_peak_1290	H3K36me3	oocyte
II	1414881	1416725	1845	351.76	42.5338	2.15656	41.4449	strome_fem1_rrf3_egg_H3K36me3_ChIP_macs3_peak_1291	H3K36me3	oocyte
II	1417186	1418100	915	324.42	30.1339	1.93877	29.1888	strome_fem1_rrf3_egg_H3K36me3_ChIP_macs3_peak_1292	H3K36me3	oocyte
II	1420184	1421429	1246	289.92	23.6669	1.83371	22.7806	strome_fem1_rrf3_egg_H3K36me3_ChIP_macs3_peak_1293	H3K36me3	oocyte
II	1421812	1423709	1898	259.19	10.9728	1.50656	10.2163	strome_fem1_rrf3_egg_H3K36me3_ChIP_macs3_peak_1294	H3K36me3	oocyte
II	1425892	1430207	4316	275.74	19.3807	1.71967	18.5396	strome_fem1_rrf3_egg_H3K36me3_ChIP_macs3_peak_1295	H3K36me3	oocyte
II	1431139	1438909	7771	362.16	45.0143	2.23904	43.9076	strome_fem1_rrf3_egg_H3K36me3_ChIP_macs3_peak_1296	H3K36me3	oocyte
II	1439809	1441745	1937	257.12	13.9762	1.60919	13.1886	strome_fem1_rrf3_egg_H3K36me3_ChIP_macs3_peak_1297	H3K36me3	oocyte
II	1449886	1451590	1705	290.21	13.0968	1.54917	12.3172	strome_fem1_rrf3_egg_H3K36me3_ChIP_macs3_peak_1298	H3K36me3	oocyte
II	1460566	1461987	1422	295.26	17.0144	1.65981	16.1957	strome_fem1_rrf3_egg_H3K36me3_ChIP_macs3_peak_1299	H3K36me3	oocyte
II	1491554	1501743	10190	377.25	49.7079	2.3175	48.5536	strome_fem1_rrf3_egg_H3K36me3_ChIP_macs3_peak_1300	H3K36me3	oocyte
II	1665496	1667220	1725	299.59	14.8032	1.59349	14.0055	strome_fem1_rrf3_egg_H3K36me3_ChIP_macs3_peak_1301	H3K36me3	oocyte
II	1717198	1717879	682	264.29	9.65061	1.48631	8.90437	strome_fem1_rrf3_egg_H3K36me3_ChIP_macs3_peak_1302	H3K36me3	oocyte
II	1735425	1736919	1495	288.44	7.4483	1.3728	6.72834	strome_fem1_rrf3_egg_H3K36me3_ChIP_macs3_peak_1303	H3K36me3	oocyte
II	1861875	1862960	1086	240.16	7.38863	1.42195	6.66821	strome_fem1_rrf3_egg_H3K36me3_ChIP_macs3_peak_1304	H3K36me3	oocyte
II	1917153	1917530	378	206.8	4.21967	1.31224	3.53721	strome_fem1_rrf3_egg_H3K36me3_ChIP_macs3_peak_1305	H3K36me3	oocyte
II	1918128	1922593	4466	278.95	18.1369	1.73661	17.3053	strome_fem1_rrf3_egg_H3K36me3_ChIP_macs3_peak_1306	H3K36me3	oocyte
II	1923062	1924253	1192	286.81	18.5314	1.73942	17.6955	strome_fem1_rrf3_egg_H3K36me3_ChIP_macs3_peak_1307	H3K36me3	oocyte
II	1924560	1925544	985	284.05	18.1953	1.72393	17.3637	strome_fem1_rrf3_egg_H3K36me3_ChIP_macs3_peak_1308	H3K36me3	oocyte
II	1926177	1927470	1294	323.49	29.1232	1.93781	28.1866	strome_fem1_rrf3_egg_H3K36me3_ChIP_macs3_peak_1309	H3K36me3	oocyte
II	1927848	1932067	4220	310.73	28.0238	1.89449	27.0966	strome_fem1_rrf3_egg_H3K36me3_ChIP_macs3_peak_1310	H3K36me3	oocyte
II	2020041	2021502	1462	287.03	22.219	1.80112	21.351	strome_fem1_rrf3_egg_H3K36me3_ChIP_macs3_peak_1311	H3K36me3	oocyte
II	2025958	2026309	352	224.58	4.79544	1.32462	4.10609	strome_fem1_rrf3_egg_H3K36me3_ChIP_macs3_peak_1312	H3K36me3	oocyte
II	2031102	2031490	389	254.2	4.76085	1.29966	4.07191	strome_fem1_rrf3_egg_H3K36me3_ChIP_macs3_peak_1313	H3K36me3	oocyte
II	2032023	2034631	2609	282.43	17.3727	1.70069	16.5493	strome_fem1_rrf3_egg_H3K36me3_ChIP_macs3_peak_1314	H3K36me3	oocyte
II	2035555	2035893	339	216.36	3.51335	1.26641	2.84113	strome_fem1_rrf3_egg_H3K36me3_ChIP_macs3_peak_1315	H3K36me3	oocyte
II	2040016	2042023	2008	236.19	7.68293	1.42751	6.96081	strome_fem1_rrf3_egg_H3K36me3_ChIP_macs3_peak_1316	H3K36me3	oocyte
II	2045874	2046212	339	212.97	4.02761	1.29683	3.34793	strome_fem1_rrf3_egg_H3K36me3_ChIP_macs3_peak_1317	H3K36me3	oocyte
II	2056129	2061829	5701	340.93	40.5556	2.14773	39.4928	strome_fem1_rrf3_egg_H3K36me3_ChIP_macs3_peak_1318	H3K36me3	oocyte
II	2190922	2196757	5836	246.32	11.0542	1.55046	10.294	strome_fem1_rrf3_egg_H3K36me3_ChIP_macs3_peak_1319	H3K36me3	oocyte
II	2197127	2208655	11529	342.3	35.4161	2.04923	34.4113	strome_fem1_rrf3_egg_H3K36me3_ChIP_macs3_peak_1320	H3K36me3	oocyte
II	2209757	2210150	394	202.9	3.6097	1.28092	2.93594	strome_fem1_rrf3_egg_H3K36me3_ChIP_macs3_peak_1321	H3K36me3	oocyte
II	2219711	2224086	4376	344.47	30.1002	1.92143	29.1526	strome_fem1_rrf3_egg_H3K36me3_ChIP_macs3_peak_1322	H3K36me3	oocyte
II	2227818	2237288	9471	400.21	61.2866	2.4609	59.983	strome_fem1_rrf3_egg_H3K36me3_ChIP_macs3_peak_1323	H3K36me3	oocyte
II	2237721	2259816	22096	379.15	52.553	2.37216	51.3631	strome_fem1_rrf3_egg_H3K36me3_ChIP_macs3_peak_1324	H3K36me3	oocyte
II	2342740	2345041	2302	234.84	8.33555	1.4587	7.60546	strome_fem1_rrf3_egg_H3K36me3_ChIP_macs3_peak_1325	H3K36me3	oocyte
II	2432429	2432896	468	236.45	4.16618	1.28798	3.48465	strome_fem1_rrf3_egg_H3K36me3_ChIP_macs3_peak_1326	H3K36me3	oocyte
II	2456687	2459349	2663	238.1	6.71588	1.39125	6.00409	strome_fem1_rrf3_egg_H3K36me3_ChIP_macs3_peak_1327	H3K36me3	oocyte
II	2464310	2484648	20339	365.43	46.5343	2.27613	45.4191	strome_fem1_rrf3_egg_H3K36me3_ChIP_macs3_peak_1328	H3K36me3	oocyte
II	2510337	2520660	10324	297.11	23.1562	1.83945	22.2756	strome_fem1_rrf3_egg_H3K36me3_ChIP_macs3_peak_1329	H3K36me3	oocyte
II	2570744	2581779	11036	380.42	31.408	1.92239	30.4431	strome_fem1_rrf3_egg_H3K36me3_ChIP_macs3_peak_1330	H3K36me3	oocyte
II	2582285	2583890	1606	241.7	9.58539	1.50096	8.84125	strome_fem1_rrf3_egg_H3K36me3_ChIP_macs3_peak_1331	H3K36me3	oocyte
II	2644037	2644654	618	226.72	7.38866	1.43805	6.66781	strome_fem1_rrf3_egg_H3K36me3_ChIP_macs3_peak_1332	H3K36me3	oocyte
II	2756646	2758185	1540	329.28	33.7084	2.02184	32.7214	strome_fem1_rrf3_egg_H3K36me3_ChIP_macs3_peak_1333	H3K36me3	oocyte
II	2792956	2799558	6603	438.7	77.849	2.75581	76.3461	strome_fem1_rrf3_egg_H3K36me3_ChIP_macs3_peak_1334	H3K36me3	oocyte
II	2799875	2800903	1029	213.36	5.17667	1.35245	4.4822	strome_fem1_rrf3_egg_H3K36me3_ChIP_macs3_peak_1335	H3K36me3	oocyte
II	2818369	2820527	2159	249.78	12.1602	1.58194	11.389	strome_fem1_rrf3_egg_H3K36me3_ChIP_macs3_peak_1336	H3K36me3	oocyte
II	2834553	2836693	2141	313.14	11.562	1.47796	10.7981	strome_fem1_rrf3_egg_H3K36me3_ChIP_macs3_peak_1337	H3K36me3	oocyte
II	2884496	2885103	608	263.91	15.3093	1.65968	14.5069	strome_fem1_rrf3_egg_H3K36me3_ChIP_macs3_peak_1338	H3K36me3	oocyte
II	2885449	2887092	1644	250.71	12.8691	1.58951	12.0923	strome_fem1_rrf3_egg_H3K36me3_ChIP_macs3_peak_1339	H3K36me3	oocyte
II	2887506	2891366	3861	302.8	27.9069	1.89538	26.9811	strome_fem1_rrf3_egg_H3K36me3_ChIP_macs3_peak_1340	H3K36me3	oocyte
II	2892592	2906864	14273	372.71	34.9884	2.00277	33.9914	strome_fem1_rrf3_egg_H3K36me3_ChIP_macs3_peak_1341	H3K36me3	oocyte
II	2907256	2925616	18361	364.55	47.905	2.2966	46.7679	strome_fem1_rrf3_egg_H3K36me3_ChIP_macs3_peak_1342	H3K36me3	oocyte
II	2925974	2927536	1563	324.52	30.7699	1.96416	29.8168	strome_fem1_rrf3_egg_H3K36me3_ChIP_macs3_peak_1343	H3K36me3	oocyte
II	3004997	3006110	1114	240.0	6.2137	1.3748	5.50678	strome_fem1_rrf3_egg_H3K36me3_ChIP_macs3_peak_1344	H3K36me3	oocyte
II	3007282	3008494	1213	253.25	9.03876	1.46951	8.30023	strome_fem1_rrf3_egg_H3K36me3_ChIP_macs3_peak_1345	H3K36me3	oocyte
II	3012388	3013199	812	264.16	7.95181	1.42517	7.22424	strome_fem1_rrf3_egg_H3K36me3_ChIP_macs3_peak_1346	H3K36me3	oocyte
II	3058926	3060439	1514	246.32	7.5762	1.41789	6.85467	strome_fem1_rrf3_egg_H3K36me3_ChIP_macs3_peak_1347	H3K36me3	oocyte
II	3062661	3066650	3990	310.27	28.8031	1.94372	27.8647	strome_fem1_rrf3_egg_H3K36me3_ChIP_macs3_peak_1348	H3K36me3	oocyte
II	3067993	3068283	291	221.47	5.17693	1.34881	4.48206	strome_fem1_rrf3_egg_H3K36me3_ChIP_macs3_peak_1349	H3K36me3	oocyte
II	3068831	3069470	640	223.32	6.95462	1.41657	6.23977	strome_fem1_rrf3_egg_H3K36me3_ChIP_macs3_peak_1350	H3K36me3	oocyte
II	3069920	3070216	297	231.84	8.27579	1.47039	7.54469	strome_fem1_rrf3_egg_H3K36me3_ChIP_macs3_peak_1351	H3K36me3	oocyte
II	3071492	3083297	11806	366.73	49.7127	2.28845	48.5329	strome_fem1_rrf3_egg_H3K36me3_ChIP_macs3_peak_1352	H3K36me3	oocyte
II	3083717	3094689	10973	392.04	58.5327	2.42151	57.2136	strome_fem1_rrf3_egg_H3K36me3_ChIP_macs3_peak_1353	H3K36me3	oocyte
II	3126592	3127244	653	215.68	3.53288	1.26893	2.86023	strome_fem1_rrf3_egg_H3K36me3_ChIP_macs3_peak_1354	H3K36me3	oocyte
II	3128820	3129965	1146	237.49	6.54535	1.38779	5.83514	strome_fem1_rrf3_egg_H3K36me3_ChIP_macs3_peak_1355	H3K36me3	oocyte
II	3351853	3357669	5817	305.73	24.6705	1.84882	23.7764	strome_fem1_rrf3_egg_H3K36me3_ChIP_macs3_peak_1356	H3K36me3	oocyte
II	3358010	3361183	3174	325.8	26.151	1.85938	25.2424	strome_fem1_rrf3_egg_H3K36me3_ChIP_macs3_peak_1357	H3K36me3	oocyte
II	3361699	3362474	776	341.64	34.5709	2.05437	33.582	strome_fem1_rrf3_egg_H3K36me3_ChIP_macs3_peak_1358	H3K36me3	oocyte
II	3363057	3363708	652	272.46	12.0652	1.56023	11.2936	strome_fem1_rrf3_egg_H3K36me3_ChIP_macs3_peak_1359	H3K36me3	oocyte
II	3365814	3368185	2372	277.57	12.6119	1.54628	11.8378	strome_fem1_rrf3_egg_H3K36me3_ChIP_macs3_peak_1360	H3K36me3	oocyte
II	3369987	3371231	1245	270.05	15.2439	1.64279	14.4431	strome_fem1_rrf3_egg_H3K36me3_ChIP_macs3_peak_1361	H3K36me3	oocyte
II	3371577	3373554	1978	279.51	18.1699	1.72029	17.3396	strome_fem1_rrf3_egg_H3K36me3_ChIP_macs3_peak_1362	H3K36me3	oocyte
II	3454182	3456619	2438	240.84	9.59493	1.49213	8.8521	strome_fem1_rrf3_egg_H3K36me3_ChIP_macs3_peak_1363	H3K36me3	oocyte
II	3457023	3459212	2190	268.75	14.9018	1.63796	14.1036	strome_fem1_rrf3_egg_H3K36me3_ChIP_macs3_peak_1364	H3K36me3	oocyte
II	3459678	3459963	286	209.62	3.84174	1.28924	3.16469	strome_fem1_rrf3_egg_H3K36me3_ChIP_macs3_peak_1365	H3K36me3	oocyte
II	3460449	3466256	5808	282.06	19.5994	1.74292	18.7559	strome_fem1_rrf3_egg_H3K36me3_ChIP_macs3_peak_1366	H3K36me3	oocyte
II	3494120	3502094	7975	369.15	50.9371	2.30674	49.738	strome_fem1_rrf3_egg_H3K36me3_ChIP_macs3_peak_1367	H3K36me3	oocyte
II	3503845	3504264	420	239.28	4.23585	1.28879	3.55344	strome_fem1_rrf3_egg_H3K36me3_ChIP_macs3_peak_1368	H3K36me3	oocyte
II	3505566	3507045	1480	282.71	21.314	1.78969	20.4528	strome_fem1_rrf3_egg_H3K36me3_ChIP_macs3_peak_1369	H3K36me3	oocyte
II	3507474	3508513	1040	500.92	74.5491	2.43453	73.0505	strome_fem1_rrf3_egg_H3K36me3_ChIP_macs3_peak_1370	H3K36me3	oocyte
II	3508910	3521746	12837	389.13	52.2945	2.32473	51.1023	strome_fem1_rrf3_egg_H3K36me3_ChIP_macs3_peak_1371	H3K36me3	oocyte
II	3522178	3523189	1012	231.52	8.61162	1.46701	7.87926	strome_fem1_rrf3_egg_H3K36me3_ChIP_macs3_peak_1372	H3K36me3	oocyte
II	3533666	3535175	1510	216.45	5.55077	1.36408	4.85221	strome_fem1_rrf3_egg_H3K36me3_ChIP_macs3_peak_1373	H3K36me3	oocyte
II	3544370	3545573	1204	325.24	37.4422	2.04134	36.4015	strome_fem1_rrf3_egg_H3K36me3_ChIP_macs3_peak_1374	H3K36me3	oocyte
II	3545946	3555114	9169	383.88	54.7579	2.34505	53.5242	strome_fem1_rrf3_egg_H3K36me3_ChIP_macs3_peak_1375	H3K36me3	oocyte
II	3555484	3555757	274	251.43	12.6068	1.59411	11.8311	strome_fem1_rrf3_egg_H3K36me3_ChIP_macs3_peak_1376	H3K36me3	oocyte
II	3556273	3558302	2030	324.41	34.3195	2.01254	33.329	strome_fem1_rrf3_egg_H3K36me3_ChIP_macs3_peak_1377	H3K36me3	oocyte
II	3564552	3565065	514	219.51	5.44477	1.35836	4.74723	strome_fem1_rrf3_egg_H3K36me3_ChIP_macs3_peak_1378	H3K36me3	oocyte
II	3565639	3566726	1088	279.92	20.7868	1.77205	19.9331	strome_fem1_rrf3_egg_H3K36me3_ChIP_macs3_peak_1379	H3K36me3	oocyte
II	3684221	3685393	1173	252.55	4.81367	1.30365	4.12418	strome_fem1_rrf3_egg_H3K36me3_ChIP_macs3_peak_1380	H3K36me3	oocyte
II	3695331	3696589	1259	240.29	8.1055	1.45057	7.37706	strome_fem1_rrf3_egg_H3K36me3_ChIP_macs3_peak_1381	H3K36me3	oocyte
II	3730294	3731070	777	252.8	5.68346	1.34543	4.98268	strome_fem1_rrf3_egg_H3K36me3_ChIP_macs3_peak_1382	H3K36me3	oocyte
II	3816841	3820010	3170	294.17	23.3623	1.81735	22.4809	strome_fem1_rrf3_egg_H3K36me3_ChIP_macs3_peak_1383	H3K36me3	oocyte
II	3934768	3936681	1914	277.5	16.7828	1.68165	15.9657	strome_fem1_rrf3_egg_H3K36me3_ChIP_macs3_peak_1384	H3K36me3	oocyte
II	3937049	3939081	2033	380.96	46.9466	2.17738	45.8176	strome_fem1_rrf3_egg_H3K36me3_ChIP_macs3_peak_1385	H3K36me3	oocyte
II	3939559	3945625	6067	298.05	24.3331	1.84243	23.4409	strome_fem1_rrf3_egg_H3K36me3_ChIP_macs3_peak_1386	H3K36me3	oocyte
II	3946251	3949330	3080	315.52	28.7817	1.86153	27.8276	strome_fem1_rrf3_egg_H3K36me3_ChIP_macs3_peak_1387	H3K36me3	oocyte
II	3974784	3975534	751	318.1	18.6525	1.67882	17.8164	strome_fem1_rrf3_egg_H3K36me3_ChIP_macs3_peak_1388	H3K36me3	oocyte
II	3976779	3983702	6924	316.55	27.6437	1.91107	26.7213	strome_fem1_rrf3_egg_H3K36me3_ChIP_macs3_peak_1389	H3K36me3	oocyte
II	4007198	4007550	353	411.13	8.1084	1.32477	7.38031	strome_fem1_rrf3_egg_H3K36me3_ChIP_macs3_peak_1390	H3K36me3	oocyte
II	4055086	4057028	1943	414.99	61.8966	2.39415	60.5635	strome_fem1_rrf3_egg_H3K36me3_ChIP_macs3_peak_1391	H3K36me3	oocyte
II	4061042	4062271	1230	290.15	20.996	1.76023	20.1396	strome_fem1_rrf3_egg_H3K36me3_ChIP_macs3_peak_1392	H3K36me3	oocyte
II	4236023	4239091	3069	339.82	31.0781	1.94132	30.1196	strome_fem1_rrf3_egg_H3K36me3_ChIP_macs3_peak_1393	H3K36me3	oocyte
II	4239833	4247263	7431	321.27	28.6262	1.92338	27.6925	strome_fem1_rrf3_egg_H3K36me3_ChIP_macs3_peak_1394	H3K36me3	oocyte
II	4247656	4250644	2989	286.86	20.2104	1.72693	19.3608	strome_fem1_rrf3_egg_H3K36me3_ChIP_macs3_peak_1395	H3K36me3	oocyte
II	4251082	4257777	6696	331.95	36.7423	2.07472	35.7249	strome_fem1_rrf3_egg_H3K36me3_ChIP_macs3_peak_1396	H3K36me3	oocyte
II	4294391	4294972	582	241.08	5.18101	1.33167	4.48627	strome_fem1_rrf3_egg_H3K36me3_ChIP_macs3_peak_1397	H3K36me3	oocyte
II	4295320	4295640	321	222.0	6.51979	1.40261	5.80961	strome_fem1_rrf3_egg_H3K36me3_ChIP_macs3_peak_1398	H3K36me3	oocyte
II	4296455	4298895	2441	303.16	27.3029	1.89175	26.3823	strome_fem1_rrf3_egg_H3K36me3_ChIP_macs3_peak_1399	H3K36me3	oocyte
II	4299201	4300186	986	322.55	32.752	2.02157	31.7803	strome_fem1_rrf3_egg_H3K36me3_ChIP_macs3_peak_1400	H3K36me3	oocyte
II	4300706	4303929	3224	259.04	13.7193	1.58816	12.9345	strome_fem1_rrf3_egg_H3K36me3_ChIP_macs3_peak_1401	H3K36me3	oocyte
II	4304598	4315994	11397	327.19	34.0599	1.98071	33.0394	strome_fem1_rrf3_egg_H3K36me3_ChIP_macs3_peak_1402	H3K36me3	oocyte
II	4316330	4317174	845	394.4	65.1928	2.47263	63.7929	strome_fem1_rrf3_egg_H3K36me3_ChIP_macs3_peak_1403	H3K36me3	oocyte
II	4317694	4319747	2054	299.96	27.3965	1.89392	26.4777	strome_fem1_rrf3_egg_H3K36me3_ChIP_macs3_peak_1404	H3K36me3	oocyte
II	4333626	4335715	2090	313.39	28.7651	1.91469	27.8323	strome_fem1_rrf3_egg_H3K36me3_ChIP_macs3_peak_1405	H3K36me3	oocyte
II	4336061	4347770	11710	389.55	56.8381	2.39411	55.5644	strome_fem1_rrf3_egg_H3K36me3_ChIP_macs3_peak_1406	H3K36me3	oocyte
II	4348416	4355590	7175	363.32	43.7136	2.20725	42.6243	strome_fem1_rrf3_egg_H3K36me3_ChIP_macs3_peak_1407	H3K36me3	oocyte
II	4356036	4358750	2715	436.47	75.1397	2.62331	73.5708	strome_fem1_rrf3_egg_H3K36me3_ChIP_macs3_peak_1408	H3K36me3	oocyte
II	4359235	4362018	2784	343.44	41.9951	2.08157	40.9067	strome_fem1_rrf3_egg_H3K36me3_ChIP_macs3_peak_1409	H3K36me3	oocyte
II	4362709	4365891	3183	298.63	23.2998	1.82315	22.4201	strome_fem1_rrf3_egg_H3K36me3_ChIP_macs3_peak_1410	H3K36me3	oocyte
II	4382786	4383091	306	201.07	3.13579	1.2557	2.469	strome_fem1_rrf3_egg_H3K36me3_ChIP_macs3_peak_1411	H3K36me3	oocyte
II	4384210	4389245	5036	316.1	34.0618	1.97281	33.0489	strome_fem1_rrf3_egg_H3K36me3_ChIP_macs3_peak_1412	H3K36me3	oocyte
II	4426045	4426701	657	216.6	4.10235	1.29705	3.42205	strome_fem1_rrf3_egg_H3K36me3_ChIP_macs3_peak_1413	H3K36me3	oocyte
II	4433067	4437776	4710	387.14	55.6902	2.37598	54.4442	strome_fem1_rrf3_egg_H3K36me3_ChIP_macs3_peak_1414	H3K36me3	oocyte
II	4438092	4445795	7704	476.0	89.2845	2.80348	87.5684	strome_fem1_rrf3_egg_H3K36me3_ChIP_macs3_peak_1415	H3K36me3	oocyte
II	4471112	4473591	2480	299.72	24.4863	1.8298	23.5946	strome_fem1_rrf3_egg_H3K36me3_ChIP_macs3_peak_1416	H3K36me3	oocyte
II	4474220	4486933	12714	349.41	42.4595	2.13164	41.3641	strome_fem1_rrf3_egg_H3K36me3_ChIP_macs3_peak_1417	H3K36me3	oocyte
II	4535277	4536235	959	259.73	12.889	1.58222	12.1117	strome_fem1_rrf3_egg_H3K36me3_ChIP_macs3_peak_1418	H3K36me3	oocyte
II	4536842	4538474	1633	295.7	19.7898	1.73631	18.9437	strome_fem1_rrf3_egg_H3K36me3_ChIP_macs3_peak_1419	H3K36me3	oocyte
II	4580131	4580895	765	238.93	9.05372	1.49602	8.31377	strome_fem1_rrf3_egg_H3K36me3_ChIP_macs3_peak_1420	H3K36me3	oocyte
II	4581404	4581749	346	220.76	3.79012	1.27839	3.11378	strome_fem1_rrf3_egg_H3K36me3_ChIP_macs3_peak_1421	H3K36me3	oocyte
II	4583186	4583495	310	217.29	4.09821	1.29718	3.41776	strome_fem1_rrf3_egg_H3K36me3_ChIP_macs3_peak_1422	H3K36me3	oocyte
II	4585244	4586837	1594	236.0	5.91238	1.36652	5.20916	strome_fem1_rrf3_egg_H3K36me3_ChIP_macs3_peak_1423	H3K36me3	oocyte
II	4587448	4587887	440	256.42	4.29795	1.27926	3.61502	strome_fem1_rrf3_egg_H3K36me3_ChIP_macs3_peak_1424	H3K36me3	oocyte
II	4589542	4591571	2030	251.46	5.97678	1.35509	5.27277	strome_fem1_rrf3_egg_H3K36me3_ChIP_macs3_peak_1425	H3K36me3	oocyte
II	4592246	4593653	1408	301.29	16.8845	1.64662	16.0671	strome_fem1_rrf3_egg_H3K36me3_ChIP_macs3_peak_1426	H3K36me3	oocyte
II	4594093	4595243	1151	253.65	7.78077	1.41922	7.0566	strome_fem1_rrf3_egg_H3K36me3_ChIP_macs3_peak_1427	H3K36me3	oocyte
II	4595742	4598072	2331	250.86	9.19821	1.46354	8.46055	strome_fem1_rrf3_egg_H3K36me3_ChIP_macs3_peak_1428	H3K36me3	oocyte
II	4598465	4600607	2143	331.49	33.3844	1.97584	32.4047	strome_fem1_rrf3_egg_H3K36me3_ChIP_macs3_peak_1429	H3K36me3	oocyte
II	4601289	4605287	3999	361.67	41.9117	2.12064	40.8337	strome_fem1_rrf3_egg_H3K36me3_ChIP_macs3_peak_1430	H3K36me3	oocyte
II	4605729	4607950	2222	434.93	62.2194	2.43808	60.9314	strome_fem1_rrf3_egg_H3K36me3_ChIP_macs3_peak_1431	H3K36me3	oocyte
II	4608344	4611415	3072	310.77	27.1572	1.93053	26.2375	strome_fem1_rrf3_egg_H3K36me3_ChIP_macs3_peak_1432	H3K36me3	oocyte
II	4611857	4612607	751	252.65	10.8639	1.52993	10.1064	strome_fem1_rrf3_egg_H3K36me3_ChIP_macs3_peak_1433	H3K36me3	oocyte
II	4613173	4616297	3125	291.8	23.2541	1.83451	22.3722	strome_fem1_rrf3_egg_H3K36me3_ChIP_macs3_peak_1434	H3K36me3	oocyte
II	4616711	4618060	1350	285.76	24.8857	1.79535	23.9848	strome_fem1_rrf3_egg_H3K36me3_ChIP_macs3_peak_1435	H3K36me3	oocyte
II	4686562	4686936	375	293.33	15.053	1.62074	14.2518	strome_fem1_rrf3_egg_H3K36me3_ChIP_macs3_peak_1436	H3K36me3	oocyte
II	4707645	4714441	6797	428.04	58.0394	2.26581	56.7555	strome_fem1_rrf3_egg_H3K36me3_ChIP_macs3_peak_1437	H3K36me3	oocyte
II	4715362	4727845	12484	466.98	75.4874	2.54267	73.957	strome_fem1_rrf3_egg_H3K36me3_ChIP_macs3_peak_1438	H3K36me3	oocyte
II	4732278	4732624	347	229.91	3.49676	1.25706	2.8246	strome_fem1_rrf3_egg_H3K36me3_ChIP_macs3_peak_1439	H3K36me3	oocyte
II	4735865	4736340	476	241.41	4.47878	1.29759	3.79324	strome_fem1_rrf3_egg_H3K36me3_ChIP_macs3_peak_1440	H3K36me3	oocyte
II	4736707	4737038	332	251.92	5.24075	1.32523	4.54529	strome_fem1_rrf3_egg_H3K36me3_ChIP_macs3_peak_1441	H3K36me3	oocyte
II	4753724	4758862	5139	338.8	33.7473	1.98463	32.7608	strome_fem1_rrf3_egg_H3K36me3_ChIP_macs3_peak_1442	H3K36me3	oocyte
II	4766747	4768654	1908	261.58	12.9736	1.5862	12.1949	strome_fem1_rrf3_egg_H3K36me3_ChIP_macs3_peak_1443	H3K36me3	oocyte
II	4804948	4811867	6920	362.95	38.5319	2.07226	37.4926	strome_fem1_rrf3_egg_H3K36me3_ChIP_macs3_peak_1444	H3K36me3	oocyte
II	4841812	4846372	4561	349.65	36.4175	2.04067	35.404	strome_fem1_rrf3_egg_H3K36me3_ChIP_macs3_peak_1445	H3K36me3	oocyte
II	4865363	4869874	4512	337.47	35.299	1.9615	34.2964	strome_fem1_rrf3_egg_H3K36me3_ChIP_macs3_peak_1446	H3K36me3	oocyte
II	4870205	4872928	2724	348.73	37.3442	1.95534	36.303	strome_fem1_rrf3_egg_H3K36me3_ChIP_macs3_peak_1447	H3K36me3	oocyte
II	4896126	4896577	452	266.19	7.01178	1.37809	6.29626	strome_fem1_rrf3_egg_H3K36me3_ChIP_macs3_peak_1448	H3K36me3	oocyte
II	4902250	4904985	2736	358.37	39.3507	2.08611	38.3123	strome_fem1_rrf3_egg_H3K36me3_ChIP_macs3_peak_1449	H3K36me3	oocyte
II	4912733	4917432	4700	388.81	52.5247	2.26323	51.3049	strome_fem1_rrf3_egg_H3K36me3_ChIP_macs3_peak_1450	H3K36me3	oocyte
II	4917824	4927530	9707	343.3	32.2776	1.95538	31.3019	strome_fem1_rrf3_egg_H3K36me3_ChIP_macs3_peak_1451	H3K36me3	oocyte
II	4949114	4968774	19661	439.84	61.1816	2.36015	59.8726	strome_fem1_rrf3_egg_H3K36me3_ChIP_macs3_peak_1452	H3K36me3	oocyte
II	4969112	4973120	4009	476.86	74.1636	2.54757	72.7239	strome_fem1_rrf3_egg_H3K36me3_ChIP_macs3_peak_1453	H3K36me3	oocyte
II	5003184	5007105	3922	381.57	38.3864	2.00382	37.3513	strome_fem1_rrf3_egg_H3K36me3_ChIP_macs3_peak_1454	H3K36me3	oocyte
II	5007420	5012225	4806	402.18	49.0946	2.2587	47.955	strome_fem1_rrf3_egg_H3K36me3_ChIP_macs3_peak_1455	H3K36me3	oocyte
II	5012755	5017910	5156	514.67	91.0984	2.6972	89.3599	strome_fem1_rrf3_egg_H3K36me3_ChIP_macs3_peak_1456	H3K36me3	oocyte
II	5037515	5038421	907	237.23	5.20517	1.33536	4.51025	strome_fem1_rrf3_egg_H3K36me3_ChIP_macs3_peak_1457	H3K36me3	oocyte
II	5038813	5039435	623	240.18	4.86814	1.3173	4.17749	strome_fem1_rrf3_egg_H3K36me3_ChIP_macs3_peak_1458	H3K36me3	oocyte
II	5039741	5040413	673	292.75	10.0852	1.461	9.33581	strome_fem1_rrf3_egg_H3K36me3_ChIP_macs3_peak_1459	H3K36me3	oocyte
II	5040857	5054057	13201	375.88	45.1756	2.12198	44.0259	strome_fem1_rrf3_egg_H3K36me3_ChIP_macs3_peak_1460	H3K36me3	oocyte
II	5065129	5068495	3367	365.39	36.1568	1.98952	35.1305	strome_fem1_rrf3_egg_H3K36me3_ChIP_macs3_peak_1461	H3K36me3	oocyte
II	5068820	5070728	1909	339.06	27.0582	1.84434	26.1422	strome_fem1_rrf3_egg_H3K36me3_ChIP_macs3_peak_1462	H3K36me3	oocyte
II	5075532	5080991	5460	418.63	56.3287	2.31165	55.0931	strome_fem1_rrf3_egg_H3K36me3_ChIP_macs3_peak_1463	H3K36me3	oocyte
II	5091626	5094518	2893	528.56	86.7184	2.62121	85.0604	strome_fem1_rrf3_egg_H3K36me3_ChIP_macs3_peak_1464	H3K36me3	oocyte
II	5094966	5100408	5443	359.11	33.9198	1.98503	32.9307	strome_fem1_rrf3_egg_H3K36me3_ChIP_macs3_peak_1465	H3K36me3	oocyte
II	5100845	5105121	4277	431.08	55.2644	2.30266	54.0538	strome_fem1_rrf3_egg_H3K36me3_ChIP_macs3_peak_1466	H3K36me3	oocyte
II	5192289	5198628	6340	268.88	13.5696	1.60195	12.7841	strome_fem1_rrf3_egg_H3K36me3_ChIP_macs3_peak_1467	H3K36me3	oocyte
II	5199033	5200928	1896	247.19	5.36929	1.33395	4.6726	strome_fem1_rrf3_egg_H3K36me3_ChIP_macs3_peak_1468	H3K36me3	oocyte
II	5352513	5352809	297	262.53	3.19733	1.22296	2.52975	strome_fem1_rrf3_egg_H3K36me3_ChIP_macs3_peak_1469	H3K36me3	oocyte
II	5360223	5363538	3316	265.98	10.8763	1.51545	10.1185	strome_fem1_rrf3_egg_H3K36me3_ChIP_macs3_peak_1470	H3K36me3	oocyte
II	5363966	5367383	3418	402.12	54.2995	2.29318	53.0782	strome_fem1_rrf3_egg_H3K36me3_ChIP_macs3_peak_1471	H3K36me3	oocyte
II	5369943	5386728	16786	338.79	31.1784	1.92287	30.2149	strome_fem1_rrf3_egg_H3K36me3_ChIP_macs3_peak_1472	H3K36me3	oocyte
II	5387183	5390443	3261	415.72	60.8802	2.41545	59.5517	strome_fem1_rrf3_egg_H3K36me3_ChIP_macs3_peak_1473	H3K36me3	oocyte
II	5391038	5398517	7480	344.98	36.5031	2.01172	35.4799	strome_fem1_rrf3_egg_H3K36me3_ChIP_macs3_peak_1474	H3K36me3	oocyte
II	5399026	5400142	1117	239.91	4.79799	1.31334	4.10832	strome_fem1_rrf3_egg_H3K36me3_ChIP_macs3_peak_1475	H3K36me3	oocyte
II	5400519	5403116	2598	436.1	59.7102	2.34466	58.4312	strome_fem1_rrf3_egg_H3K36me3_ChIP_macs3_peak_1476	H3K36me3	oocyte
II	5403560	5412412	8853	433.77	61.3432	2.3783	60.0459	strome_fem1_rrf3_egg_H3K36me3_ChIP_macs3_peak_1477	H3K36me3	oocyte
II	5412808	5419521	6714	438.84	68.4193	2.44766	66.9721	strome_fem1_rrf3_egg_H3K36me3_ChIP_macs3_peak_1478	H3K36me3	oocyte
II	5419825	5420312	488	271.63	7.71005	1.40794	6.98548	strome_fem1_rrf3_egg_H3K36me3_ChIP_macs3_peak_1479	H3K36me3	oocyte
II	5424669	5429000	4332	309.5	21.55	1.76171	20.6872	strome_fem1_rrf3_egg_H3K36me3_ChIP_macs3_peak_1480	H3K36me3	oocyte
II	5432551	5434226	1676	264.41	7.96919	1.42187	7.24194	strome_fem1_rrf3_egg_H3K36me3_ChIP_macs3_peak_1481	H3K36me3	oocyte
II	5434572	5443091	8520	389.14	50.2854	2.21567	49.1084	strome_fem1_rrf3_egg_H3K36me3_ChIP_macs3_peak_1482	H3K36me3	oocyte
II	5469571	5472212	2642	350.39	27.1781	1.84424	26.2584	strome_fem1_rrf3_egg_H3K36me3_ChIP_macs3_peak_1483	H3K36me3	oocyte
II	5479475	5487018	7544	422.37	56.7658	2.34145	55.5289	strome_fem1_rrf3_egg_H3K36me3_ChIP_macs3_peak_1484	H3K36me3	oocyte
II	5487695	5494515	6821	407.47	52.4784	2.26688	51.2934	strome_fem1_rrf3_egg_H3K36me3_ChIP_macs3_peak_1485	H3K36me3	oocyte
II	5511973	5514318	2346	357.22	35.1064	2.00753	34.1092	strome_fem1_rrf3_egg_H3K36me3_ChIP_macs3_peak_1486	H3K36me3	oocyte
II	5514745	5524828	10084	425.31	63.0774	2.47339	61.7725	strome_fem1_rrf3_egg_H3K36me3_ChIP_macs3_peak_1487	H3K36me3	oocyte
II	5532710	5533140	431	310.1	17.5325	1.66114	16.7082	strome_fem1_rrf3_egg_H3K36me3_ChIP_macs3_peak_1488	H3K36me3	oocyte
II	5600563	5602219	1657	299.51	18.3633	1.69559	17.5311	strome_fem1_rrf3_egg_H3K36me3_ChIP_macs3_peak_1489	H3K36me3	oocyte
II	5602576	5607127	4552	425.22	54.7606	2.24583	53.5348	strome_fem1_rrf3_egg_H3K36me3_ChIP_macs3_peak_1490	H3K36me3	oocyte
II	5608020	5612503	4484	401.06	51.425	2.27844	50.2566	strome_fem1_rrf3_egg_H3K36me3_ChIP_macs3_peak_1491	H3K36me3	oocyte
II	5629732	5644205	14474	422.52	57.0488	2.30147	55.791	strome_fem1_rrf3_egg_H3K36me3_ChIP_macs3_peak_1492	H3K36me3	oocyte
II	5644561	5647675	3115	442.01	71.6174	2.4773	70.1438	strome_fem1_rrf3_egg_H3K36me3_ChIP_macs3_peak_1493	H3K36me3	oocyte
II	5652944	5656326	3383	453.03	79.3287	2.63747	77.7287	strome_fem1_rrf3_egg_H3K36me3_ChIP_macs3_peak_1494	H3K36me3	oocyte
II	5656684	5674113	17430	469.93	74.4844	2.56275	73.0053	strome_fem1_rrf3_egg_H3K36me3_ChIP_macs3_peak_1495	H3K36me3	oocyte
II	5675044	5709868	34825	390.93	46.2433	2.1448	45.1087	strome_fem1_rrf3_egg_H3K36me3_ChIP_macs3_peak_1496	H3K36me3	oocyte
II	5723401	5728186	4786	529.92	42.4407	1.79675	41.3339	strome_fem1_rrf3_egg_H3K36me3_ChIP_macs3_peak_1497	H3K36me3	oocyte
II	5728574	5735074	6501	613.23	66.8737	2.1142	65.4937	strome_fem1_rrf3_egg_H3K36me3_ChIP_macs3_peak_1498	H3K36me3	oocyte
II	5833654	5849508	15855	456.49	73.587	2.58933	72.1164	strome_fem1_rrf3_egg_H3K36me3_ChIP_macs3_peak_1499	H3K36me3	oocyte
II	5850054	5852587	2534	385.38	47.6398	2.22874	46.5087	strome_fem1_rrf3_egg_H3K36me3_ChIP_macs3_peak_1500	H3K36me3	oocyte
II	5880377	5886897	6521	376.98	44.2386	2.12843	43.1325	strome_fem1_rrf3_egg_H3K36me3_ChIP_macs3_peak_1501	H3K36me3	oocyte
II	5919283	5919720	438	238.99	3.87666	1.27011	3.19933	strome_fem1_rrf3_egg_H3K36me3_ChIP_macs3_peak_1502	H3K36me3	oocyte
II	5920091	5931688	11598	365.56	42.1866	2.08949	41.0881	strome_fem1_rrf3_egg_H3K36me3_ChIP_macs3_peak_1503	H3K36me3	oocyte
II	5932025	5935042	3018	451.61	71.9368	2.51272	70.4796	strome_fem1_rrf3_egg_H3K36me3_ChIP_macs3_peak_1504	H3K36me3	oocyte
II	5935368	5938624	3257	445.97	64.1138	2.38972	62.7729	strome_fem1_rrf3_egg_H3K36me3_ChIP_macs3_peak_1505	H3K36me3	oocyte
II	6057847	6058276	430	222.52	4.86338	1.33131	4.17289	strome_fem1_rrf3_egg_H3K36me3_ChIP_macs3_peak_1506	H3K36me3	oocyte
II	6059362	6061115	1754	294.72	22.7632	1.76178	21.8883	strome_fem1_rrf3_egg_H3K36me3_ChIP_macs3_peak_1507	H3K36me3	oocyte
II	6061436	6063631	2196	378.18	45.8951	2.21583	44.7855	strome_fem1_rrf3_egg_H3K36me3_ChIP_macs3_peak_1508	H3K36me3	oocyte
II	6067578	6069448	1871	328.12	29.3538	1.92257	28.4145	strome_fem1_rrf3_egg_H3K36me3_ChIP_macs3_peak_1509	H3K36me3	oocyte
II	6070178	6075011	4834	414.62	56.1626	2.32936	54.932	strome_fem1_rrf3_egg_H3K36me3_ChIP_macs3_peak_1510	H3K36me3	oocyte
II	6092055	6094738	2684	350.94	33.9412	1.99294	32.9554	strome_fem1_rrf3_egg_H3K36me3_ChIP_macs3_peak_1511	H3K36me3	oocyte
II	6096090	6096828	739	369.1	10.5575	1.41788	9.80171	strome_fem1_rrf3_egg_H3K36me3_ChIP_macs3_peak_1512	H3K36me3	oocyte
II	6099669	6100138	470	267.81	10.207	1.49375	9.45638	strome_fem1_rrf3_egg_H3K36me3_ChIP_macs3_peak_1513	H3K36me3	oocyte
II	6102666	6105991	3326	380.99	39.9536	2.05128	38.9094	strome_fem1_rrf3_egg_H3K36me3_ChIP_macs3_peak_1514	H3K36me3	oocyte
II	6106409	6111986	5578	454.22	69.2067	2.47651	67.8047	strome_fem1_rrf3_egg_H3K36me3_ChIP_macs3_peak_1515	H3K36me3	oocyte
II	6112487	6114750	2264	401.95	50.5425	2.18494	49.3575	strome_fem1_rrf3_egg_H3K36me3_ChIP_macs3_peak_1516	H3K36me3	oocyte
II	6125079	6127723	2645	334.69	27.6813	1.8864	26.7567	strome_fem1_rrf3_egg_H3K36me3_ChIP_macs3_peak_1517	H3K36me3	oocyte
II	6137818	6142567	4750	410.83	52.4671	2.26432	51.2752	strome_fem1_rrf3_egg_H3K36me3_ChIP_macs3_peak_1518	H3K36me3	oocyte
II	6202133	6202569	437	215.85	3.73791	1.27999	3.06221	strome_fem1_rrf3_egg_H3K36me3_ChIP_macs3_peak_1519	H3K36me3	oocyte
II	6210172	6212196	2025	334.22	33.7009	1.94651	32.7105	strome_fem1_rrf3_egg_H3K36me3_ChIP_macs3_peak_1520	H3K36me3	oocyte
II	6212565	6213694	1130	385.57	45.9362	2.16478	44.8264	strome_fem1_rrf3_egg_H3K36me3_ChIP_macs3_peak_1521	H3K36me3	oocyte
II	6214039	6217006	2968	355.6	30.2135	1.89359	29.2658	strome_fem1_rrf3_egg_H3K36me3_ChIP_macs3_peak_1522	H3K36me3	oocyte
II	6260949	6265974	5026	420.65	55.1611	2.32092	53.9487	strome_fem1_rrf3_egg_H3K36me3_ChIP_macs3_peak_1523	H3K36me3	oocyte
II	6266545	6268964	2420	373.77	42.4349	2.07935	41.3356	strome_fem1_rrf3_egg_H3K36me3_ChIP_macs3_peak_1524	H3K36me3	oocyte
II	6284065	6284867	803	248.21	9.98387	1.50267	9.23626	strome_fem1_rrf3_egg_H3K36me3_ChIP_macs3_peak_1525	H3K36me3	oocyte
II	6285543	6289551	4009	462.09	69.0436	2.48395	67.6595	strome_fem1_rrf3_egg_H3K36me3_ChIP_macs3_peak_1526	H3K36me3	oocyte
II	6289917	6295931	6015	372.5	40.0075	2.09946	38.9571	strome_fem1_rrf3_egg_H3K36me3_ChIP_macs3_peak_1527	H3K36me3	oocyte
II	6332972	6336342	3371	434.97	60.1821	2.33004	58.8891	strome_fem1_rrf3_egg_H3K36me3_ChIP_macs3_peak_1528	H3K36me3	oocyte
II	6345084	6346542	1459	402.03	50.1083	2.21005	48.9454	strome_fem1_rrf3_egg_H3K36me3_ChIP_macs3_peak_1529	H3K36me3	oocyte
II	6358335	6359809	1475	300.25	18.1771	1.64674	17.3502	strome_fem1_rrf3_egg_H3K36me3_ChIP_macs3_peak_1530	H3K36me3	oocyte
II	6360183	6361145	963	258.09	5.8526	1.34567	5.14984	strome_fem1_rrf3_egg_H3K36me3_ChIP_macs3_peak_1531	H3K36me3	oocyte
II	6361595	6364308	2714	321.54	26.1228	1.78636	25.211	strome_fem1_rrf3_egg_H3K36me3_ChIP_macs3_peak_1532	H3K36me3	oocyte
II	6364623	6367299	2677	458.53	66.9736	2.45371	65.617	strome_fem1_rrf3_egg_H3K36me3_ChIP_macs3_peak_1533	H3K36me3	oocyte
II	6367730	6371132	3403	441.79	64.282	2.41606	62.9457	strome_fem1_rrf3_egg_H3K36me3_ChIP_macs3_peak_1534	H3K36me3	oocyte
II	6375105	6382809	7705	355.66	33.3714	1.9331	32.3922	strome_fem1_rrf3_egg_H3K36me3_ChIP_macs3_peak_1535	H3K36me3	oocyte
II	6386345	6390306	3962	437.16	59.9269	2.35579	58.6587	strome_fem1_rrf3_egg_H3K36me3_ChIP_macs3_peak_1536	H3K36me3	oocyte
II	6398857	6400396	1540	355.82	39.5408	2.11181	38.4915	strome_fem1_rrf3_egg_H3K36me3_ChIP_macs3_peak_1537	H3K36me3	oocyte
II	6466969	6468138	1170	247.7	6.26434	1.36668	5.55735	strome_fem1_rrf3_egg_H3K36me3_ChIP_macs3_peak_1538	H3K36me3	oocyte
II	6492205	6493802	1598	280.6	16.0002	1.62716	15.1937	strome_fem1_rrf3_egg_H3K36me3_ChIP_macs3_peak_1539	H3K36me3	oocyte
II	6502710	6505126	2417	315.53	26.0182	1.83802	25.1133	strome_fem1_rrf3_egg_H3K36me3_ChIP_macs3_peak_1540	H3K36me3	oocyte
II	6505489	6506603	1115	365.22	43.1857	2.14565	42.0981	strome_fem1_rrf3_egg_H3K36me3_ChIP_macs3_peak_1541	H3K36me3	oocyte
II	6507099	6509400	2302	276.85	14.1893	1.60138	13.3989	strome_fem1_rrf3_egg_H3K36me3_ChIP_macs3_peak_1542	H3K36me3	oocyte
II	6532042	6535097	3056	398.37	50.7718	2.22784	49.5834	strome_fem1_rrf3_egg_H3K36me3_ChIP_macs3_peak_1543	H3K36me3	oocyte
II	6551771	6576435	24665	378.66	42.1534	2.07244	41.0684	strome_fem1_rrf3_egg_H3K36me3_ChIP_macs3_peak_1544	H3K36me3	oocyte
II	6598933	6604081	5149	346.97	32.5487	1.9651	31.5757	strome_fem1_rrf3_egg_H3K36me3_ChIP_macs3_peak_1545	H3K36me3	oocyte
II	6604720	6623050	18331	375.38	41.2479	2.07903	40.1773	strome_fem1_rrf3_egg_H3K36me3_ChIP_macs3_peak_1546	H3K36me3	oocyte
II	6623502	6624366	865	253.72	5.0148	1.3133	4.32261	strome_fem1_rrf3_egg_H3K36me3_ChIP_macs3_peak_1547	H3K36me3	oocyte
II	6701729	6711169	9441	379.85	55.0606	2.29094	53.7422	strome_fem1_rrf3_egg_H3K36me3_ChIP_macs3_peak_1548	H3K36me3	oocyte
II	6753177	6763012	9836	405.54	52.1712	2.29936	50.9951	strome_fem1_rrf3_egg_H3K36me3_ChIP_macs3_peak_1549	H3K36me3	oocyte
II	6795133	6796225	1093	334.95	30.6619	1.95431	29.7051	strome_fem1_rrf3_egg_H3K36me3_ChIP_macs3_peak_1550	H3K36me3	oocyte
II	6800843	6806421	5579	423.3	58.9295	2.33765	57.6587	strome_fem1_rrf3_egg_H3K36me3_ChIP_macs3_peak_1551	H3K36me3	oocyte
II	6860498	6860892	395	221.27	4.45746	1.31251	3.7721	strome_fem1_rrf3_egg_H3K36me3_ChIP_macs3_peak_1552	H3K36me3	oocyte
II	6861256	6862051	796	252.05	8.23603	1.44211	7.50629	strome_fem1_rrf3_egg_H3K36me3_ChIP_macs3_peak_1553	H3K36me3	oocyte
II	6862757	6865831	3075	459.75	72.5089	2.44821	71.0287	strome_fem1_rrf3_egg_H3K36me3_ChIP_macs3_peak_1554	H3K36me3	oocyte
II	6871372	6876623	5252	441.57	60.4867	2.34184	59.19	strome_fem1_rrf3_egg_H3K36me3_ChIP_macs3_peak_1555	H3K36me3	oocyte
II	6877026	6877837	812	227.57	4.18259	1.29306	3.50119	strome_fem1_rrf3_egg_H3K36me3_ChIP_macs3_peak_1556	H3K36me3	oocyte
II	6906389	6911970	5582	349.37	34.4638	1.98919	33.4679	strome_fem1_rrf3_egg_H3K36me3_ChIP_macs3_peak_1557	H3K36me3	oocyte
II	6912373	6921826	9454	372.95	41.5976	2.06256	40.5124	strome_fem1_rrf3_egg_H3K36me3_ChIP_macs3_peak_1558	H3K36me3	oocyte
II	6929686	6931301	1616	323.34	31.4559	1.96663	30.4996	strome_fem1_rrf3_egg_H3K36me3_ChIP_macs3_peak_1559	H3K36me3	oocyte
II	6942488	6956337	13850	273.78	14.2488	1.6014	13.4571	strome_fem1_rrf3_egg_H3K36me3_ChIP_macs3_peak_1560	H3K36me3	oocyte
II	6956640	6966425	9786	298.19	16.4395	1.60957	15.6272	strome_fem1_rrf3_egg_H3K36me3_ChIP_macs3_peak_1561	H3K36me3	oocyte
II	6969583	6985735	16153	392.65	46.8951	2.1601	45.7591	strome_fem1_rrf3_egg_H3K36me3_ChIP_macs3_peak_1562	H3K36me3	oocyte
II	6987133	6991969	4837	371.28	43.0311	2.13503	41.9384	strome_fem1_rrf3_egg_H3K36me3_ChIP_macs3_peak_1563	H3K36me3	oocyte
II	6993471	6995891	2421	348.13	34.9314	1.97678	33.9352	strome_fem1_rrf3_egg_H3K36me3_ChIP_macs3_peak_1564	H3K36me3	oocyte
II	7015254	7016006	753	237.52	7.38104	1.41953	6.66134	strome_fem1_rrf3_egg_H3K36me3_ChIP_macs3_peak_1565	H3K36me3	oocyte
II	7028370	7042936	14567	373.26	40.5635	2.05694	39.4957	strome_fem1_rrf3_egg_H3K36me3_ChIP_macs3_peak_1566	H3K36me3	oocyte
II	7043823	7048486	4664	402.17	49.9261	2.25298	48.7666	strome_fem1_rrf3_egg_H3K36me3_ChIP_macs3_peak_1567	H3K36me3	oocyte
II	7055033	7059792	4760	359.76	35.1324	1.96513	34.1347	strome_fem1_rrf3_egg_H3K36me3_ChIP_macs3_peak_1568	H3K36me3	oocyte
II	7061108	7062902	1795	336.54	26.9701	1.87668	26.0529	strome_fem1_rrf3_egg_H3K36me3_ChIP_macs3_peak_1569	H3K36me3	oocyte
II	7063919	7068169	4251	460.87	74.71	2.54286	73.1046	strome_fem1_rrf3_egg_H3K36me3_ChIP_macs3_peak_1570	H3K36me3	oocyte
II	7068685	7075763	7079	432.21	63.4505	2.40463	62.1031	strome_fem1_rrf3_egg_H3K36me3_ChIP_macs3_peak_1571	H3K36me3	oocyte
II	7082351	7090666	8316	368.77	37.4565	1.96132	36.4128	strome_fem1_rrf3_egg_H3K36me3_ChIP_macs3_peak_1572	H3K36me3	oocyte
II	7091364	7097052	5689	411.66	51.2105	2.19982	50.0201	strome_fem1_rrf3_egg_H3K36me3_ChIP_macs3_peak_1573	H3K36me3	oocyte
II	7099381	7099665	285	239.72	5.61259	1.34866	4.91309	strome_fem1_rrf3_egg_H3K36me3_ChIP_macs3_peak_1574	H3K36me3	oocyte
II	7100614	7102034	1421	275.31	9.82163	1.48011	9.07354	strome_fem1_rrf3_egg_H3K36me3_ChIP_macs3_peak_1575	H3K36me3	oocyte
II	7113719	7123130	9412	441.7	60.458	2.35304	59.1651	strome_fem1_rrf3_egg_H3K36me3_ChIP_macs3_peak_1576	H3K36me3	oocyte
II	7123504	7126448	2945	337.98	25.1672	1.77913	24.2692	strome_fem1_rrf3_egg_H3K36me3_ChIP_macs3_peak_1577	H3K36me3	oocyte
II	7130048	7132780	2733	411.87	54.7249	2.24825	53.4713	strome_fem1_rrf3_egg_H3K36me3_ChIP_macs3_peak_1578	H3K36me3	oocyte
II	7138108	7139835	1728	362.2	39.2513	2.06142	38.1981	strome_fem1_rrf3_egg_H3K36me3_ChIP_macs3_peak_1579	H3K36me3	oocyte
II	7140201	7142686	2486	298.53	16.706	1.6158	15.8914	strome_fem1_rrf3_egg_H3K36me3_ChIP_macs3_peak_1580	H3K36me3	oocyte
II	7147977	7150067	2091	363.97	35.6641	1.99915	34.6601	strome_fem1_rrf3_egg_H3K36me3_ChIP_macs3_peak_1581	H3K36me3	oocyte
II	7150611	7155424	4814	372.86	33.3367	1.96321	32.3585	strome_fem1_rrf3_egg_H3K36me3_ChIP_macs3_peak_1582	H3K36me3	oocyte
II	7166043	7170067	4025	371.62	38.267	2.07431	37.2376	strome_fem1_rrf3_egg_H3K36me3_ChIP_macs3_peak_1583	H3K36me3	oocyte
II	7170556	7173804	3249	435.6	61.696	2.39825	60.3915	strome_fem1_rrf3_egg_H3K36me3_ChIP_macs3_peak_1584	H3K36me3	oocyte
II	7210059	7212987	2929	423.91	65.7585	2.48907	64.3965	strome_fem1_rrf3_egg_H3K36me3_ChIP_macs3_peak_1585	H3K36me3	oocyte
II	7269351	7269692	342	213.34	2.91596	1.23411	2.25272	strome_fem1_rrf3_egg_H3K36me3_ChIP_macs3_peak_1586	H3K36me3	oocyte
II	7270030	7273873	3844	382.22	50.1922	2.22944	49.0044	strome_fem1_rrf3_egg_H3K36me3_ChIP_macs3_peak_1587	H3K36me3	oocyte
II	7309566	7316398	6833	423.04	50.1936	2.20026	49.0391	strome_fem1_rrf3_egg_H3K36me3_ChIP_macs3_peak_1588	H3K36me3	oocyte
II	7320160	7328195	8036	450.01	63.8364	2.42584	62.5204	strome_fem1_rrf3_egg_H3K36me3_ChIP_macs3_peak_1589	H3K36me3	oocyte
II	7328677	7332612	3936	338.75	35.5965	1.99723	34.5801	strome_fem1_rrf3_egg_H3K36me3_ChIP_macs3_peak_1590	H3K36me3	oocyte
II	7367855	7370856	3002	478.9	75.8386	2.52748	74.3537	strome_fem1_rrf3_egg_H3K36me3_ChIP_macs3_peak_1591	H3K36me3	oocyte
II	7371705	7374673	2969	470.94	64.5547	2.39073	63.2382	strome_fem1_rrf3_egg_H3K36me3_ChIP_macs3_peak_1592	H3K36me3	oocyte
II	7390673	7395777	5105	406.54	48.9707	2.18978	47.8122	strome_fem1_rrf3_egg_H3K36me3_ChIP_macs3_peak_1593	H3K36me3	oocyte
II	7412995	7415765	2771	370.39	40.9968	2.1118	39.9302	strome_fem1_rrf3_egg_H3K36me3_ChIP_macs3_peak_1594	H3K36me3	oocyte
II	7490659	7497005	6347	415.74	57.1464	2.33773	55.8943	strome_fem1_rrf3_egg_H3K36me3_ChIP_macs3_peak_1595	H3K36me3	oocyte
II	7497566	7500049	2484	351.98	38.9114	2.03529	37.8655	strome_fem1_rrf3_egg_H3K36me3_ChIP_macs3_peak_1596	H3K36me3	oocyte
II	7556577	7561283	4707	395.78	52.4087	2.29829	51.2196	strome_fem1_rrf3_egg_H3K36me3_ChIP_macs3_peak_1597	H3K36me3	oocyte
II	7615587	7617258	1672	364.94	31.199	1.92988	30.2416	strome_fem1_rrf3_egg_H3K36me3_ChIP_macs3_peak_1598	H3K36me3	oocyte
II	7617906	7626918	9013	527.06	90.3366	2.70849	88.6136	strome_fem1_rrf3_egg_H3K36me3_ChIP_macs3_peak_1599	H3K36me3	oocyte
II	7628430	7633189	4760	329.76	31.0774	1.91396	30.1192	strome_fem1_rrf3_egg_H3K36me3_ChIP_macs3_peak_1600	H3K36me3	oocyte
II	7634438	7636983	2546	338.59	35.2763	2.00697	34.273	strome_fem1_rrf3_egg_H3K36me3_ChIP_macs3_peak_1601	H3K36me3	oocyte
II	7676559	7682269	5711	366.82	37.2035	1.99242	36.1816	strome_fem1_rrf3_egg_H3K36me3_ChIP_macs3_peak_1602	H3K36me3	oocyte
II	7682918	7686403	3486	429.38	62.1805	2.33764	60.8358	strome_fem1_rrf3_egg_H3K36me3_ChIP_macs3_peak_1603	H3K36me3	oocyte
II	7686716	7693776	7061	315.91	28.7892	1.8681	27.8385	strome_fem1_rrf3_egg_H3K36me3_ChIP_macs3_peak_1604	H3K36me3	oocyte
II	7696993	7697436	444	241.27	4.06196	1.27777	3.38202	strome_fem1_rrf3_egg_H3K36me3_ChIP_macs3_peak_1605	H3K36me3	oocyte
II	7697805	7703075	5271	405.9	48.0662	2.11518	46.9039	strome_fem1_rrf3_egg_H3K36me3_ChIP_macs3_peak_1606	H3K36me3	oocyte
II	7707513	7708796	1284	269.71	11.621	1.53779	10.8554	strome_fem1_rrf3_egg_H3K36me3_ChIP_macs3_peak_1607	H3K36me3	oocyte
II	7714105	7717488	3384	469.15	68.6215	2.47855	67.2603	strome_fem1_rrf3_egg_H3K36me3_ChIP_macs3_peak_1608	H3K36me3	oocyte
II	7717855	7727090	9236	458.18	66.5486	2.46897	65.201	strome_fem1_rrf3_egg_H3K36me3_ChIP_macs3_peak_1609	H3K36me3	oocyte
II	7775573	7777087	1515	299.29	21.7852	1.73728	20.9208	strome_fem1_rrf3_egg_H3K36me3_ChIP_macs3_peak_1610	H3K36me3	oocyte
II	7792162	7799611	7450	402.97	47.7614	2.15008	46.6106	strome_fem1_rrf3_egg_H3K36me3_ChIP_macs3_peak_1611	H3K36me3	oocyte
II	7799949	7803448	3500	389.39	45.3145	2.11709	44.2045	strome_fem1_rrf3_egg_H3K36me3_ChIP_macs3_peak_1612	H3K36me3	oocyte
II	7835077	7838513	3437	264.57	11.2459	1.51832	10.4861	strome_fem1_rrf3_egg_H3K36me3_ChIP_macs3_peak_1613	H3K36me3	oocyte
II	7870754	7875791	5038	403.96	51.6451	2.29469	50.475	strome_fem1_rrf3_egg_H3K36me3_ChIP_macs3_peak_1614	H3K36me3	oocyte
II	7876186	7878346	2161	354.78	38.8067	2.09695	37.7699	strome_fem1_rrf3_egg_H3K36me3_ChIP_macs3_peak_1615	H3K36me3	oocyte
II	7878817	7882294	3478	478.72	84.4556	2.66276	82.7787	strome_fem1_rrf3_egg_H3K36me3_ChIP_macs3_peak_1616	H3K36me3	oocyte
II	7882669	7898734	16066	395.59	49.3899	2.21542	48.2291	strome_fem1_rrf3_egg_H3K36me3_ChIP_macs3_peak_1617	H3K36me3	oocyte
II	7899138	7901006	1869	325.32	25.7203	1.81406	24.8157	strome_fem1_rrf3_egg_H3K36me3_ChIP_macs3_peak_1618	H3K36me3	oocyte
II	7901487	7902000	514	248.91	4.57432	1.29857	3.88738	strome_fem1_rrf3_egg_H3K36me3_ChIP_macs3_peak_1619	H3K36me3	oocyte
II	7911300	7918700	7401	403.52	47.537	2.12954	46.3973	strome_fem1_rrf3_egg_H3K36me3_ChIP_macs3_peak_1620	H3K36me3	oocyte
II	7919025	7923235	4211	390.81	44.0789	2.15243	42.9908	strome_fem1_rrf3_egg_H3K36me3_ChIP_macs3_peak_1621	H3K36me3	oocyte
II	7960671	7963383	2713	348.07	39.2495	2.13904	38.212	strome_fem1_rrf3_egg_H3K36me3_ChIP_macs3_peak_1622	H3K36me3	oocyte
II	8034133	8046861	12729	458.16	67.8052	2.41309	66.41	strome_fem1_rrf3_egg_H3K36me3_ChIP_macs3_peak_1623	H3K36me3	oocyte
II	8052180	8057755	5576	486.54	77.9642	2.5659	76.4212	strome_fem1_rrf3_egg_H3K36me3_ChIP_macs3_peak_1624	H3K36me3	oocyte
II	8058382	8059934	1553	366.02	33.8669	1.99318	32.8831	strome_fem1_rrf3_egg_H3K36me3_ChIP_macs3_peak_1625	H3K36me3	oocyte
II	8060478	8067888	7411	470.41	68.6714	2.43186	67.2797	strome_fem1_rrf3_egg_H3K36me3_ChIP_macs3_peak_1626	H3K36me3	oocyte
II	8071432	8073078	1647	351.31	24.7004	1.7788	23.8057	strome_fem1_rrf3_egg_H3K36me3_ChIP_macs3_peak_1627	H3K36me3	oocyte
II	8080983	8089006	8024	483.43	75.317	2.54214	73.8036	strome_fem1_rrf3_egg_H3K36me3_ChIP_macs3_peak_1628	H3K36me3	oocyte
II	8098187	8105175	6989	407.88	56.502	2.31905	55.248	strome_fem1_rrf3_egg_H3K36me3_ChIP_macs3_peak_1629	H3K36me3	oocyte
II	8130605	8133888	3284	384.94	36.0762	1.96387	35.0682	strome_fem1_rrf3_egg_H3K36me3_ChIP_macs3_peak_1630	H3K36me3	oocyte
II	8134673	8135575	903	247.96	4.83139	1.30891	4.14165	strome_fem1_rrf3_egg_H3K36me3_ChIP_macs3_peak_1631	H3K36me3	oocyte
II	8140596	8143153	2558	299.87	19.5303	1.70333	18.6862	strome_fem1_rrf3_egg_H3K36me3_ChIP_macs3_peak_1632	H3K36me3	oocyte
II	8143905	8145947	2043	260.49	8.71106	1.43391	7.97864	strome_fem1_rrf3_egg_H3K36me3_ChIP_macs3_peak_1633	H3K36me3	oocyte
II	8146699	8155332	8634	312.21	19.7775	1.68111	18.9323	strome_fem1_rrf3_egg_H3K36me3_ChIP_macs3_peak_1634	H3K36me3	oocyte
II	8156509	8161582	5074	499.76	79.0178	2.56732	77.4855	strome_fem1_rrf3_egg_H3K36me3_ChIP_macs3_peak_1635	H3K36me3	oocyte
II	8162046	8164645	2600	394.05	50.5591	2.24498	49.3785	strome_fem1_rrf3_egg_H3K36me3_ChIP_macs3_peak_1636	H3K36me3	oocyte
II	8164963	8166764	1802	327.14	24.2944	1.80355	23.405	strome_fem1_rrf3_egg_H3K36me3_ChIP_macs3_peak_1637	H3K36me3	oocyte
II	8176865	8187372	10508	468.43	70.6216	2.49942	69.2151	strome_fem1_rrf3_egg_H3K36me3_ChIP_macs3_peak_1638	H3K36me3	oocyte
II	8200216	8203359	3144	472.71	71.8184	2.48285	70.3792	strome_fem1_rrf3_egg_H3K36me3_ChIP_macs3_peak_1639	H3K36me3	oocyte
II	8203694	8206966	3273	454.4	74.0366	2.53108	72.5008	strome_fem1_rrf3_egg_H3K36me3_ChIP_macs3_peak_1640	H3K36me3	oocyte
II	8232103	8234439	2337	268.56	13.4796	1.58368	12.6969	strome_fem1_rrf3_egg_H3K36me3_ChIP_macs3_peak_1641	H3K36me3	oocyte
II	8235193	8240702	5510	474.97	76.1927	2.54009	74.6693	strome_fem1_rrf3_egg_H3K36me3_ChIP_macs3_peak_1642	H3K36me3	oocyte
II	8241049	8241361	313	250.03	7.44883	1.41535	6.72761	strome_fem1_rrf3_egg_H3K36me3_ChIP_macs3_peak_1643	H3K36me3	oocyte
II	8241671	8247256	5586	374.9	40.3405	1.96842	39.2529	strome_fem1_rrf3_egg_H3K36me3_ChIP_macs3_peak_1644	H3K36me3	oocyte
II	8271929	8273540	1612	320.29	23.0993	1.78151	22.2205	strome_fem1_rrf3_egg_H3K36me3_ChIP_macs3_peak_1645	H3K36me3	oocyte
II	8288657	8301452	12796	384.18	41.8793	2.07804	40.8047	strome_fem1_rrf3_egg_H3K36me3_ChIP_macs3_peak_1646	H3K36me3	oocyte
II	8301956	8303885	1930	535.81	38.2571	1.83817	37.2303	strome_fem1_rrf3_egg_H3K36me3_ChIP_macs3_peak_1647	H3K36me3	oocyte
II	8341642	8344537	2896	438.31	61.4062	2.31211	60.0891	strome_fem1_rrf3_egg_H3K36me3_ChIP_macs3_peak_1648	H3K36me3	oocyte
II	8344858	8348311	3454	432.69	62.6966	2.4059	61.3462	strome_fem1_rrf3_egg_H3K36me3_ChIP_macs3_peak_1649	H3K36me3	oocyte
II	8443004	8448237	5234	470.97	67.1297	2.42815	65.7657	strome_fem1_rrf3_egg_H3K36me3_ChIP_macs3_peak_1650	H3K36me3	oocyte
II	8462129	8465628	3500	424.83	56.5508	2.2992	55.3027	strome_fem1_rrf3_egg_H3K36me3_ChIP_macs3_peak_1651	H3K36me3	oocyte
II	8476800	8479492	2693	452.3	74.8403	2.56734	73.3222	strome_fem1_rrf3_egg_H3K36me3_ChIP_macs3_peak_1652	H3K36me3	oocyte
II	8480042	8483816	3775	493.96	79.9078	2.58476	78.3577	strome_fem1_rrf3_egg_H3K36me3_ChIP_macs3_peak_1653	H3K36me3	oocyte
II	8484164	8490512	6349	429.08	56.7343	2.28344	55.4932	strome_fem1_rrf3_egg_H3K36me3_ChIP_macs3_peak_1654	H3K36me3	oocyte
II	8498817	8499193	377	233.57	5.80243	1.36667	5.10002	strome_fem1_rrf3_egg_H3K36me3_ChIP_macs3_peak_1655	H3K36me3	oocyte
II	8499548	8500232	685	225.27	6.65321	1.4112	5.94055	strome_fem1_rrf3_egg_H3K36me3_ChIP_macs3_peak_1656	H3K36me3	oocyte
II	8500594	8502722	2129	290.38	22.8829	1.80889	22.0075	strome_fem1_rrf3_egg_H3K36me3_ChIP_macs3_peak_1657	H3K36me3	oocyte
II	8536517	8544642	8126	394.57	47.7712	2.17192	46.631	strome_fem1_rrf3_egg_H3K36me3_ChIP_macs3_peak_1658	H3K36me3	oocyte
II	8545314	8547356	2043	338.79	27.4668	1.82119	26.543	strome_fem1_rrf3_egg_H3K36me3_ChIP_macs3_peak_1659	H3K36me3	oocyte
II	8579053	8579656	604	256.8	8.28523	1.431	7.55623	strome_fem1_rrf3_egg_H3K36me3_ChIP_macs3_peak_1660	H3K36me3	oocyte
II	8582818	8585376	2559	352.26	37.3203	2.07366	36.2989	strome_fem1_rrf3_egg_H3K36me3_ChIP_macs3_peak_1661	H3K36me3	oocyte
II	8587522	8588001	480	242.66	3.75575	1.26246	3.07992	strome_fem1_rrf3_egg_H3K36me3_ChIP_macs3_peak_1662	H3K36me3	oocyte
II	8589143	8596952	7810	399.26	47.572	2.15168	46.4207	strome_fem1_rrf3_egg_H3K36me3_ChIP_macs3_peak_1663	H3K36me3	oocyte
II	8597338	8603173	5836	409.76	53.5799	2.26545	52.3669	strome_fem1_rrf3_egg_H3K36me3_ChIP_macs3_peak_1664	H3K36me3	oocyte
II	8613499	8627397	13899	398.55	48.0648	2.2108	46.9239	strome_fem1_rrf3_egg_H3K36me3_ChIP_macs3_peak_1665	H3K36me3	oocyte
II	8670616	8677838	7223	306.75	13.102	1.54331	12.3206	strome_fem1_rrf3_egg_H3K36me3_ChIP_macs3_peak_1666	H3K36me3	oocyte
II	8678487	8703323	24837	400.45	50.7473	2.25937	49.5739	strome_fem1_rrf3_egg_H3K36me3_ChIP_macs3_peak_1667	H3K36me3	oocyte
II	8715512	8720331	4820	401.6	52.6204	2.29541	51.4349	strome_fem1_rrf3_egg_H3K36me3_ChIP_macs3_peak_1668	H3K36me3	oocyte
II	8732911	8735642	2732	362.25	41.5105	2.12973	40.4445	strome_fem1_rrf3_egg_H3K36me3_ChIP_macs3_peak_1669	H3K36me3	oocyte
II	8736140	8744756	8617	398.77	52.5309	2.2611	51.3145	strome_fem1_rrf3_egg_H3K36me3_ChIP_macs3_peak_1670	H3K36me3	oocyte
II	8790398	8793853	3456	276.11	10.4255	1.48316	9.67332	strome_fem1_rrf3_egg_H3K36me3_ChIP_macs3_peak_1671	H3K36me3	oocyte
II	8794246	8800826	6581	303.14	13.3489	1.54817	12.5659	strome_fem1_rrf3_egg_H3K36me3_ChIP_macs3_peak_1672	H3K36me3	oocyte
II	8807325	8809098	1774	275.41	8.7782	1.43999	8.04222	strome_fem1_rrf3_egg_H3K36me3_ChIP_macs3_peak_1673	H3K36me3	oocyte
II	8825717	8830181	4465	383.73	43.6263	2.13513	42.5399	strome_fem1_rrf3_egg_H3K36me3_ChIP_macs3_peak_1674	H3K36me3	oocyte
II	8830708	8832139	1432	303.23	26.8847	1.9002	25.9696	strome_fem1_rrf3_egg_H3K36me3_ChIP_macs3_peak_1675	H3K36me3	oocyte
II	8897476	8903672	6197	471.83	76.5504	2.55008	75.028	strome_fem1_rrf3_egg_H3K36me3_ChIP_macs3_peak_1676	H3K36me3	oocyte
II	8904044	8909434	5391	454.02	64.9822	2.40545	63.6388	strome_fem1_rrf3_egg_H3K36me3_ChIP_macs3_peak_1677	H3K36me3	oocyte
II	8909841	8910346	506	229.56	3.69106	1.26755	3.01612	strome_fem1_rrf3_egg_H3K36me3_ChIP_macs3_peak_1678	H3K36me3	oocyte
II	8910869	8911744	876	267.39	7.33994	1.39671	6.61962	strome_fem1_rrf3_egg_H3K36me3_ChIP_macs3_peak_1679	H3K36me3	oocyte
II	8912576	8914256	1681	259.73	5.86442	1.34444	5.16146	strome_fem1_rrf3_egg_H3K36me3_ChIP_macs3_peak_1680	H3K36me3	oocyte
II	8914745	8915111	367	253.91	7.43207	1.4167	6.71033	strome_fem1_rrf3_egg_H3K36me3_ChIP_macs3_peak_1681	H3K36me3	oocyte
II	8915825	8926646	10822	337.82	25.9384	1.75717	25.0232	strome_fem1_rrf3_egg_H3K36me3_ChIP_macs3_peak_1682	H3K36me3	oocyte
II	8927031	8928962	1932	296.82	19.6177	1.69838	18.7719	strome_fem1_rrf3_egg_H3K36me3_ChIP_macs3_peak_1683	H3K36me3	oocyte
II	8947005	8953113	6109	474.52	82.3338	2.66188	80.6995	strome_fem1_rrf3_egg_H3K36me3_ChIP_macs3_peak_1684	H3K36me3	oocyte
II	8953449	8959815	6367	429.05	58.865	2.38054	57.6075	strome_fem1_rrf3_egg_H3K36me3_ChIP_macs3_peak_1685	H3K36me3	oocyte
II	8960275	8962448	2174	330.53	24.7734	1.81394	23.8775	strome_fem1_rrf3_egg_H3K36me3_ChIP_macs3_peak_1686	H3K36me3	oocyte
II	8980896	8982133	1238	268.74	7.90052	1.41611	7.17399	strome_fem1_rrf3_egg_H3K36me3_ChIP_macs3_peak_1687	H3K36me3	oocyte
II	8982475	8988779	6305	408.71	55.4875	2.25381	54.2318	strome_fem1_rrf3_egg_H3K36me3_ChIP_macs3_peak_1688	H3K36me3	oocyte
II	8990430	8992979	2550	396.39	47.1623	2.1476	46.0206	strome_fem1_rrf3_egg_H3K36me3_ChIP_macs3_peak_1689	H3K36me3	oocyte
II	9012989	9019975	6987	420.25	59.7031	2.38226	58.4176	strome_fem1_rrf3_egg_H3K36me3_ChIP_macs3_peak_1690	H3K36me3	oocyte
II	9055569	9074253	18685	463.72	69.7906	2.44572	68.3725	strome_fem1_rrf3_egg_H3K36me3_ChIP_macs3_peak_1691	H3K36me3	oocyte
II	9074712	9076985	2274	416.15	49.3257	2.17627	48.1747	strome_fem1_rrf3_egg_H3K36me3_ChIP_macs3_peak_1692	H3K36me3	oocyte
II	9079490	9079830	341	236.24	6.49996	1.38599	5.79048	strome_fem1_rrf3_egg_H3K36me3_ChIP_macs3_peak_1693	H3K36me3	oocyte
II	9114132	9118544	4413	410.76	51.2619	2.20211	50.0809	strome_fem1_rrf3_egg_H3K36me3_ChIP_macs3_peak_1694	H3K36me3	oocyte
II	9119063	9121719	2657	366.7	45.1395	2.07295	43.986	strome_fem1_rrf3_egg_H3K36me3_ChIP_macs3_peak_1695	H3K36me3	oocyte
II	9125746	9128472	2727	392.1	44.7912	2.14766	43.6867	strome_fem1_rrf3_egg_H3K36me3_ChIP_macs3_peak_1696	H3K36me3	oocyte
II	9129028	9131327	2300	331.03	25.7974	1.77551	24.8916	strome_fem1_rrf3_egg_H3K36me3_ChIP_macs3_peak_1697	H3K36me3	oocyte
II	9184749	9189259	4511	402.61	51.6779	2.21213	50.4677	strome_fem1_rrf3_egg_H3K36me3_ChIP_macs3_peak_1698	H3K36me3	oocyte
II	9189652	9196825	7174	421.76	62.3656	2.46092	61.0514	strome_fem1_rrf3_egg_H3K36me3_ChIP_macs3_peak_1699	H3K36me3	oocyte
II	9197159	9199354	2196	319.48	26.2605	1.85476	25.3515	strome_fem1_rrf3_egg_H3K36me3_ChIP_macs3_peak_1700	H3K36me3	oocyte
II	9233121	9246255	13135	431.18	62.3149	2.4111	61.012	strome_fem1_rrf3_egg_H3K36me3_ChIP_macs3_peak_1701	H3K36me3	oocyte
II	9263033	9269175	6143	333.19	27.9305	1.87917	27.003	strome_fem1_rrf3_egg_H3K36me3_ChIP_macs3_peak_1702	H3K36me3	oocyte
II	9289671	9293522	3852	315.68	20.1186	1.70402	19.2691	strome_fem1_rrf3_egg_H3K36me3_ChIP_macs3_peak_1703	H3K36me3	oocyte
II	9293838	9294498	661	225.29	4.3281	1.29977	3.64507	strome_fem1_rrf3_egg_H3K36me3_ChIP_macs3_peak_1704	H3K36me3	oocyte
II	9294866	9300398	5533	457.82	73.236	2.46659	71.7013	strome_fem1_rrf3_egg_H3K36me3_ChIP_macs3_peak_1705	H3K36me3	oocyte
II	9300708	9301874	1167	241.27	8.24979	1.45191	7.52022	strome_fem1_rrf3_egg_H3K36me3_ChIP_macs3_peak_1706	H3K36me3	oocyte
II	9302568	9302927	360	222.51	6.58643	1.41144	5.87434	strome_fem1_rrf3_egg_H3K36me3_ChIP_macs3_peak_1707	H3K36me3	oocyte
II	9303891	9305026	1136	245.79	6.9772	1.40189	6.26133	strome_fem1_rrf3_egg_H3K36me3_ChIP_macs3_peak_1708	H3K36me3	oocyte
II	9305353	9310315	4963	373.24	42.9352	2.10249	41.8474	strome_fem1_rrf3_egg_H3K36me3_ChIP_macs3_peak_1709	H3K36me3	oocyte
II	9316088	9319188	3101	307.07	13.7801	1.56396	12.9917	strome_fem1_rrf3_egg_H3K36me3_ChIP_macs3_peak_1710	H3K36me3	oocyte
II	9338442	9338710	269	208.04	3.05223	1.24604	2.3868	strome_fem1_rrf3_egg_H3K36me3_ChIP_macs3_peak_1711	H3K36me3	oocyte
II	9339455	9342696	3242	423.87	55.4524	2.29904	54.2203	strome_fem1_rrf3_egg_H3K36me3_ChIP_macs3_peak_1712	H3K36me3	oocyte
II	9343615	9361710	18096	424.0	56.8966	2.31157	55.6404	strome_fem1_rrf3_egg_H3K36me3_ChIP_macs3_peak_1713	H3K36me3	oocyte
II	9370068	9377458	7391	346.2	34.3276	1.94733	33.3237	strome_fem1_rrf3_egg_H3K36me3_ChIP_macs3_peak_1714	H3K36me3	oocyte
II	9377815	9389914	12100	349.4	36.8046	2.0507	35.7864	strome_fem1_rrf3_egg_H3K36me3_ChIP_macs3_peak_1715	H3K36me3	oocyte
II	9433551	9438838	5288	331.49	37.0203	1.97443	35.9716	strome_fem1_rrf3_egg_H3K36me3_ChIP_macs3_peak_1716	H3K36me3	oocyte
II	9506312	9506985	674	266.81	6.88143	1.37539	6.16716	strome_fem1_rrf3_egg_H3K36me3_ChIP_macs3_peak_1717	H3K36me3	oocyte
II	9543745	9545693	1949	306.38	21.3921	1.79089	20.528	strome_fem1_rrf3_egg_H3K36me3_ChIP_macs3_peak_1718	H3K36me3	oocyte
II	9577404	9579790	2387	395.39	53.5159	2.33408	52.32	strome_fem1_rrf3_egg_H3K36me3_ChIP_macs3_peak_1719	H3K36me3	oocyte
II	9607513	9618945	11433	405.43	55.6333	2.33144	54.3988	strome_fem1_rrf3_egg_H3K36me3_ChIP_macs3_peak_1720	H3K36me3	oocyte
II	9627555	9628998	1444	259.51	7.94538	1.43133	7.21776	strome_fem1_rrf3_egg_H3K36me3_ChIP_macs3_peak_1721	H3K36me3	oocyte
II	9635595	9636664	1070	290.45	19.745	1.74727	18.8994	strome_fem1_rrf3_egg_H3K36me3_ChIP_macs3_peak_1722	H3K36me3	oocyte
II	9637164	9643956	6793	300.9	21.8893	1.74646	21.0216	strome_fem1_rrf3_egg_H3K36me3_ChIP_macs3_peak_1723	H3K36me3	oocyte
II	9644336	9646826	2491	446.33	70.6733	2.47173	69.2216	strome_fem1_rrf3_egg_H3K36me3_ChIP_macs3_peak_1724	H3K36me3	oocyte
II	9658975	9664817	5843	359.04	39.3388	2.03943	38.2774	strome_fem1_rrf3_egg_H3K36me3_ChIP_macs3_peak_1725	H3K36me3	oocyte
II	9665361	9666560	1200	232.22	7.60877	1.43452	6.88679	strome_fem1_rrf3_egg_H3K36me3_ChIP_macs3_peak_1726	H3K36me3	oocyte
II	9667054	9670909	3856	368.71	40.4079	2.09269	39.3492	strome_fem1_rrf3_egg_H3K36me3_ChIP_macs3_peak_1727	H3K36me3	oocyte
II	9687166	9687772	607	265.75	11.3602	1.54317	10.5961	strome_fem1_rrf3_egg_H3K36me3_ChIP_macs3_peak_1728	H3K36me3	oocyte
II	9688572	9693923	5352	388.13	44.7874	2.16456	43.6787	strome_fem1_rrf3_egg_H3K36me3_ChIP_macs3_peak_1729	H3K36me3	oocyte
II	9695350	9695599	250	234.74	5.23495	1.34064	4.53926	strome_fem1_rrf3_egg_H3K36me3_ChIP_macs3_peak_1730	H3K36me3	oocyte
II	9702433	9704117	1685	340.38	32.1216	1.92247	31.1472	strome_fem1_rrf3_egg_H3K36me3_ChIP_macs3_peak_1731	H3K36me3	oocyte
II	9704487	9706033	1547	342.11	38.2302	2.11306	37.1989	strome_fem1_rrf3_egg_H3K36me3_ChIP_macs3_peak_1732	H3K36me3	oocyte
II	9719968	9725404	5437	352.36	38.4872	2.09563	37.4555	strome_fem1_rrf3_egg_H3K36me3_ChIP_macs3_peak_1733	H3K36me3	oocyte
II	9732861	9735752	2892	465.52	76.4175	2.60367	74.9249	strome_fem1_rrf3_egg_H3K36me3_ChIP_macs3_peak_1734	H3K36me3	oocyte
II	9736173	9737922	1750	321.88	28.1675	1.88644	27.2402	strome_fem1_rrf3_egg_H3K36me3_ChIP_macs3_peak_1735	H3K36me3	oocyte
II	9757826	9765491	7666	399.22	52.8467	2.28043	51.6251	strome_fem1_rrf3_egg_H3K36me3_ChIP_macs3_peak_1736	H3K36me3	oocyte
II	9765871	9770588	4718	456.44	76.8069	2.58128	75.2341	strome_fem1_rrf3_egg_H3K36me3_ChIP_macs3_peak_1737	H3K36me3	oocyte
II	9788398	9788767	370	207.48	4.30296	1.31654	3.61931	strome_fem1_rrf3_egg_H3K36me3_ChIP_macs3_peak_1738	H3K36me3	oocyte
II	9856679	9856942	264	238.99	6.47587	1.38866	5.7656	strome_fem1_rrf3_egg_H3K36me3_ChIP_macs3_peak_1739	H3K36me3	oocyte
II	9860706	9861366	661	268.59	9.11513	1.45944	8.37504	strome_fem1_rrf3_egg_H3K36me3_ChIP_macs3_peak_1740	H3K36me3	oocyte
II	9901739	9911500	9762	444.76	72.625	2.52066	71.1156	strome_fem1_rrf3_egg_H3K36me3_ChIP_macs3_peak_1741	H3K36me3	oocyte
II	9912099	9914049	1951	328.72	30.3325	1.95853	29.3797	strome_fem1_rrf3_egg_H3K36me3_ChIP_macs3_peak_1742	H3K36me3	oocyte
II	9943887	9950408	6522	426.06	58.7061	2.34313	57.4454	strome_fem1_rrf3_egg_H3K36me3_ChIP_macs3_peak_1743	H3K36me3	oocyte
II	9952655	9959857	7203	318.49	27.3366	1.87379	26.4165	strome_fem1_rrf3_egg_H3K36me3_ChIP_macs3_peak_1744	H3K36me3	oocyte
II	9960205	9967068	6864	434.32	59.9934	2.33014	58.6945	strome_fem1_rrf3_egg_H3K36me3_ChIP_macs3_peak_1745	H3K36me3	oocyte
II	9982353	9985737	3385	267.72	12.5676	1.53523	11.7955	strome_fem1_rrf3_egg_H3K36me3_ChIP_macs3_peak_1746	H3K36me3	oocyte
II	9986056	9987621	1566	365.21	47.9658	2.28595	46.8267	strome_fem1_rrf3_egg_H3K36me3_ChIP_macs3_peak_1747	H3K36me3	oocyte
II	9988151	9994043	5893	367.34	39.6913	2.06259	38.6383	strome_fem1_rrf3_egg_H3K36me3_ChIP_macs3_peak_1748	H3K36me3	oocyte
II	10049814	10053019	3206	425.95	60.417	2.39597	59.1386	strome_fem1_rrf3_egg_H3K36me3_ChIP_macs3_peak_1749	H3K36me3	oocyte
II	10053554	10054034	481	233.79	6.64915	1.39483	5.93794	strome_fem1_rrf3_egg_H3K36me3_ChIP_macs3_peak_1750	H3K36me3	oocyte
II	10060554	10063775	3222	291.61	17.3182	1.65691	16.4968	strome_fem1_rrf3_egg_H3K36me3_ChIP_macs3_peak_1751	H3K36me3	oocyte
II	10081551	10083366	1816	354.19	19.9324	1.67352	19.0829	strome_fem1_rrf3_egg_H3K36me3_ChIP_macs3_peak_1752	H3K36me3	oocyte
II	10117372	10119361	1990	414.04	58.5562	2.35804	57.2381	strome_fem1_rrf3_egg_H3K36me3_ChIP_macs3_peak_1753	H3K36me3	oocyte
II	10119829	10123612	3784	452.4	70.8569	2.48069	69.3912	strome_fem1_rrf3_egg_H3K36me3_ChIP_macs3_peak_1754	H3K36me3	oocyte
II	10190779	10192108	1330	398.78	56.6159	2.37298	55.3744	strome_fem1_rrf3_egg_H3K36me3_ChIP_macs3_peak_1755	H3K36me3	oocyte
II	10192494	10199661	7168	460.35	72.4657	2.50601	71.0046	strome_fem1_rrf3_egg_H3K36me3_ChIP_macs3_peak_1756	H3K36me3	oocyte
II	10217070	10220363	3294	404.12	51.6417	2.28546	50.47	strome_fem1_rrf3_egg_H3K36me3_ChIP_macs3_peak_1757	H3K36me3	oocyte
II	10255700	10267641	11942	384.79	51.0392	2.26732	49.8537	strome_fem1_rrf3_egg_H3K36me3_ChIP_macs3_peak_1758	H3K36me3	oocyte
II	10268422	10279842	11421	460.3	75.0404	2.58705	73.5628	strome_fem1_rrf3_egg_H3K36me3_ChIP_macs3_peak_1759	H3K36me3	oocyte
II	10280220	10288411	8192	402.02	52.4541	2.29533	51.2739	strome_fem1_rrf3_egg_H3K36me3_ChIP_macs3_peak_1760	H3K36me3	oocyte
II	10320173	10323465	3293	299.99	24.6115	1.84927	23.7185	strome_fem1_rrf3_egg_H3K36me3_ChIP_macs3_peak_1761	H3K36me3	oocyte
II	10360018	10370909	10892	407.43	56.1331	2.31511	54.8663	strome_fem1_rrf3_egg_H3K36me3_ChIP_macs3_peak_1762	H3K36me3	oocyte
II	10388568	10389934	1367	253.28	8.00962	1.41136	7.28504	strome_fem1_rrf3_egg_H3K36me3_ChIP_macs3_peak_1763	H3K36me3	oocyte
II	10407685	10408430	746	241.35	6.47577	1.38729	5.76539	strome_fem1_rrf3_egg_H3K36me3_ChIP_macs3_peak_1764	H3K36me3	oocyte
II	10409045	10420296	11252	386.86	49.1335	2.22214	47.9706	strome_fem1_rrf3_egg_H3K36me3_ChIP_macs3_peak_1765	H3K36me3	oocyte
II	10437415	10440557	3143	415.89	67.6512	2.53315	66.2051	strome_fem1_rrf3_egg_H3K36me3_ChIP_macs3_peak_1766	H3K36me3	oocyte
II	10466475	10472999	6525	339.33	36.4999	2.04335	35.4859	strome_fem1_rrf3_egg_H3K36me3_ChIP_macs3_peak_1767	H3K36me3	oocyte
II	10475331	10475618	288	267.72	7.09685	1.38642	6.37943	strome_fem1_rrf3_egg_H3K36me3_ChIP_macs3_peak_1768	H3K36me3	oocyte
II	10554007	10562632	8626	391.98	50.6132	2.20386	49.4295	strome_fem1_rrf3_egg_H3K36me3_ChIP_macs3_peak_1769	H3K36me3	oocyte
II	10563246	10574999	11754	314.9	22.7755	1.72793	21.8989	strome_fem1_rrf3_egg_H3K36me3_ChIP_macs3_peak_1770	H3K36me3	oocyte
II	10575362	10584100	8739	373.85	44.902	2.10323	43.7447	strome_fem1_rrf3_egg_H3K36me3_ChIP_macs3_peak_1771	H3K36me3	oocyte
II	10593530	10594681	1152	271.98	7.50043	1.389	6.78037	strome_fem1_rrf3_egg_H3K36me3_ChIP_macs3_peak_1772	H3K36me3	oocyte
II	10595093	10599121	4029	499.6	80.4205	2.61988	78.897	strome_fem1_rrf3_egg_H3K36me3_ChIP_macs3_peak_1773	H3K36me3	oocyte
II	10599970	10614946	14977	445.23	68.8809	2.47913	67.4567	strome_fem1_rrf3_egg_H3K36me3_ChIP_macs3_peak_1774	H3K36me3	oocyte
II	10624732	10628124	3393	368.61	44.7674	2.1614	43.6492	strome_fem1_rrf3_egg_H3K36me3_ChIP_macs3_peak_1775	H3K36me3	oocyte
II	10672799	10679313	6515	323.45	32.0708	1.99501	31.0987	strome_fem1_rrf3_egg_H3K36me3_ChIP_macs3_peak_1776	H3K36me3	oocyte
II	10679844	10683463	3620	398.67	53.1122	2.32301	51.9185	strome_fem1_rrf3_egg_H3K36me3_ChIP_macs3_peak_1777	H3K36me3	oocyte
II	10723239	10724613	1375	255.91	11.3249	1.53179	10.5644	strome_fem1_rrf3_egg_H3K36me3_ChIP_macs3_peak_1778	H3K36me3	oocyte
II	10731919	10734962	3044	294.34	21.1169	1.77525	20.2576	strome_fem1_rrf3_egg_H3K36me3_ChIP_macs3_peak_1779	H3K36me3	oocyte
II	10798335	10803982	5648	454.76	65.2562	2.38461	63.9023	strome_fem1_rrf3_egg_H3K36me3_ChIP_macs3_peak_1780	H3K36me3	oocyte
II	10805481	10819156	13676	412.33	57.0853	2.33378	55.8237	strome_fem1_rrf3_egg_H3K36me3_ChIP_macs3_peak_1781	H3K36me3	oocyte
II	10833194	10835135	1942	421.17	71.0313	2.48663	69.5087	strome_fem1_rrf3_egg_H3K36me3_ChIP_macs3_peak_1782	H3K36me3	oocyte
II	10835490	10837681	2192	493.95	83.3198	2.6785	81.7414	strome_fem1_rrf3_egg_H3K36me3_ChIP_macs3_peak_1783	H3K36me3	oocyte
II	10838065	10840618	2554	473.58	74.2008	2.57826	72.7624	strome_fem1_rrf3_egg_H3K36me3_ChIP_macs3_peak_1784	H3K36me3	oocyte
II	10841064	10844739	3676	468.87	71.5954	2.49354	70.1651	strome_fem1_rrf3_egg_H3K36me3_ChIP_macs3_peak_1785	H3K36me3	oocyte
II	10845159	10863640	18482	356.92	38.5886	2.04517	37.5311	strome_fem1_rrf3_egg_H3K36me3_ChIP_macs3_peak_1786	H3K36me3	oocyte
II	10864113	10871041	6929	331.5	35.1214	2.02527	34.1182	strome_fem1_rrf3_egg_H3K36me3_ChIP_macs3_peak_1787	H3K36me3	oocyte
II	10871445	10875520	4076	231.86	6.65618	1.39553	5.94489	strome_fem1_rrf3_egg_H3K36me3_ChIP_macs3_peak_1788	H3K36me3	oocyte
II	10875845	10889493	13649	373.7	44.4521	2.11776	43.32	strome_fem1_rrf3_egg_H3K36me3_ChIP_macs3_peak_1789	H3K36me3	oocyte
II	10889904	10896437	6534	433.97	63.5587	2.46602	62.2516	strome_fem1_rrf3_egg_H3K36me3_ChIP_macs3_peak_1790	H3K36me3	oocyte
II	10896797	10898952	2156	330.21	28.4064	1.90558	27.4719	strome_fem1_rrf3_egg_H3K36me3_ChIP_macs3_peak_1791	H3K36me3	oocyte
II	10902289	10905105	2817	356.61	37.4234	2.023	36.4002	strome_fem1_rrf3_egg_H3K36me3_ChIP_macs3_peak_1792	H3K36me3	oocyte
II	10947205	10951627	4423	454.96	58.0188	2.30565	56.7793	strome_fem1_rrf3_egg_H3K36me3_ChIP_macs3_peak_1793	H3K36me3	oocyte
II	10954220	10957517	3298	251.83	8.71653	1.45714	7.98207	strome_fem1_rrf3_egg_H3K36me3_ChIP_macs3_peak_1794	H3K36me3	oocyte
II	10964080	10967310	3231	385.22	49.6402	2.1748	48.4428	strome_fem1_rrf3_egg_H3K36me3_ChIP_macs3_peak_1795	H3K36me3	oocyte
II	10967647	10968926	1280	236.98	6.07428	1.36873	5.36984	strome_fem1_rrf3_egg_H3K36me3_ChIP_macs3_peak_1796	H3K36me3	oocyte
II	10969615	10970180	566	224.78	4.22096	1.29782	3.53883	strome_fem1_rrf3_egg_H3K36me3_ChIP_macs3_peak_1797	H3K36me3	oocyte
II	10970777	10973955	3179	288.32	19.3242	1.70845	18.4845	strome_fem1_rrf3_egg_H3K36me3_ChIP_macs3_peak_1798	H3K36me3	oocyte
II	11014753	11015170	418	254.29	12.2658	1.58069	11.4936	strome_fem1_rrf3_egg_H3K36me3_ChIP_macs3_peak_1799	H3K36me3	oocyte
II	11015572	11016311	740	270.05	10.5852	1.50762	9.82987	strome_fem1_rrf3_egg_H3K36me3_ChIP_macs3_peak_1800	H3K36me3	oocyte
II	11027744	11028795	1052	268.6	7.59139	1.40141	6.86856	strome_fem1_rrf3_egg_H3K36me3_ChIP_macs3_peak_1801	H3K36me3	oocyte
II	11029969	11030646	678	254.79	4.82294	1.30609	4.13283	strome_fem1_rrf3_egg_H3K36me3_ChIP_macs3_peak_1802	H3K36me3	oocyte
II	11031690	11032275	586	239.62	4.23548	1.28527	3.55363	strome_fem1_rrf3_egg_H3K36me3_ChIP_macs3_peak_1803	H3K36me3	oocyte
II	11042991	11049148	6158	410.73	62.188	2.42033	60.8312	strome_fem1_rrf3_egg_H3K36me3_ChIP_macs3_peak_1804	H3K36me3	oocyte
II	11059429	11064166	4738	322.0	33.1434	1.96927	32.1501	strome_fem1_rrf3_egg_H3K36me3_ChIP_macs3_peak_1805	H3K36me3	oocyte
II	11064826	11070733	5908	352.11	41.7118	2.08063	40.6081	strome_fem1_rrf3_egg_H3K36me3_ChIP_macs3_peak_1806	H3K36me3	oocyte
II	11071096	11071600	505	219.25	5.01863	1.34218	4.32605	strome_fem1_rrf3_egg_H3K36me3_ChIP_macs3_peak_1807	H3K36me3	oocyte
II	11072006	11072630	625	230.44	4.10721	1.28791	3.42666	strome_fem1_rrf3_egg_H3K36me3_ChIP_macs3_peak_1808	H3K36me3	oocyte
II	11115375	11118142	2768	361.02	36.81	2.05736	35.7969	strome_fem1_rrf3_egg_H3K36me3_ChIP_macs3_peak_1809	H3K36me3	oocyte
II	11118515	11126528	8014	384.33	47.7272	2.19901	46.5687	strome_fem1_rrf3_egg_H3K36me3_ChIP_macs3_peak_1810	H3K36me3	oocyte
II	11127035	11142889	15855	457.92	70.6962	2.51012	69.2641	strome_fem1_rrf3_egg_H3K36me3_ChIP_macs3_peak_1811	H3K36me3	oocyte
II	11146167	11147939	1773	346.56	38.2544	2.10637	37.2207	strome_fem1_rrf3_egg_H3K36me3_ChIP_macs3_peak_1812	H3K36me3	oocyte
II	11148377	11154023	5647	416.02	58.5421	2.37553	57.2677	strome_fem1_rrf3_egg_H3K36me3_ChIP_macs3_peak_1813	H3K36me3	oocyte
II	11256552	11263272	6721	435.39	66.8584	2.50697	65.4882	strome_fem1_rrf3_egg_H3K36me3_ChIP_macs3_peak_1814	H3K36me3	oocyte
II	11263853	11265912	2060	438.24	68.035	2.45846	66.6225	strome_fem1_rrf3_egg_H3K36me3_ChIP_macs3_peak_1815	H3K36me3	oocyte
II	11284103	11285380	1278	278.3	12.5405	1.55547	11.7659	strome_fem1_rrf3_egg_H3K36me3_ChIP_macs3_peak_1816	H3K36me3	oocyte
II	11312616	11317706	5091	363.91	42.3875	2.1367	41.3116	strome_fem1_rrf3_egg_H3K36me3_ChIP_macs3_peak_1817	H3K36me3	oocyte
II	11319896	11320176	281	245.0	5.84401	1.34631	5.14282	strome_fem1_rrf3_egg_H3K36me3_ChIP_macs3_peak_1818	H3K36me3	oocyte
II	11321805	11330049	8245	466.6	79.5562	2.64321	78.005	strome_fem1_rrf3_egg_H3K36me3_ChIP_macs3_peak_1819	H3K36me3	oocyte
II	11367594	11369834	2241	411.16	67.9615	2.55033	66.5382	strome_fem1_rrf3_egg_H3K36me3_ChIP_macs3_peak_1820	H3K36me3	oocyte
II	11370300	11372370	2071	407.7	59.1127	2.39688	57.8283	strome_fem1_rrf3_egg_H3K36me3_ChIP_macs3_peak_1821	H3K36me3	oocyte
II	11372830	11376357	3528	410.44	60.2194	2.41074	58.9254	strome_fem1_rrf3_egg_H3K36me3_ChIP_macs3_peak_1822	H3K36me3	oocyte
II	11466661	11470545	3885	369.0	45.1591	2.15882	44.0423	strome_fem1_rrf3_egg_H3K36me3_ChIP_macs3_peak_1823	H3K36me3	oocyte
II	11474888	11477305	2418	389.26	44.747	2.07228	43.6391	strome_fem1_rrf3_egg_H3K36me3_ChIP_macs3_peak_1824	H3K36me3	oocyte
II	11477914	11481561	3648	390.69	49.9525	2.20968	48.7804	strome_fem1_rrf3_egg_H3K36me3_ChIP_macs3_peak_1825	H3K36me3	oocyte
II	11483410	11488144	4735	380.71	47.2089	2.14892	46.0624	strome_fem1_rrf3_egg_H3K36me3_ChIP_macs3_peak_1826	H3K36me3	oocyte
II	11488658	11497818	9161	415.34	54.9147	2.28797	53.6855	strome_fem1_rrf3_egg_H3K36me3_ChIP_macs3_peak_1827	H3K36me3	oocyte
II	11498148	11501084	2937	383.48	43.4331	2.08791	42.3264	strome_fem1_rrf3_egg_H3K36me3_ChIP_macs3_peak_1828	H3K36me3	oocyte
II	11513416	11524317	10902	407.63	57.6707	2.3674	56.4057	strome_fem1_rrf3_egg_H3K36me3_ChIP_macs3_peak_1829	H3K36me3	oocyte
II	11543781	11553566	9786	424.44	51.5443	2.19262	50.3489	strome_fem1_rrf3_egg_H3K36me3_ChIP_macs3_peak_1830	H3K36me3	oocyte
II	11554769	11559504	4736	348.0	35.4703	1.99672	34.4539	strome_fem1_rrf3_egg_H3K36me3_ChIP_macs3_peak_1831	H3K36me3	oocyte
II	11562594	11569768	7175	356.21	34.9107	1.96656	33.9044	strome_fem1_rrf3_egg_H3K36me3_ChIP_macs3_peak_1832	H3K36me3	oocyte
II	11570558	11574515	3958	433.57	58.3549	2.29152	57.0739	strome_fem1_rrf3_egg_H3K36me3_ChIP_macs3_peak_1833	H3K36me3	oocyte
II	11589589	11591364	1776	340.86	17.7475	1.61152	16.922	strome_fem1_rrf3_egg_H3K36me3_ChIP_macs3_peak_1834	H3K36me3	oocyte
II	11597575	11602718	5144	330.42	28.3131	1.85201	27.3797	strome_fem1_rrf3_egg_H3K36me3_ChIP_macs3_peak_1835	H3K36me3	oocyte
II	11603497	11615122	11626	460.14	67.7205	2.43137	66.3204	strome_fem1_rrf3_egg_H3K36me3_ChIP_macs3_peak_1836	H3K36me3	oocyte
II	11617068	11624780	7713	463.61	71.0329	2.45276	69.5816	strome_fem1_rrf3_egg_H3K36me3_ChIP_macs3_peak_1837	H3K36me3	oocyte
II	11647519	11654424	6906	339.4	22.5815	1.74576	21.7077	strome_fem1_rrf3_egg_H3K36me3_ChIP_macs3_peak_1838	H3K36me3	oocyte
II	11655007	11655608	602	253.63	7.31317	1.40272	6.59398	strome_fem1_rrf3_egg_H3K36me3_ChIP_macs3_peak_1839	H3K36me3	oocyte
II	11656800	11657197	398	226.07	3.24618	1.24587	2.57777	strome_fem1_rrf3_egg_H3K36me3_ChIP_macs3_peak_1840	H3K36me3	oocyte
II	11673186	11677711	4526	415.34	56.7665	2.23755	55.4432	strome_fem1_rrf3_egg_H3K36me3_ChIP_macs3_peak_1841	H3K36me3	oocyte
II	11678074	11682068	3995	360.99	31.8405	1.87263	30.8644	strome_fem1_rrf3_egg_H3K36me3_ChIP_macs3_peak_1842	H3K36me3	oocyte
II	11685618	11705139	19522	536.28	97.3464	2.76115	95.4891	strome_fem1_rrf3_egg_H3K36me3_ChIP_macs3_peak_1843	H3K36me3	oocyte
II	11705524	11705808	285	233.92	3.85512	1.27295	3.17796	strome_fem1_rrf3_egg_H3K36me3_ChIP_macs3_peak_1844	H3K36me3	oocyte
II	11714652	11720254	5603	421.07	65.8505	2.42686	64.4417	strome_fem1_rrf3_egg_H3K36me3_ChIP_macs3_peak_1845	H3K36me3	oocyte
II	11721076	11727842	6767	404.23	56.0915	2.34026	54.8512	strome_fem1_rrf3_egg_H3K36me3_ChIP_macs3_peak_1846	H3K36me3	oocyte
II	11728328	11729384	1057	386.08	54.2532	2.35552	53.0375	strome_fem1_rrf3_egg_H3K36me3_ChIP_macs3_peak_1847	H3K36me3	oocyte
II	11730115	11735398	5284	344.23	33.2126	2.0019	32.2317	strome_fem1_rrf3_egg_H3K36me3_ChIP_macs3_peak_1848	H3K36me3	oocyte
II	11735730	11736639	910	234.92	5.91768	1.36428	5.21491	strome_fem1_rrf3_egg_H3K36me3_ChIP_macs3_peak_1849	H3K36me3	oocyte
II	11736985	11739111	2127	270.48	12.6982	1.57127	11.9216	strome_fem1_rrf3_egg_H3K36me3_ChIP_macs3_peak_1850	H3K36me3	oocyte
II	11750257	11756964	6708	418.13	56.2334	2.30192	54.9715	strome_fem1_rrf3_egg_H3K36me3_ChIP_macs3_peak_1851	H3K36me3	oocyte
II	11767016	11772988	5973	361.87	42.8401	2.1497	41.7602	strome_fem1_rrf3_egg_H3K36me3_ChIP_macs3_peak_1852	H3K36me3	oocyte
II	11798125	11803160	5036	463.36	71.2654	2.47575	69.8116	strome_fem1_rrf3_egg_H3K36me3_ChIP_macs3_peak_1853	H3K36me3	oocyte
II	11803471	11809993	6523	444.23	66.3231	2.4213	64.9175	strome_fem1_rrf3_egg_H3K36me3_ChIP_macs3_peak_1854	H3K36me3	oocyte
II	11840052	11841459	1408	283.92	11.0103	1.51271	10.2496	strome_fem1_rrf3_egg_H3K36me3_ChIP_macs3_peak_1855	H3K36me3	oocyte
II	11845892	11848830	2939	432.13	53.947	2.19162	52.7342	strome_fem1_rrf3_egg_H3K36me3_ChIP_macs3_peak_1856	H3K36me3	oocyte
II	11886136	11899667	13532	431.87	58.5483	2.31274	57.2551	strome_fem1_rrf3_egg_H3K36me3_ChIP_macs3_peak_1857	H3K36me3	oocyte
II	11900080	11906404	6325	485.36	80.9787	2.58214	79.3863	strome_fem1_rrf3_egg_H3K36me3_ChIP_macs3_peak_1858	H3K36me3	oocyte
II	11932856	11940722	7867	458.59	75.5487	2.61842	74.0547	strome_fem1_rrf3_egg_H3K36me3_ChIP_macs3_peak_1859	H3K36me3	oocyte
II	11941164	11942663	1500	357.26	47.282	2.21184	46.1391	strome_fem1_rrf3_egg_H3K36me3_ChIP_macs3_peak_1860	H3K36me3	oocyte
II	11985935	11986828	894	231.2	7.09978	1.42649	6.38156	strome_fem1_rrf3_egg_H3K36me3_ChIP_macs3_peak_1861	H3K36me3	oocyte
II	11987139	11992820	5682	376.57	51.5119	2.33566	50.3246	strome_fem1_rrf3_egg_H3K36me3_ChIP_macs3_peak_1862	H3K36me3	oocyte
II	11993219	12004581	11363	358.59	43.5256	2.13956	42.4093	strome_fem1_rrf3_egg_H3K36me3_ChIP_macs3_peak_1863	H3K36me3	oocyte
II	12005272	12015633	10362	345.25	41.1417	2.15632	40.0702	strome_fem1_rrf3_egg_H3K36me3_ChIP_macs3_peak_1864	H3K36me3	oocyte
II	12016026	12016896	871	375.42	57.2493	2.37711	55.9816	strome_fem1_rrf3_egg_H3K36me3_ChIP_macs3_peak_1865	H3K36me3	oocyte
II	12017626	12018156	531	332.63	35.9844	2.05644	34.9789	strome_fem1_rrf3_egg_H3K36me3_ChIP_macs3_peak_1866	H3K36me3	oocyte
II	12018472	12023493	5022	292.85	21.9825	1.74126	21.1132	strome_fem1_rrf3_egg_H3K36me3_ChIP_macs3_peak_1867	H3K36me3	oocyte
II	12025623	12031443	5821	417.59	65.9962	2.47903	64.5867	strome_fem1_rrf3_egg_H3K36me3_ChIP_macs3_peak_1868	H3K36me3	oocyte
II	12048630	12049578	949	323.39	34.0325	2.04853	33.0485	strome_fem1_rrf3_egg_H3K36me3_ChIP_macs3_peak_1869	H3K36me3	oocyte
II	12050092	12052929	2838	280.47	19.8833	1.77514	19.0347	strome_fem1_rrf3_egg_H3K36me3_ChIP_macs3_peak_1870	H3K36me3	oocyte
II	12053270	12066959	13690	306.53	28.7872	1.89324	27.8436	strome_fem1_rrf3_egg_H3K36me3_ChIP_macs3_peak_1871	H3K36me3	oocyte
II	12067468	12069918	2451	281.16	21.0567	1.76025	20.1977	strome_fem1_rrf3_egg_H3K36me3_ChIP_macs3_peak_1872	H3K36me3	oocyte
II	12070440	12072577	2138	283.56	21.2386	1.78377	20.3794	strome_fem1_rrf3_egg_H3K36me3_ChIP_macs3_peak_1873	H3K36me3	oocyte
II	12072887	12074856	1970	275.86	19.9734	1.74837	19.125	strome_fem1_rrf3_egg_H3K36me3_ChIP_macs3_peak_1874	H3K36me3	oocyte
II	12075428	12076444	1017	227.06	6.74172	1.40727	6.02912	strome_fem1_rrf3_egg_H3K36me3_ChIP_macs3_peak_1875	H3K36me3	oocyte
II	12079225	12079709	485	217.58	5.59203	1.37031	4.89209	strome_fem1_rrf3_egg_H3K36me3_ChIP_macs3_peak_1876	H3K36me3	oocyte
II	12080271	12080971	701	295.88	20.6383	1.77695	19.7824	strome_fem1_rrf3_egg_H3K36me3_ChIP_macs3_peak_1877	H3K36me3	oocyte
II	12081517	12082277	761	276.52	14.8144	1.63691	14.0157	strome_fem1_rrf3_egg_H3K36me3_ChIP_macs3_peak_1878	H3K36me3	oocyte
II	12083090	12083581	492	351.67	34.2261	1.99162	33.2382	strome_fem1_rrf3_egg_H3K36me3_ChIP_macs3_peak_1879	H3K36me3	oocyte
II	12084077	12085718	1642	247.36	11.1049	1.5291	10.3472	strome_fem1_rrf3_egg_H3K36me3_ChIP_macs3_peak_1880	H3K36me3	oocyte
II	12096234	12097719	1486	299.36	19.8046	1.73199	18.9583	strome_fem1_rrf3_egg_H3K36me3_ChIP_macs3_peak_1881	H3K36me3	oocyte
II	12098266	12098913	648	413.46	65.5623	2.46916	64.1856	strome_fem1_rrf3_egg_H3K36me3_ChIP_macs3_peak_1882	H3K36me3	oocyte
II	12099809	12100554	746	376.47	45.3286	2.18836	44.2258	strome_fem1_rrf3_egg_H3K36me3_ChIP_macs3_peak_1883	H3K36me3	oocyte
II	12101099	12101494	396	258.74	13.8639	1.62146	13.0761	strome_fem1_rrf3_egg_H3K36me3_ChIP_macs3_peak_1884	H3K36me3	oocyte
II	12101958	12103806	1849	281.64	24.2108	1.77061	23.3146	strome_fem1_rrf3_egg_H3K36me3_ChIP_macs3_peak_1885	H3K36me3	oocyte
II	12104154	12105501	1348	260.2	9.27998	1.47449	8.53795	strome_fem1_rrf3_egg_H3K36me3_ChIP_macs3_peak_1886	H3K36me3	oocyte
II	12106309	12107320	1012	237.49	8.17908	1.45971	7.44896	strome_fem1_rrf3_egg_H3K36me3_ChIP_macs3_peak_1887	H3K36me3	oocyte
II	12107860	12109530	1671	249.28	11.9439	1.55621	11.177	strome_fem1_rrf3_egg_H3K36me3_ChIP_macs3_peak_1888	H3K36me3	oocyte
II	12109932	12110562	631	222.23	6.55407	1.4097	5.84243	strome_fem1_rrf3_egg_H3K36me3_ChIP_macs3_peak_1889	H3K36me3	oocyte
II	12111158	12111581	424	309.97	29.5176	1.96379	28.578	strome_fem1_rrf3_egg_H3K36me3_ChIP_macs3_peak_1890	H3K36me3	oocyte
II	12112198	12113820	1623	326.57	35.0999	2.06667	34.1044	strome_fem1_rrf3_egg_H3K36me3_ChIP_macs3_peak_1891	H3K36me3	oocyte
II	12116766	12118746	1981	290.32	24.9706	1.82467	24.0699	strome_fem1_rrf3_egg_H3K36me3_ChIP_macs3_peak_1892	H3K36me3	oocyte
II	12119900	12120229	330	261.54	14.5255	1.64044	13.7307	strome_fem1_rrf3_egg_H3K36me3_ChIP_macs3_peak_1893	H3K36me3	oocyte
II	12121150	12124190	3041	319.15	33.9728	2.01548	32.9734	strome_fem1_rrf3_egg_H3K36me3_ChIP_macs3_peak_1894	H3K36me3	oocyte
II	12124557	12125141	585	216.69	5.89529	1.37472	5.19323	strome_fem1_rrf3_egg_H3K36me3_ChIP_macs3_peak_1895	H3K36me3	oocyte
II	12125592	12126957	1366	226.25	7.84113	1.4351	7.1182	strome_fem1_rrf3_egg_H3K36me3_ChIP_macs3_peak_1896	H3K36me3	oocyte
II	12127819	12132779	4961	323.21	34.5714	2.03912	33.5706	strome_fem1_rrf3_egg_H3K36me3_ChIP_macs3_peak_1897	H3K36me3	oocyte
II	12133128	12133746	619	225.38	4.29863	1.30071	3.61557	strome_fem1_rrf3_egg_H3K36me3_ChIP_macs3_peak_1898	H3K36me3	oocyte
II	12137973	12149504	11532	274.47	17.0627	1.66889	16.2428	strome_fem1_rrf3_egg_H3K36me3_ChIP_macs3_peak_1899	H3K36me3	oocyte
II	12149879	12175159	25281	334.8	36.5414	2.09212	35.5245	strome_fem1_rrf3_egg_H3K36me3_ChIP_macs3_peak_1900	H3K36me3	oocyte
II	12175465	12187529	12065	375.95	43.2033	2.19702	42.1278	strome_fem1_rrf3_egg_H3K36me3_ChIP_macs3_peak_1901	H3K36me3	oocyte
II	12188744	12189051	308	229.61	7.81831	1.45401	7.09237	strome_fem1_rrf3_egg_H3K36me3_ChIP_macs3_peak_1902	H3K36me3	oocyte
II	12189419	12197323	7905	312.33	24.6871	1.79789	23.7909	strome_fem1_rrf3_egg_H3K36me3_ChIP_macs3_peak_1903	H3K36me3	oocyte
II	12200255	12201438	1184	207.49	4.32317	1.31441	3.63981	strome_fem1_rrf3_egg_H3K36me3_ChIP_macs3_peak_1904	H3K36me3	oocyte
II	12202083	12202511	429	273.78	18.2562	1.73522	17.4247	strome_fem1_rrf3_egg_H3K36me3_ChIP_macs3_peak_1905	H3K36me3	oocyte
II	12203154	12205669	2516	326.26	33.781	1.96891	32.7899	strome_fem1_rrf3_egg_H3K36me3_ChIP_macs3_peak_1906	H3K36me3	oocyte
II	12206209	12211197	4989	350.29	43.6397	2.19169	42.5381	strome_fem1_rrf3_egg_H3K36me3_ChIP_macs3_peak_1907	H3K36me3	oocyte
II	12214902	12216923	2022	313.89	20.8319	1.72316	19.972	strome_fem1_rrf3_egg_H3K36me3_ChIP_macs3_peak_1908	H3K36me3	oocyte
II	12217365	12217614	250	234.54	8.87544	1.48745	8.13823	strome_fem1_rrf3_egg_H3K36me3_ChIP_macs3_peak_1909	H3K36me3	oocyte
II	12217975	12221293	3319	396.45	47.2148	2.19513	46.0854	strome_fem1_rrf3_egg_H3K36me3_ChIP_macs3_peak_1910	H3K36me3	oocyte
II	12221906	12223401	1496	266.85	18.4149	1.69089	17.5866	strome_fem1_rrf3_egg_H3K36me3_ChIP_macs3_peak_1911	H3K36me3	oocyte
II	12223921	12227616	3696	283.51	22.1089	1.7827	21.237	strome_fem1_rrf3_egg_H3K36me3_ChIP_macs3_peak_1912	H3K36me3	oocyte
II	12228062	12257283	29222	395.63	59.3811	2.40558	58.0329	strome_fem1_rrf3_egg_H3K36me3_ChIP_macs3_peak_1913	H3K36me3	oocyte
II	12257658	12260409	2752	296.37	26.2203	1.86376	25.3089	strome_fem1_rrf3_egg_H3K36me3_ChIP_macs3_peak_1914	H3K36me3	oocyte
II	12261262	12261780	519	359.3	45.9837	2.21346	44.8649	strome_fem1_rrf3_egg_H3K36me3_ChIP_macs3_peak_1915	H3K36me3	oocyte
II	12276733	12277363	631	274.97	18.6848	1.74011	17.849	strome_fem1_rrf3_egg_H3K36me3_ChIP_macs3_peak_1916	H3K36me3	oocyte
II	12278166	12279336	1171	367.26	47.1601	2.22539	46.0161	strome_fem1_rrf3_egg_H3K36me3_ChIP_macs3_peak_1917	H3K36me3	oocyte
II	12279675	12280600	926	295.46	21.8112	1.74999	20.9494	strome_fem1_rrf3_egg_H3K36me3_ChIP_macs3_peak_1918	H3K36me3	oocyte
II	12281444	12282206	763	265.46	17.2654	1.66738	16.4485	strome_fem1_rrf3_egg_H3K36me3_ChIP_macs3_peak_1919	H3K36me3	oocyte
II	12282714	12283152	439	334.38	37.6496	2.11791	36.6261	strome_fem1_rrf3_egg_H3K36me3_ChIP_macs3_peak_1920	H3K36me3	oocyte
II	12283909	12284992	1084	342.33	40.5158	2.09549	39.454	strome_fem1_rrf3_egg_H3K36me3_ChIP_macs3_peak_1921	H3K36me3	oocyte
II	12285830	12286720	891	233.31	6.21599	1.38412	5.50887	strome_fem1_rrf3_egg_H3K36me3_ChIP_macs3_peak_1922	H3K36me3	oocyte
II	12287789	12295344	7556	278.09	18.9806	1.70909	18.1447	strome_fem1_rrf3_egg_H3K36me3_ChIP_macs3_peak_1923	H3K36me3	oocyte
II	12295798	12300825	5028	361.5	46.981	2.21765	45.8271	strome_fem1_rrf3_egg_H3K36me3_ChIP_macs3_peak_1924	H3K36me3	oocyte
II	12301135	12306366	5232	411.61	67.5386	2.57319	66.1265	strome_fem1_rrf3_egg_H3K36me3_ChIP_macs3_peak_1925	H3K36me3	oocyte
II	12306926	12322245	15320	321.21	34.0582	1.97632	33.0386	strome_fem1_rrf3_egg_H3K36me3_ChIP_macs3_peak_1926	H3K36me3	oocyte
II	12322773	12325693	2921	363.12	50.0441	2.2676	48.8482	strome_fem1_rrf3_egg_H3K36me3_ChIP_macs3_peak_1927	H3K36me3	oocyte
II	12365739	12369559	3821	305.92	19.8189	1.7264	18.9723	strome_fem1_rrf3_egg_H3K36me3_ChIP_macs3_peak_1928	H3K36me3	oocyte
II	12484960	12487029	2070	296.96	25.2831	1.87849	24.384	strome_fem1_rrf3_egg_H3K36me3_ChIP_macs3_peak_1929	H3K36me3	oocyte
II	12488218	12488728	511	209.55	4.44164	1.31881	3.75676	strome_fem1_rrf3_egg_H3K36me3_ChIP_macs3_peak_1930	H3K36me3	oocyte
II	12606828	12616468	9641	348.21	44.3662	2.16687	43.2389	strome_fem1_rrf3_egg_H3K36me3_ChIP_macs3_peak_1931	H3K36me3	oocyte
II	12616951	12617425	475	364.19	50.5705	2.30618	49.3955	strome_fem1_rrf3_egg_H3K36me3_ChIP_macs3_peak_1932	H3K36me3	oocyte
II	12617952	12628938	10987	358.91	46.5843	2.26594	45.4555	strome_fem1_rrf3_egg_H3K36me3_ChIP_macs3_peak_1933	H3K36me3	oocyte
II	12696323	12703045	6723	303.91	30.0415	1.91446	29.0791	strome_fem1_rrf3_egg_H3K36me3_ChIP_macs3_peak_1934	H3K36me3	oocyte
II	12704001	12705339	1339	313.56	30.8842	1.96321	29.9287	strome_fem1_rrf3_egg_H3K36me3_ChIP_macs3_peak_1935	H3K36me3	oocyte
II	12705828	12706194	367	197.52	3.06726	1.25366	2.40128	strome_fem1_rrf3_egg_H3K36me3_ChIP_macs3_peak_1936	H3K36me3	oocyte
II	12706579	12710882	4304	378.75	53.0977	2.38517	51.891	strome_fem1_rrf3_egg_H3K36me3_ChIP_macs3_peak_1937	H3K36me3	oocyte
II	12711487	12727020	15534	284.83	22.0214	1.77891	21.1504	strome_fem1_rrf3_egg_H3K36me3_ChIP_macs3_peak_1938	H3K36me3	oocyte
II	12727893	12731316	3424	259.44	13.878	1.6179	13.0903	strome_fem1_rrf3_egg_H3K36me3_ChIP_macs3_peak_1939	H3K36me3	oocyte
II	12731824	12732544	721	221.97	4.76594	1.32617	4.07665	strome_fem1_rrf3_egg_H3K36me3_ChIP_macs3_peak_1940	H3K36me3	oocyte
II	12733902	12734741	840	212.3	4.45154	1.31889	3.76616	strome_fem1_rrf3_egg_H3K36me3_ChIP_macs3_peak_1941	H3K36me3	oocyte
II	12735066	12735643	578	242.12	10.832	1.5315	10.0766	strome_fem1_rrf3_egg_H3K36me3_ChIP_macs3_peak_1942	H3K36me3	oocyte
II	12736129	12736883	755	216.26	5.68307	1.37193	4.98264	strome_fem1_rrf3_egg_H3K36me3_ChIP_macs3_peak_1943	H3K36me3	oocyte
II	12740724	12747010	6287	285.85	19.516	1.72811	18.6725	strome_fem1_rrf3_egg_H3K36me3_ChIP_macs3_peak_1944	H3K36me3	oocyte
II	12747414	12751466	4053	276.8	18.1421	1.71619	17.3116	strome_fem1_rrf3_egg_H3K36me3_ChIP_macs3_peak_1945	H3K36me3	oocyte
II	12751814	12764504	12691	487.31	95.0682	2.86823	93.185	strome_fem1_rrf3_egg_H3K36me3_ChIP_macs3_peak_1946	H3K36me3	oocyte
II	12768309	12769844	1536	267.9	12.8823	1.59293	12.1026	strome_fem1_rrf3_egg_H3K36me3_ChIP_macs3_peak_1947	H3K36me3	oocyte
II	12770293	12770630	338	259.83	7.80389	1.41913	7.07888	strome_fem1_rrf3_egg_H3K36me3_ChIP_macs3_peak_1948	H3K36me3	oocyte
II	12771181	12771950	770	286.36	8.55218	1.41695	7.81942	strome_fem1_rrf3_egg_H3K36me3_ChIP_macs3_peak_1949	H3K36me3	oocyte
II	12791395	12794155	2761	329.8	35.9914	2.01496	34.9766	strome_fem1_rrf3_egg_H3K36me3_ChIP_macs3_peak_1950	H3K36me3	oocyte
II	12794529	12799734	5206	311.2	29.0701	1.96381	28.131	strome_fem1_rrf3_egg_H3K36me3_ChIP_macs3_peak_1951	H3K36me3	oocyte
II	12811893	12832425	20533	343.82	41.8382	2.12248	40.7273	strome_fem1_rrf3_egg_H3K36me3_ChIP_macs3_peak_1952	H3K36me3	oocyte
II	12832742	12834837	2096	256.18	13.0074	1.58794	12.2289	strome_fem1_rrf3_egg_H3K36me3_ChIP_macs3_peak_1953	H3K36me3	oocyte
II	12877701	12878124	424	219.61	3.32188	1.25337	2.65244	strome_fem1_rrf3_egg_H3K36me3_ChIP_macs3_peak_1954	H3K36me3	oocyte
II	12893018	12894015	998	299.02	17.9998	1.68065	17.1712	strome_fem1_rrf3_egg_H3K36me3_ChIP_macs3_peak_1955	H3K36me3	oocyte
II	12894366	12895792	1427	314.8	32.0418	1.96594	31.0656	strome_fem1_rrf3_egg_H3K36me3_ChIP_macs3_peak_1956	H3K36me3	oocyte
II	12897210	12897641	432	262.21	15.5696	1.66215	14.7655	strome_fem1_rrf3_egg_H3K36me3_ChIP_macs3_peak_1957	H3K36me3	oocyte
II	12898603	12901508	2906	305.36	29.1478	1.87759	28.2061	strome_fem1_rrf3_egg_H3K36me3_ChIP_macs3_peak_1958	H3K36me3	oocyte
II	12902016	12904474	2459	248.54	12.2598	1.57218	11.4891	strome_fem1_rrf3_egg_H3K36me3_ChIP_macs3_peak_1959	H3K36me3	oocyte
II	12905052	12907458	2407	232.37	8.46718	1.45545	7.73672	strome_fem1_rrf3_egg_H3K36me3_ChIP_macs3_peak_1960	H3K36me3	oocyte
II	12907949	12908324	376	199.5	3.04491	1.25074	2.37947	strome_fem1_rrf3_egg_H3K36me3_ChIP_macs3_peak_1961	H3K36me3	oocyte
II	12942252	12946054	3803	399.62	57.1181	2.34451	55.8547	strome_fem1_rrf3_egg_H3K36me3_ChIP_macs3_peak_1962	H3K36me3	oocyte
II	12946418	12950493	4076	408.67	53.0687	2.29036	51.8821	strome_fem1_rrf3_egg_H3K36me3_ChIP_macs3_peak_1963	H3K36me3	oocyte
II	13040470	13054574	14105	339.04	32.36	1.92792	31.3782	strome_fem1_rrf3_egg_H3K36me3_ChIP_macs3_peak_1964	H3K36me3	oocyte
II	13055446	13057455	2010	228.54	6.42139	1.38741	5.71323	strome_fem1_rrf3_egg_H3K36me3_ChIP_macs3_peak_1965	H3K36me3	oocyte
II	13062905	13064416	1512	256.48	11.8758	1.56349	11.1074	strome_fem1_rrf3_egg_H3K36me3_ChIP_macs3_peak_1966	H3K36me3	oocyte
II	13065536	13065886	351	205.42	4.03881	1.30355	3.35882	strome_fem1_rrf3_egg_H3K36me3_ChIP_macs3_peak_1967	H3K36me3	oocyte
II	13066357	13073307	6951	306.79	26.878	1.90058	25.9628	strome_fem1_rrf3_egg_H3K36me3_ChIP_macs3_peak_1968	H3K36me3	oocyte
II	13073707	13074047	341	230.36	5.18141	1.33669	4.48722	strome_fem1_rrf3_egg_H3K36me3_ChIP_macs3_peak_1969	H3K36me3	oocyte
II	13106687	13107034	348	263.39	5.83486	1.34402	5.13186	strome_fem1_rrf3_egg_H3K36me3_ChIP_macs3_peak_1970	H3K36me3	oocyte
II	13109996	13110344	349	246.15	6.51164	1.38292	5.80101	strome_fem1_rrf3_egg_H3K36me3_ChIP_macs3_peak_1971	H3K36me3	oocyte
II	13111012	13118937	7926	466.93	83.2798	2.70489	81.6399	strome_fem1_rrf3_egg_H3K36me3_ChIP_macs3_peak_1972	H3K36me3	oocyte
II	13123220	13123843	624	217.67	5.50243	1.36628	4.80364	strome_fem1_rrf3_egg_H3K36me3_ChIP_macs3_peak_1973	H3K36me3	oocyte
II	13124877	13143989	19113	346.72	40.974	2.10569	39.8974	strome_fem1_rrf3_egg_H3K36me3_ChIP_macs3_peak_1974	H3K36me3	oocyte
II	13144548	13145674	1127	424.36	66.1748	2.46764	64.801	strome_fem1_rrf3_egg_H3K36me3_ChIP_macs3_peak_1975	H3K36me3	oocyte
II	13146225	13149383	3159	367.11	44.5511	2.11834	43.4357	strome_fem1_rrf3_egg_H3K36me3_ChIP_macs3_peak_1976	H3K36me3	oocyte
II	13179587	13188218	8632	339.02	38.0313	2.08968	36.9968	strome_fem1_rrf3_egg_H3K36me3_ChIP_macs3_peak_1977	H3K36me3	oocyte
II	13210596	13210928	333	257.47	6.89417	1.38746	6.17934	strome_fem1_rrf3_egg_H3K36me3_ChIP_macs3_peak_1978	H3K36me3	oocyte
II	13211236	13214252	3017	375.44	41.5013	2.02629	40.4119	strome_fem1_rrf3_egg_H3K36me3_ChIP_macs3_peak_1979	H3K36me3	oocyte
II	13214611	13215509	899	226.59	7.3482	1.43655	6.62776	strome_fem1_rrf3_egg_H3K36me3_ChIP_macs3_peak_1980	H3K36me3	oocyte
II	13215826	13217681	1856	272.46	15.0854	1.6296	14.2864	strome_fem1_rrf3_egg_H3K36me3_ChIP_macs3_peak_1981	H3K36me3	oocyte
II	13217996	13218523	528	256.33	13.7931	1.62493	13.0056	strome_fem1_rrf3_egg_H3K36me3_ChIP_macs3_peak_1982	H3K36me3	oocyte
II	13220589	13227182	6594	314.24	28.8684	1.90967	27.9311	strome_fem1_rrf3_egg_H3K36me3_ChIP_macs3_peak_1983	H3K36me3	oocyte
II	13227565	13232630	5066	357.0	43.2532	2.14156	42.1565	strome_fem1_rrf3_egg_H3K36me3_ChIP_macs3_peak_1984	H3K36me3	oocyte
II	13233042	13238017	4976	414.97	64.8704	2.46748	63.5249	strome_fem1_rrf3_egg_H3K36me3_ChIP_macs3_peak_1985	H3K36me3	oocyte
II	13238367	13239957	1591	327.89	25.5294	1.85509	24.626	strome_fem1_rrf3_egg_H3K36me3_ChIP_macs3_peak_1986	H3K36me3	oocyte
II	13240262	13241518	1257	466.15	91.9322	2.80359	90.044	strome_fem1_rrf3_egg_H3K36me3_ChIP_macs3_peak_1987	H3K36me3	oocyte
II	13241861	13244854	2994	360.87	41.9771	2.11445	40.9006	strome_fem1_rrf3_egg_H3K36me3_ChIP_macs3_peak_1988	H3K36me3	oocyte
II	13264333	13265245	913	284.34	18.5949	1.71506	17.7603	strome_fem1_rrf3_egg_H3K36me3_ChIP_macs3_peak_1989	H3K36me3	oocyte
II	13273658	13275379	1722	232.56	5.73934	1.35861	5.03851	strome_fem1_rrf3_egg_H3K36me3_ChIP_macs3_peak_1990	H3K36me3	oocyte
II	13309598	13309957	360	224.61	3.26158	1.2473	2.59308	strome_fem1_rrf3_egg_H3K36me3_ChIP_macs3_peak_1991	H3K36me3	oocyte
II	13337699	13338549	851	278.81	10.2004	1.48559	9.44928	strome_fem1_rrf3_egg_H3K36me3_ChIP_macs3_peak_1992	H3K36me3	oocyte
II	13338954	13343423	4470	327.04	37.7881	2.06113	36.7296	strome_fem1_rrf3_egg_H3K36me3_ChIP_macs3_peak_1993	H3K36me3	oocyte
II	13343910	13368069	24160	327.41	36.2344	2.05407	35.2055	strome_fem1_rrf3_egg_H3K36me3_ChIP_macs3_peak_1994	H3K36me3	oocyte
II	13393212	13394068	857	216.76	3.65689	1.274	2.98248	strome_fem1_rrf3_egg_H3K36me3_ChIP_macs3_peak_1995	H3K36me3	oocyte
II	13395124	13395591	468	212.89	5.07636	1.35001	4.38287	strome_fem1_rrf3_egg_H3K36me3_ChIP_macs3_peak_1996	H3K36me3	oocyte
II	13395991	13397011	1021	249.99	7.25	1.40184	6.53156	strome_fem1_rrf3_egg_H3K36me3_ChIP_macs3_peak_1997	H3K36me3	oocyte
II	13397320	13421523	24204	357.54	45.7437	2.23675	44.6167	strome_fem1_rrf3_egg_H3K36me3_ChIP_macs3_peak_1998	H3K36me3	oocyte
II	13422047	13424293	2247	323.95	35.906	2.02002	34.8829	strome_fem1_rrf3_egg_H3K36me3_ChIP_macs3_peak_1999	H3K36me3	oocyte
[truncated: 64,281 more rows]
